# Supplementary material for: Association of cardiovascular risk factors and lifestyle behaviors with aortic aneurysm: A Mendelian randomization study
Source: Front Genet. 2022 Aug 8;13:925874. doi: 10.3389/fgene.2022.925874 (PMC9393757; doi:10.3389/fgene.2022.925874)
Supplement: Supplementary file 1 [file Table2.XLSX]

## Sheet: Sheet1
Table S2 Power analysis of main analysis
Risk factors	UK Biobank	FinnGen	Pooled
Hypertension	1	1	1
BMI	0.602	1	1
WHR	0.285	0.772	0.927
WHRadjBMI	0.217	0.5	0.753
T2DM	0.005	0.014	0.019
T1DM	0.003	0.004	0.005
Age of smoke initiation	0.063	0.066	0.424
Tobacco use	0.339	0.976	1
Alcohol consumption	0.135	0.015	0.125
Coffee consumption	0.009	0.009	0.015
Physical activity	0.066	0.08	0.195
Sleep duration	0.075	0.006	0.008
calculated in: https://sb452.shinyapps.io/power/
