# Supplementary material for: Association of cardiovascular risk factors and lifestyle behaviors with aortic aneurysm: A Mendelian randomization study
Source: Front Genet. 2022 Aug 8;13:925874. doi: 10.3389/fgene.2022.925874 (PMC9393757; doi:10.3389/fgene.2022.925874)
Supplement: Supplementary file 2 [file Table3.XLSX]

## Sheet: Sheet1
Table S3 Pleiotropy test for SNPs used for 12 risk factors for aortic aneurysm.
se: standard error; pval: P value; IVW: inverse-variance weighted; df: degree of freedom;
exposure	outcome_GWAS	egger_intercept	egger_se	egger_pval	Q_IVW	Q_df	Q_pval
Hypertension	UK Biobank	0.019976	0.00887044	0.0253685	220.269	209	0.282973
Hypertension	FinnGen	-0.000596538	0.00596885	0.92049	221.89	203	0.172907
BMI	UK Biobank	0.00408369	0.00530861	0.442123	494.566	476	0.269073
BMI	FinnGen	-0.00339495	0.00366826	0.355189	534.263	466	0.0155062
WHR	UK Biobank	-0.000202802	0.00921467	0.982463	258.761	201	0.00372432
WHR	FinnGen	-0.0024717	0.00626081	0.693425	287.446	198	3.34734e-05
WHR adjusted BMI	UK Biobank	-0.00889201	0.00835418	0.288441	270.51	201	0.000775827
WHR adjusted BMI	FinnGen	-0.0053621	0.00526713	0.309918	246.158	197	0.00992637
T2DM	UK Biobank	0.0097565	0.00973304	0.318287	125.363	114	0.219855
T2DM	FinnGen	0.0124121	0.00638694	0.0544819	115.879	113	0.40742
T1DM	UK Biobank	0.00191559	0.013539	0.88832	36.0365	35	0.41985
T1DM	FinnGen	-0.0202637	0.00954866	0.0411909	46.7385	35	0.088682
Smoke initiation	UK Biobank	-0.00531793	0.0114302	0.642277	176.771	193	0.792817
Smoke initiation	FinnGen	-0.00672443	0.00857999	0.434167	243.186	192	0.00726648
Lifetime smoke	UK Biobank	-0.0280655	0.0159549	0.0812054	125.011	117	0.289259
Lifetime smoke	FinnGen	-0.00751432	0.011943	0.530489	138.563	115	0.0665529
Alcohol consumption	UK Biobank	-0.0221613	0.0105609	0.039699	76.0914	67	0.209133
Alcohol consumption	FinnGen	0.013713	0.0095562	0.156015	78.1701	67	0.165307
Coffee consumption	UK Biobank	-0.103289	0.0545751	0.198936	3.80945	3	0.282789
Coffee consumption	FinnGen	-0.0664685	0.0422373	0.25621	6.20184	3	0.102193
Physical activity	UK Biobank	-0.0228287	0.0609685	0.712711	28.2514	18	0.0583315
Physical activity	FinnGen	0.0126974	0.0391284	0.749514	37.3511	18	0.00471531
Sleep duration	UK Biobank	0.0147929	0.0407157	0.723928	4.66086	11	0.946473
Sleep duration	FinnGen	0.00846013	0.0248375	0.740438	6.22664	11	0.857822
