# Supplementary material for: Association of cardiovascular risk factors and lifestyle behaviors with aortic aneurysm: A Mendelian randomization study
Source: Front Genet. 2022 Aug 8;13:925874. doi: 10.3389/fgene.2022.925874 (PMC9393757; doi:10.3389/fgene.2022.925874)
Supplement: Supplementary file 3 [file Table9.XLSX]

## Sheet: Overview
Table S9 Leave one out MR analysis on 12 risk factors and aortic aneurysm in FinnGen cohort
OR: odds ratio; CI: confidence interval;

## Sheet: Hypertension
SNP	OR	95%CI_lower	95%CI_upper	P value
All - Inverse variance weighted	3.45501	2.09621	5.69461	1.15563e-06
rs11072508	3.70634	2.25775	6.08436	2.21676e-07
rs1422278	3.5967	2.187	5.91507	4.58261e-07
rs740047	3.5902	2.19375	5.87559	3.65937e-07
rs8073626	3.57783	2.18667	5.85407	3.8875e-07
rs7340705	3.57168	2.17334	5.86973	5.09388e-07
rs62481856	3.56692	2.16233	5.88391	6.36128e-07
rs2341599	3.55524	2.1592	5.85389	6.18553e-07
rs4981000	3.55146	2.15883	5.84245	6.03524e-07
rs10059921	3.54688	2.16066	5.82245	5.54252e-07
rs7831859	3.54601	2.15876	5.82474	5.75914e-07
rs7844259	3.54521	2.15674	5.82756	6.00432e-07
rs682709	3.5435	2.15097	5.83757	6.79179e-07
rs188315257	3.54074	2.15214	5.82527	6.44494e-07
rs11688682	3.54073	2.15302	5.82287	6.30992e-07
rs532436	3.53363	2.14494	5.82141	7.19236e-07
rs6961048	3.53312	2.14193	5.8279	7.69085e-07
rs10059884	3.53289	2.13351	5.85011	9.34894e-07
rs706406	3.53026	2.14509	5.80988	6.95712e-07
rs112767262	3.52808	2.13985	5.81691	7.7327e-07
rs167479	3.52697	2.12955	5.84138	9.75198e-07
rs2014590	3.52301	2.13546	5.81214	8.21151e-07
rs3735533	3.52112	2.13043	5.8196	9.09286e-07
rs10930990	3.51861	2.13495	5.79903	8.00084e-07
rs2934849	3.51842	2.13545	5.79703	7.89308e-07
rs73050466	3.51735	2.12873	5.8118	9.16397e-07
rs6031431	3.51717	2.13111	5.80471	8.65277e-07
rs8027450	3.51467	2.12529	5.81237	9.70889e-07
rs12786744	3.51197	2.13042	5.78946	8.4104e-07
rs79384779	3.51107	2.12848	5.79173	8.73509e-07
rs8002514	3.51037	2.12945	5.78679	8.48662e-07
rs10282122	3.50917	2.12782	5.78729	8.72988e-07
rs73728279	3.50756	2.12558	5.78806	9.07633e-07
rs56153133	3.50672	2.1192	5.80271	1.04598e-06
rs76452347	3.50623	2.12357	5.78914	9.40782e-07
rs2105092	3.50491	2.12442	5.78246	9.11729e-07
rs604723	3.50442	2.11579	5.80442	1.11032e-06
rs71631245	3.50395	2.12331	5.78234	9.28267e-07
rs906754	3.50326	2.1242	5.77762	9.03589e-07
rs2820290	3.50296	2.12341	5.77878	9.18178e-07
rs1275988	3.50261	2.11268	5.80698	1.17515e-06
rs35479618	3.50236	2.12372	5.77597	9.06886e-07
rs7805240	3.5017	2.1227	5.77657	9.2368e-07
rs569550	3.49938	2.11452	5.79123	1.09632e-06
rs2823139	3.49899	2.1205	5.7736	9.5035e-07
rs7763350	3.49897	2.11836	5.77936	9.99061e-07
rs2298359	3.49844	2.11889	5.77619	9.82442e-07
rs4775373	3.49842	2.12089	5.77067	9.37202e-07
rs4759062	3.4973	2.11534	5.7821	1.05707e-06
rs7777545	3.49707	2.119	5.77133	9.68366e-07
rs11191607	3.4946	2.11285	5.77997	1.09486e-06
rs62039768	3.49357	2.11636	5.76698	1.00007e-06
rs59980837	3.49338	2.11588	5.76767	1.0097e-06
rs75523587	3.49332	2.11788	5.76202	9.6286e-07
rs6090907	3.49264	2.11813	5.75912	9.51838e-07
rs12627514	3.49237	2.11527	5.766	1.0156e-06
rs8077276	3.49198	2.11237	5.77264	1.0831e-06
rs1814952	3.49077	2.11557	5.75988	9.94668e-07
rs28650790	3.48987	2.1146	5.75956	1.00988e-06
rs8078510	3.4895	2.1139	5.76027	1.02337e-06
rs11199851	3.48929	2.11517	5.75611	9.91626e-07
rs3790604	3.48841	2.10393	5.78396	1.27772e-06
rs2894446	3.48678	2.11193	5.75664	1.04717e-06
rs6983948	3.48588	2.11156	5.75469	1.0483e-06
rs3764769	3.48456	2.11064	5.75282	1.05912e-06
rs73046792	3.48398	2.11133	5.74905	1.03708e-06
rs10500326	3.48387	2.10996	5.75241	1.06981e-06
rs1741344	3.48244	2.10991	5.74782	1.05819e-06
rs696	3.48202	2.10967	5.74708	1.06031e-06
rs11692449	3.48115	2.1082	5.74822	1.08946e-06
rs10832586	3.48112	2.1072	5.75085	1.11481e-06
rs8093196	3.47913	2.10668	5.74568	1.1095e-06
rs10491475	3.47882	2.10752	5.74238	1.08516e-06
rs77924615	3.47653	2.10186	5.75026	1.2143e-06
rs6441207	3.47547	2.10498	5.73826	1.11949e-06
rs2460448	3.47289	2.10143	5.73942	1.18988e-06
rs76038906	3.47277	2.10438	5.73097	1.10953e-06
rs204883	3.47213	2.10113	5.73771	1.19049e-06
rs72801474	3.47098	2.10284	5.72926	1.13291e-06
rs6595833	3.47097	2.10099	5.73426	1.18284e-06
rs483465	3.47013	2.10182	5.72924	1.15204e-06
rs2943810	3.46964	2.10118	5.72935	1.16438e-06
rs1859551	3.4694	2.10133	5.72815	1.15811e-06
rs73098804	3.46847	2.10149	5.72464	1.1446e-06
rs1887320	3.46845	2.09613	5.73921	1.2961e-06
rs7237714	3.46816	2.09957	5.72886	1.19396e-06
rs117464403	3.4681	2.09985	5.72789	1.18572e-06
rs6271	3.46704	2.09877	5.72733	1.20493e-06
rs1274652	3.46697	2.09991	5.72401	1.17285e-06
rs78307470	3.46689	2.09923	5.72559	1.19071e-06
rs7009973	3.4659	2.09912	5.72261	1.18387e-06
rs9472141	3.46546	2.09878	5.72212	1.18901e-06
rs11190709	3.46472	2.09885	5.71948	1.17964e-06
rs7187250	3.46279	2.09419	5.72581	1.29325e-06
rs4883481	3.46271	2.09561	5.72164	1.25058e-06
rs56388530	3.46224	2.09548	5.72048	1.24958e-06
rs2455357	3.46141	2.09608	5.7161	1.22378e-06
rs3759582	3.46056	2.0955	5.71488	1.23158e-06
rs3867466	3.45974	2.09433	5.71532	1.25658e-06
rs12035750	3.45865	2.09447	5.71136	1.2413e-06
rs71371126	3.45768	2.09394	5.70959	1.24641e-06
rs10457174	3.45735	2.09408	5.70814	1.23902e-06
rs7838131	3.45713	2.09196	5.71316	1.29893e-06
rs9844972	3.45672	2.09328	5.70821	1.25546e-06
rs2293251	3.45624	2.09346	5.70613	1.24519e-06
rs2443708	3.45475	2.09095	5.70808	1.30371e-06
rs7278003	3.45438	2.0921	5.7037	1.26528e-06
rs11692391	3.45401	2.09162	5.70381	1.27577e-06
rs2921965	3.45387	2.09165	5.70326	1.27329e-06
rs61772592	3.45302	2.09008	5.70474	1.31124e-06
rs10900127	3.45293	2.0907	5.70275	1.29154e-06
rs57139556	3.45197	2.08521	5.71456	1.45424e-06
rs62189015	3.45131	2.08956	5.70049	1.30822e-06
rs4651223	3.45074	2.08979	5.698	1.29515e-06
rs12702586	3.44987	2.08688	5.70306	1.37551e-06
rs7700842	3.44984	2.08473	5.70882	1.44482e-06
rs8070737	3.44922	2.08851	5.69645	1.31724e-06
rs11055034	3.44918	2.08894	5.69517	1.30385e-06
rs1362877	3.44819	2.08782	5.69495	1.32721e-06
rs268263	3.44738	2.08698	5.69455	1.34407e-06
rs6855246	3.44663	2.08836	5.6883	1.29342e-06
rs951914	3.44567	2.08427	5.69629	1.41086e-06
rs8243	3.44523	2.08666	5.68833	1.32994e-06
rs675605	3.44444	2.08632	5.68665	1.33171e-06
rs73099903	3.44389	2.08567	5.68661	1.3459e-06
rs893929	3.4433	2.08424	5.68856	1.38438e-06
rs72677850	3.44278	2.08532	5.6839	1.34429e-06
rs1799998	3.44228	2.08459	5.68421	1.36139e-06
rs2569882	3.44183	2.08426	5.68363	1.36672e-06
rs681343	3.44001	2.08327	5.68034	1.37759e-06
rs8067500	3.43963	2.08334	5.6789	1.37103e-06
rs11086052	3.43828	2.0817	5.6789	1.40809e-06
rs12906962	3.43748	2.08149	5.67684	1.40565e-06
rs7911644	3.43635	2.08004	5.67705	1.44002e-06
rs231708	3.43618	2.08139	5.6728	1.39362e-06
rs4767288	3.43568	2.08101	5.67218	1.40002e-06
rs4930676	3.43553	2.0818	5.66956	1.373e-06
rs4351668	3.43466	2.08042	5.67046	1.40757e-06
rs6108168	3.43278	2.07618	5.67581	1.52834e-06
rs11724647	3.43193	2.07688	5.67107	1.49336e-06
rs3863105	3.43121	2.0784	5.66456	1.43325e-06
rs6848906	3.43105	2.07585	5.67098	1.51822e-06
rs67755137	3.43027	2.07793	5.66274	1.43756e-06
rs9479072	3.43026	2.07805	5.66238	1.43341e-06
rs2744133	3.4301	2.07745	5.66348	1.45155e-06
rs9836592	3.42987	2.07719	5.66341	1.45747e-06
rs2032915	3.42813	2.07635	5.65997	1.46487e-06
rs111896658	3.42773	2.07592	5.65982	1.47454e-06
rs303949	3.4276	2.07661	5.65752	1.44963e-06
rs10061288	3.42701	2.07459	5.66105	1.51137e-06
rs115262049	3.42692	2.07629	5.65614	1.45208e-06
rs6026739	3.4262	2.06587	5.68226	1.83309e-06
rs2294214	3.42616	2.0762	5.65386	1.44593e-06
rs3785837	3.42502	2.07413	5.65573	1.50251e-06
rs55944332	3.42383	2.07412	5.65183	1.48804e-06
rs3897821	3.42357	2.07461	5.64966	1.46823e-06
rs1048070	3.42251	2.07402	5.64778	1.47557e-06
rs2311412	3.42222	2.07369	5.64771	1.48325e-06
rs12948326	3.41877	2.07198	5.64095	1.49925e-06
rs36174733	3.41835	2.07217	5.63907	1.48766e-06
rs1689040	3.41452	2.06431	5.64789	1.72806e-06
rs12714414	3.41411	2.06949	5.63236	1.52792e-06
rs488834	3.41282	2.06659	5.63603	1.61687e-06
rs1115460	3.41183	2.06906	5.62602	1.51432e-06
rs7258382	3.41019	2.06606	5.62876	1.60136e-06
rs3918226	3.40926	2.0582	5.64721	1.90347e-06
rs3803266	3.40855	2.0641	5.62871	1.65297e-06
rs73693253	3.40767	2.0702	5.60923	1.42403e-06
rs17747401	3.40754	2.06651	5.61881	1.55022e-06
rs11955537	3.40679	2.06474	5.62115	1.60523e-06
rs4675682	3.40668	2.06585	5.61777	1.56314e-06
rs1623060	3.40617	2.06595	5.61581	1.55283e-06
rs474328	3.40595	2.06551	5.61629	1.56581e-06
rs11556924	3.3987	2.06015	5.60694	1.66918e-06
rs7498127	3.39703	2.05973	5.6026	1.66262e-06
rs34344953	3.39576	2.05985	5.59806	1.64037e-06
rs1515110	3.39544	2.06126	5.59317	1.5832e-06
rs448385	3.39481	2.05765	5.60091	1.71252e-06
rs72831343	3.39329	2.04963	5.6178	2.03301e-06
rs12258967	3.38837	2.05139	5.59671	1.87613e-06
rs34946857	3.38752	2.05822	5.57535	1.59049e-06
rs36071027	3.38605	2.05366	5.58287	1.74675e-06
rs9286351	3.38414	2.05361	5.57671	1.72137e-06
rs537244	3.38384	2.05245	5.57888	1.76403e-06
rs17637472	3.38161	2.04803	5.58356	1.9179e-06
rs2251828	3.38135	2.05507	5.56357	1.62539e-06
rs1957562	3.3807	2.04864	5.57887	1.87682e-06
rs198851	3.3806	2.04812	5.58	1.89822e-06
rs35429	3.37489	2.0414	5.57946	2.1134e-06
rs557675	3.37431	2.04627	5.56426	1.88083e-06
rs13125101	3.37039	2.02244	5.61674	3.11758e-06
rs3821843	3.36987	2.04303	5.55845	1.95432e-06
rs35783704	3.36437	2.03749	5.55534	2.12159e-06
rs35432681	3.36258	2.04264	5.53544	1.85637e-06
rs145153053	3.35968	2.04257	5.52612	1.81512e-06
rs1436138	3.35923	2.0394	5.53318	1.94634e-06
rs35942721	3.35865	2.04277	5.52215	1.79093e-06
rs9375459	3.35097	2.02595	5.54259	2.47717e-06
rs2856653	3.33617	2.02537	5.49532	2.22657e-06
rs2078339	3.32337	2.029	5.44347	1.83802e-06
rs1923031	3.32205	2.02115	5.46026	2.18531e-06
rs2977324	3.28997	2.01462	5.37268	1.94395e-06
rs2643826	3.28393	1.99413	5.40797	2.98342e-06
rs1801253	3.25256	1.97943	5.34453	3.24357e-06
rs74439044	3.24417	1.97788	5.32118	3.13999e-06

## Sheet: BMI
SNP	OR	95%CI_lower	95%CI_upper	P value
All - Inverse variance weighted	1.62797	1.37725	1.92434	1.1214e-08
rs7124681	1.66824	1.41334	1.96912	1.45468e-09
rs8047395	1.65823	1.39772	1.96729	6.63272e-09
rs2307111	1.65609	1.40139	1.95708	3.20388e-09
rs7550711	1.6517	1.39679	1.95314	4.43145e-09
rs6587552	1.64769	1.39541	1.94557	3.86736e-09
rs2820311	1.64634	1.39291	1.94588	5.04608e-09
rs7599312	1.6439	1.39122	1.94248	5.29425e-09
rs8123881	1.64297	1.39039	1.94144	5.54725e-09
rs13191362	1.64219	1.39083	1.93898	4.8528e-09
rs7780752	1.64217	1.3905	1.93938	5.09034e-09
rs7715256	1.64177	1.38925	1.94019	5.94391e-09
rs2479958	1.6412	1.38884	1.93941	6.02428e-09
rs11066188	1.6411	1.38953	1.93821	5.38618e-09
rs9816226	1.64015	1.38695	1.93957	7.31205e-09
rs7144011	1.63994	1.38673	1.93938	7.42846e-09
rs9650755	1.63914	1.38698	1.93713	6.69044e-09
rs756717	1.63893	1.38674	1.93699	6.82193e-09
rs12299814	1.63892	1.38668	1.93704	6.87246e-09
rs12429545	1.6385	1.38564	1.93752	7.75451e-09
rs1993709	1.63847	1.38552	1.9376	7.86485e-09
rs1884389	1.63837	1.38696	1.93535	6.29397e-09
rs11084553	1.63823	1.38609	1.93623	7.08455e-09
rs7730004	1.63821	1.38601	1.9363	7.162e-09
rs7788008	1.63821	1.38593	1.93641	7.24558e-09
rs4818225	1.63806	1.38633	1.9355	6.74184e-09
rs7535528	1.63764	1.38548	1.9357	7.38609e-09
rs3007105	1.63761	1.38557	1.93549	7.27165e-09
rs6556301	1.6375	1.38592	1.93475	6.84258e-09
rs930295	1.63724	1.38513	1.93523	7.52922e-09
rs10971709	1.63694	1.38543	1.93411	7.01949e-09
rs2744974	1.63692	1.3841	1.93592	8.53847e-09
rs10247983	1.63672	1.38502	1.93416	7.32797e-09
rs11908637	1.6366	1.38496	1.93395	7.31656e-09
rs4358081	1.63657	1.38515	1.93362	7.09695e-09
rs175165	1.63654	1.38499	1.93377	7.24773e-09
rs1320903	1.63652	1.38401	1.93511	8.37774e-09
rs339991	1.63649	1.38465	1.93413	7.59736e-09
rs2836964	1.63647	1.38514	1.93342	7.05591e-09
rs11185111	1.63636	1.38445	1.93411	7.74179e-09
rs10742752	1.63624	1.38438	1.93392	7.74032e-09
rs7318817	1.63608	1.38394	1.93415	8.15014e-09
rs559231	1.63594	1.38397	1.93377	8.02302e-09
rs1430387	1.63587	1.38413	1.9334	7.79391e-09
rs7683836	1.63587	1.38412	1.93339	7.79721e-09
rs1327259	1.63571	1.38359	1.93378	8.33284e-09
rs4237643	1.63563	1.38315	1.9342	8.8305e-09
rs3772882	1.63561	1.38373	1.93334	8.09192e-09
rs16871902	1.63557	1.38371	1.93328	8.09035e-09
rs3754963	1.63552	1.38379	1.93303	7.95878e-09
rs1830074	1.63548	1.38384	1.93287	7.87413e-09
rs7899106	1.63506	1.38313	1.93287	8.45131e-09
rs4653017	1.63484	1.38309	1.9324	8.34205e-09
rs11713193	1.63481	1.38224	1.93353	9.43408e-09
rs17663412	1.63479	1.38352	1.93169	7.79846e-09
rs17806379	1.63466	1.3824	1.93296	9.11169e-09
rs17535749	1.63464	1.38335	1.93157	7.90199e-09
rs1365466	1.6346	1.38292	1.93208	8.38968e-09
rs4786903	1.63442	1.38278	1.93187	8.44702e-09
rs2907948	1.63419	1.38255	1.93162	8.56611e-09
rs17001561	1.63414	1.38262	1.93141	8.4439e-09
rs11781699	1.6341	1.38235	1.93169	8.76006e-09
rs10408324	1.63409	1.38238	1.93164	8.71625e-09
rs7488867	1.63409	1.38189	1.93231	9.35892e-09
rs10269783	1.634	1.38216	1.93174	8.9436e-09
rs865809	1.63391	1.38221	1.93145	8.80789e-09
rs17238110	1.63391	1.38156	1.93235	9.68749e-09
rs10920678	1.63388	1.38189	1.93181	9.20106e-09
rs11611246	1.6338	1.38158	1.93207	9.56633e-09
rs1477199	1.63352	1.38163	1.93133	9.28727e-09
rs200810	1.6335	1.38169	1.9312	9.19326e-09
rs2425840	1.63327	1.38161	1.93077	9.12368e-09
rs7334078	1.63325	1.38165	1.93067	9.05783e-09
rs4906908	1.63309	1.38152	1.93048	9.11495e-09
rs7761673	1.63297	1.38152	1.93018	9.01595e-09
rs12629015	1.63297	1.38128	1.93051	9.33908e-09
rs2051559	1.63292	1.38129	1.93038	9.2885e-09
rs10811871	1.63289	1.38131	1.9303	9.24491e-09
rs11739877	1.63287	1.38121	1.93039	9.37016e-09
rs11030618	1.63282	1.38121	1.93028	9.33311e-09
rs17203016	1.63276	1.38108	1.93032	9.46793e-09
rs977747	1.63271	1.3808	1.93058	9.81568e-09
rs852056	1.63267	1.38107	1.9301	9.40586e-09
rs11945861	1.63263	1.38093	1.9302	9.56433e-09
rs4072917	1.63253	1.3809	1.93001	9.52906e-09
rs11656076	1.63251	1.38082	1.93008	9.6307e-09
rs7084454	1.63251	1.38054	1.93045	1.00223e-08
rs491711	1.6325	1.381	1.9298	9.37454e-09
rs2325036	1.63237	1.38041	1.93032	1.0107e-08
rs33500	1.63234	1.38063	1.92994	9.76206e-09
rs3749897	1.63227	1.38062	1.92978	9.72516e-09
rs4858193	1.63226	1.38065	1.92971	9.66497e-09
rs2007231	1.63223	1.38074	1.92952	9.51631e-09
rs2124499	1.63223	1.3806	1.92972	9.71621e-09
rs2605603	1.63223	1.38069	1.92959	9.59263e-09
rs4012234	1.63221	1.3805	1.92982	9.85338e-09
rs2367112	1.63217	1.38055	1.92967	9.75283e-09
rs4148155	1.63217	1.38067	1.9295	9.58133e-09
rs9845966	1.63214	1.3806	1.92952	9.65518e-09
rs934224	1.63204	1.38054	1.92935	9.64932e-09
rs12905439	1.63191	1.38034	1.92933	9.835e-09
rs3800637	1.6319	1.38035	1.92929	9.81483e-09
rs17311369	1.63189	1.38042	1.92917	9.70452e-09
rs12369179	1.63188	1.37988	1.9299	1.04949e-08
rs12448257	1.63181	1.38013	1.92938	1.00606e-08
rs11118308	1.63181	1.38031	1.92913	9.80043e-09
rs6471941	1.6318	1.38007	1.92944	1.01375e-08
rs7196720	1.6318	1.38015	1.92933	1.0021e-08
rs273504	1.63173	1.37997	1.9294	1.02224e-08
rs6235	1.63167	1.3799	1.92938	1.02899e-08
rs2875762	1.63166	1.38025	1.92886	9.76044e-09
rs13107325	1.63162	1.38008	1.92902	9.98864e-09
rs13250058	1.63161	1.3801	1.92895	9.93971e-09
rs1409818	1.6316	1.38011	1.92891	9.91163e-09
rs3935648	1.63152	1.38007	1.92879	9.91505e-09
rs1928295	1.63152	1.37985	1.9291	1.02365e-08
rs2317299	1.63149	1.37998	1.92883	1.00145e-08
rs11105839	1.6314	1.37991	1.92873	1.00557e-08
rs331966	1.63138	1.37987	1.92873	1.00894e-08
rs4148866	1.63133	1.37989	1.92859	1.0025e-08
rs10962550	1.63131	1.37968	1.92885	1.03267e-08
rs1656377	1.63129	1.37984	1.92857	1.00633e-08
rs17425707	1.63126	1.37989	1.92842	9.95879e-09
rs2235564	1.63119	1.37963	1.92863	1.02983e-08
rs1445652	1.63118	1.37982	1.92834	1.00091e-08
rs9367368	1.63117	1.37963	1.92857	1.02693e-08
rs9547153	1.6311	1.37968	1.92834	1.01494e-08
rs17119937	1.63106	1.37965	1.92829	1.01574e-08
rs12922346	1.63101	1.37952	1.92833	1.02967e-08
rs17551974	1.63097	1.37946	1.92833	1.03594e-08
rs17033117	1.63094	1.37949	1.92821	1.02832e-08
rs7148846	1.63091	1.37945	1.9282	1.03262e-08
rs12593036	1.63086	1.37928	1.92834	1.05539e-08
rs9375702	1.63076	1.37931	1.92805	1.04125e-08
rs17113297	1.63073	1.37915	1.9282	1.06338e-08
rs8071182	1.63069	1.37929	1.92791	1.03834e-08
rs1064213	1.63065	1.37917	1.92799	1.05337e-08
rs12762034	1.63063	1.37906	1.92808	1.06818e-08
rs4639527	1.63062	1.37895	1.92823	1.08535e-08
rs10192119	1.63061	1.37907	1.92802	1.06467e-08
rs7685048	1.63059	1.37919	1.92782	1.04517e-08
rs9989141	1.63057	1.37894	1.92811	1.08227e-08
rs1896767	1.63053	1.37909	1.9278	1.05498e-08
rs208015	1.63052	1.37859	1.9285	1.13453e-08
rs4722398	1.63051	1.3792	1.92762	1.03719e-08
rs1982725	1.63051	1.37912	1.92771	1.04856e-08
rs4307239	1.63048	1.37903	1.92778	1.06031e-08
rs962273	1.63045	1.37897	1.92779	1.06728e-08
rs11609659	1.63036	1.37885	1.92775	1.07818e-08
rs11251352	1.63033	1.37892	1.92758	1.06482e-08
rs2246012	1.6303	1.3788	1.92768	1.08064e-08
rs1112613	1.63029	1.37889	1.92752	1.06555e-08
rs3844598	1.63027	1.37892	1.92744	1.05982e-08
rs262130	1.63022	1.37885	1.92743	1.06689e-08
rs9522285	1.63021	1.37875	1.92754	1.0814e-08
rs12041258	1.63014	1.37869	1.92745	1.08366e-08
rs1241986	1.63012	1.37874	1.92734	1.07526e-08
rs1158805	1.6301	1.37861	1.92746	1.09257e-08
rs825688	1.63008	1.37875	1.92723	1.07013e-08
rs7694732	1.63007	1.37872	1.92725	1.0733e-08
rs12422552	1.63006	1.37867	1.92729	1.08015e-08
rs2861683	1.63003	1.37853	1.92741	1.09957e-08
rs6512302	1.63003	1.37862	1.92728	1.08543e-08
rs17710386	1.63001	1.37859	1.92729	1.08933e-08
rs7358465	1.62993	1.37862	1.92707	1.07763e-08
rs3814883	1.62993	1.37804	1.92785	1.1705e-08
rs6772756	1.6299	1.37856	1.92705	1.08295e-08
rs6545714	1.62988	1.37821	1.9275	1.13814e-08
rs6673081	1.62984	1.37851	1.92698	1.08549e-08
rs217671	1.62977	1.37839	1.92699	1.09947e-08
rs12939549	1.62975	1.37817	1.92726	1.1333e-08
rs12328930	1.62974	1.37844	1.92686	1.08907e-08
rs4937870	1.62971	1.37837	1.92688	1.09652e-08
rs12044597	1.62968	1.37822	1.92701	1.11793e-08
rs16851483	1.62966	1.37814	1.92708	1.12995e-08
rs1260326	1.62965	1.37834	1.92678	1.09665e-08
rs1937683	1.62963	1.37831	1.92677	1.09908e-08
rs645040	1.6296	1.37822	1.92682	1.11038e-08
rs6443750	1.62954	1.37818	1.92674	1.11205e-08
rs12602912	1.6295	1.37804	1.92684	1.13122e-08
rs1681740	1.62949	1.37817	1.92664	1.10979e-08
rs2943465	1.62948	1.37809	1.92673	1.12208e-08
rs9783858	1.62946	1.3782	1.92653	1.10215e-08
rs7983065	1.62942	1.37799	1.92673	1.13304e-08
rs4986044	1.62941	1.37791	1.92682	1.14457e-08
rs4936175	1.62939	1.37806	1.92656	1.11823e-08
rs7724675	1.62935	1.37806	1.92647	1.11437e-08
rs294704	1.62934	1.37807	1.92641	1.11096e-08
rs538579	1.62928	1.37795	1.92645	1.12616e-08
rs6591407	1.62924	1.37802	1.92625	1.11099e-08
rs17789218	1.62923	1.37796	1.92633	1.12066e-08
rs947612	1.62923	1.37796	1.92632	1.11982e-08
rs2285178	1.6292	1.37793	1.92628	1.12236e-08
rs1296328	1.62919	1.37766	1.92664	1.16604e-08
rs7637852	1.62918	1.37782	1.92641	1.139e-08
rs2306537	1.62918	1.37788	1.92632	1.12892e-08
rs3977755	1.62918	1.3779	1.92628	1.12547e-08
rs4671328	1.62917	1.37747	1.92686	1.19603e-08
rs4430672	1.62913	1.37787	1.9262	1.12536e-08
rs10197031	1.62911	1.37768	1.92642	1.15514e-08
rs4968656	1.62909	1.37783	1.92618	1.12888e-08
rs7819514	1.62909	1.37783	1.92616	1.12777e-08
rs2694047	1.62908	1.3776	1.92647	1.16566e-08
rs11173522	1.62906	1.37782	1.92612	1.12798e-08
rs1492767	1.62904	1.37782	1.92607	1.12534e-08
rs12098284	1.62902	1.3778	1.92603	1.12648e-08
rs40067	1.62901	1.37733	1.92669	1.20626e-08
rs6561943	1.62898	1.37774	1.92604	1.13333e-08
rs3806114	1.62897	1.37775	1.92599	1.13099e-08
rs12914489	1.62895	1.37769	1.92604	1.13899e-08
rs1075901	1.62895	1.37767	1.92606	1.14201e-08
rs2429150	1.62888	1.37763	1.92594	1.1417e-08
rs2931434	1.62886	1.37766	1.92587	1.13552e-08
rs7869771	1.62879	1.37755	1.92586	1.14751e-08
rs6712	1.62876	1.37757	1.92574	1.1404e-08
rs3902951	1.62875	1.37748	1.92586	1.1559e-08
rs8036040	1.62872	1.3775	1.92576	1.14876e-08
rs3904244	1.62869	1.37741	1.9258	1.16101e-08
rs7222349	1.62867	1.37747	1.92568	1.15002e-08
rs987237	1.62866	1.37624	1.92737	1.37076e-08
rs1452075	1.62865	1.37739	1.92575	1.16158e-08
rs9806742	1.62864	1.37747	1.92561	1.14671e-08
rs10915840	1.62863	1.37745	1.92561	1.14933e-08
rs4783830	1.62861	1.37744	1.92559	1.14952e-08
rs1836303	1.62858	1.37738	1.92559	1.15584e-08
rs4414033	1.62857	1.37732	1.92565	1.16522e-08
rs4310573	1.6285	1.37738	1.92541	1.14975e-08
rs1472169	1.62848	1.37724	1.92555	1.1702e-08
rs3732084	1.62845	1.37727	1.92543	1.16195e-08
rs12334877	1.62845	1.37723	1.92549	1.16875e-08
rs6050446	1.62844	1.37728	1.9254	1.16029e-08
rs9408882	1.62841	1.37728	1.92534	1.15785e-08
rs9615905	1.6284	1.37723	1.92538	1.16534e-08
rs7037266	1.62833	1.37717	1.92531	1.169e-08
rs4842491	1.6283	1.37719	1.9252	1.1626e-08
rs3731695	1.62826	1.37709	1.92524	1.17493e-08
rs1421334	1.62822	1.37704	1.92523	1.18018e-08
rs10942267	1.6282	1.377	1.92523	1.18517e-08
rs7640424	1.62809	1.3769	1.92509	1.1912e-08
rs7557796	1.62806	1.37679	1.9252	1.20822e-08
rs765875	1.62804	1.3769	1.925	1.18778e-08
rs754635	1.62802	1.37688	1.92498	1.18937e-08
rs11951673	1.62797	1.37685	1.9249	1.18843e-08
rs17014375	1.62797	1.37687	1.92486	1.18534e-08
rs9571687	1.62796	1.37686	1.92486	1.18653e-08
rs12779328	1.62794	1.37689	1.92477	1.17942e-08
rs9951619	1.62793	1.37671	1.92498	1.20814e-08
rs1371108	1.62791	1.37681	1.9248	1.18991e-08
rs4800191	1.62785	1.37679	1.9247	1.18789e-08
rs10750215	1.62783	1.37676	1.9247	1.19203e-08
rs8192675	1.62781	1.37665	1.92478	1.20785e-08
rs1927790	1.6278	1.3766	1.92484	1.21563e-08
rs4880341	1.62774	1.37664	1.92463	1.20282e-08
rs12564992	1.62773	1.37666	1.92458	1.19817e-08
rs17056301	1.62769	1.37665	1.92451	1.19591e-08
rs11738695	1.62768	1.37665	1.92449	1.19552e-08
rs2868975	1.62766	1.37656	1.92455	1.20857e-08
rs2365389	1.62765	1.37638	1.9248	1.24024e-08
rs3764835	1.62765	1.37659	1.92449	1.20292e-08
rs38314	1.62764	1.37656	1.92453	1.20807e-08
rs876605	1.62761	1.37659	1.9244	1.19866e-08
rs902695	1.62759	1.37656	1.92439	1.20258e-08
rs10492229	1.62756	1.37647	1.92446	1.21564e-08
rs7871866	1.62754	1.37639	1.92453	1.22815e-08
rs11736228	1.62753	1.37647	1.92439	1.21301e-08
rs705704	1.62746	1.3764	1.92432	1.21875e-08
rs1522569	1.62743	1.37645	1.92417	1.20649e-08
rs17424296	1.6273	1.37632	1.92405	1.2161e-08
rs2600226	1.6273	1.37629	1.92408	1.22136e-08
rs13174863	1.62727	1.3762	1.92415	1.23576e-08
rs9304665	1.62727	1.37591	1.92455	1.28773e-08
rs156201	1.62727	1.37624	1.92407	1.22652e-08
rs769449	1.62722	1.37597	1.92434	1.27099e-08
rs6764533	1.62721	1.37623	1.92396	1.22309e-08
rs12364470	1.62717	1.37607	1.9241	1.24909e-08
rs10182181	1.62709	1.37503	1.92536	1.44037e-08
rs4518345	1.62702	1.37609	1.92371	1.22947e-08
rs685870	1.62702	1.37606	1.92374	1.23452e-08
rs2791653	1.62699	1.37602	1.92373	1.23974e-08
rs2162524	1.62698	1.37593	1.92384	1.25388e-08
rs1982441	1.62698	1.37595	1.9238	1.25052e-08
rs9300422	1.62697	1.37607	1.92362	1.22835e-08
rs872281	1.62695	1.37595	1.92374	1.24751e-08
rs4954638	1.62693	1.37598	1.92364	1.2394e-08
rs998732	1.6269	1.37598	1.92357	1.23679e-08
rs7172627	1.62686	1.37591	1.92357	1.24549e-08
rs11615578	1.6268	1.37589	1.92347	1.24411e-08
rs8181823	1.62679	1.37587	1.92347	1.24671e-08
rs4740619	1.62675	1.37557	1.9238	1.29779e-08
rs10518694	1.62673	1.37588	1.92332	1.2384e-08
rs3807645	1.62671	1.37574	1.92346	1.26227e-08
rs7998796	1.62668	1.37581	1.9233	1.24609e-08
rs2832283	1.62667	1.37581	1.92328	1.24592e-08
rs11165643	1.62666	1.37542	1.9238	1.31695e-08
rs768840	1.62666	1.37577	1.9233	1.25124e-08
rs7025938	1.62665	1.37559	1.92354	1.28411e-08
rs3736485	1.62661	1.37566	1.92334	1.26651e-08
rs7704281	1.62659	1.37573	1.92319	1.2514e-08
rs17446257	1.62657	1.37569	1.9232	1.2564e-08
rs6593688	1.62654	1.3756	1.92326	1.27095e-08
rs6692586	1.62637	1.37549	1.92301	1.27259e-08
rs1285997	1.62636	1.37548	1.92301	1.2743e-08
rs2423668	1.62635	1.37553	1.92289	1.263e-08
rs13240600	1.62634	1.37528	1.92321	1.3077e-08
rs4589691	1.62624	1.37546	1.92274	1.26474e-08
rs429343	1.62622	1.37528	1.92296	1.29737e-08
rs10009336	1.62621	1.37542	1.92272	1.26932e-08
rs10914462	1.62619	1.37539	1.92273	1.27401e-08
rs9926784	1.62616	1.37504	1.92315	1.33675e-08
rs1885728	1.6261	1.37535	1.92257	1.27193e-08
rs12049202	1.62609	1.37487	1.92322	1.36094e-08
rs2608703	1.62604	1.37515	1.92269	1.30112e-08
rs4929923	1.62602	1.37501	1.92285	1.32582e-08
rs3829849	1.62598	1.37527	1.9224	1.27394e-08
rs13287131	1.62596	1.3752	1.92244	1.2848e-08
rs12888545	1.62595	1.37517	1.92245	1.28851e-08
rs9294260	1.62592	1.37504	1.92258	1.31091e-08
rs2693826	1.6259	1.37506	1.9225	1.30509e-08
rs818524	1.62586	1.37518	1.92224	1.27834e-08
rs6785245	1.62586	1.37506	1.92239	1.29999e-08
rs774246	1.62585	1.37515	1.92226	1.28312e-08
rs7117238	1.62582	1.37511	1.92224	1.28717e-08
rs3806572	1.62581	1.37503	1.92233	1.30055e-08
rs7024334	1.6258	1.37507	1.92226	1.29294e-08
rs1266874	1.62571	1.3749	1.92229	1.3159e-08
rs2543132	1.6257	1.37501	1.9221	1.29369e-08
rs10867256	1.62561	1.3749	1.92203	1.30436e-08
rs1891216	1.6255	1.37485	1.92185	1.30225e-08
rs657452	1.62541	1.37445	1.92219	1.36958e-08
rs9362662	1.62539	1.37474	1.92174	1.31132e-08
rs1218822	1.62531	1.37449	1.9219	1.35077e-08
rs9688431	1.62524	1.37476	1.92136	1.29234e-08
rs2228213	1.62524	1.37454	1.92166	1.33403e-08
rs1538247	1.62522	1.37465	1.92147	1.31069e-08
rs12981256	1.62519	1.37446	1.92165	1.34317e-08
rs287104	1.62518	1.37456	1.92148	1.32275e-08
rs13184896	1.62514	1.37446	1.92154	1.33897e-08
rs12150665	1.62506	1.3743	1.92158	1.36175e-08
rs999889	1.62506	1.37456	1.9212	1.31029e-08
rs11538	1.62505	1.37449	1.92129	1.32288e-08
rs6804842	1.62497	1.37423	1.92147	1.36609e-08
rs12933482	1.6249	1.37446	1.92097	1.3129e-08
rs7138803	1.62482	1.37334	1.92234	1.53284e-08
rs8097672	1.62481	1.37411	1.92124	1.37178e-08
rs7626079	1.62472	1.37426	1.92083	1.33232e-08
rs2283093	1.62463	1.3742	1.9207	1.33414e-08
rs9927848	1.6245	1.37412	1.92051	1.33643e-08
rs1804528	1.62447	1.37404	1.92055	1.34811e-08
rs6841761	1.62447	1.37394	1.92068	1.3671e-08
rs12675063	1.62444	1.3742	1.92026	1.31458e-08
rs1863652	1.62444	1.37403	1.92049	1.3474e-08
rs13069244	1.62442	1.37418	1.92024	1.3168e-08
rs1465900	1.62441	1.37403	1.92043	1.34505e-08
rs11889536	1.62433	1.37407	1.92018	1.32811e-08
rs12416812	1.62424	1.37384	1.92027	1.36151e-08
rs10248136	1.62419	1.37389	1.9201	1.34808e-08
rs11880870	1.62416	1.37341	1.9207	1.44044e-08
rs2065418	1.6241	1.37353	1.92038	1.40892e-08
rs2357760	1.6241	1.3736	1.92027	1.39371e-08
rs10733051	1.62409	1.37382	1.91996	1.35102e-08
rs1321432	1.62401	1.37329	1.92051	1.44795e-08
rs1187352	1.62399	1.37365	1.91995	1.372e-08
rs380857	1.62389	1.37355	1.91986	1.38178e-08
rs4660443	1.62388	1.37348	1.91994	1.39447e-08
rs8097783	1.62386	1.37333	1.92009	1.42187e-08
rs2009416	1.62384	1.37348	1.91983	1.38873e-08
rs2361988	1.6238	1.37343	1.9198	1.39469e-08
rs6448587	1.62376	1.37333	1.91986	1.41193e-08
rs7615297	1.62373	1.37346	1.9196	1.38153e-08
rs7844647	1.6237	1.37346	1.91953	1.37787e-08
rs10984756	1.62366	1.37348	1.9194	1.36903e-08
rs17636031	1.62356	1.37326	1.91949	1.40396e-08
rs6500208	1.62354	1.3732	1.91951	1.41194e-08
rs10953740	1.62339	1.37297	1.9195	1.44396e-08
rs10510419	1.62334	1.37308	1.91921	1.4152e-08
rs10878946	1.62333	1.37301	1.91929	1.42806e-08
rs349088	1.62329	1.37304	1.91915	1.41783e-08
rs7239575	1.62325	1.3726	1.91968	1.50584e-08
rs8090983	1.62324	1.37308	1.91899	1.40457e-08
rs2143253	1.62316	1.37301	1.91888	1.40848e-08
rs10858334	1.62304	1.37328	1.91824	1.3429e-08
rs4757144	1.62298	1.37255	1.9191	1.48332e-08
rs806600	1.62293	1.37298	1.91837	1.38758e-08
rs7206608	1.62282	1.37266	1.91856	1.44082e-08
rs12680842	1.62277	1.3726	1.91854	1.44933e-08
rs3828783	1.62275	1.37254	1.91857	1.45934e-08
rs1948080	1.62263	1.37252	1.91831	1.44838e-08
rs3800229	1.62238	1.37208	1.91834	1.51363e-08
rs7811342	1.62233	1.37215	1.91814	1.49328e-08
rs4981693	1.62223	1.37181	1.91835	1.55422e-08
rs1784460	1.62213	1.37219	1.91761	1.46122e-08
rs1535660	1.62212	1.37246	1.91721	1.40418e-08
rs1431659	1.62205	1.37181	1.91793	1.53198e-08
rs1528435	1.62204	1.37187	1.91784	1.51856e-08
rs10169594	1.62203	1.37214	1.91743	1.4586e-08
rs427943	1.62194	1.37173	1.91778	1.53621e-08
rs10768994	1.62182	1.37202	1.9171	1.45953e-08
rs10968114	1.62176	1.37198	1.91702	1.4624e-08
rs9538162	1.62175	1.37167	1.91743	1.52679e-08
rs17499593	1.62158	1.37224	1.91624	1.38873e-08
rs2481665	1.62153	1.37149	1.91716	1.54054e-08
rs901630	1.62149	1.37157	1.91695	1.51716e-08
rs17399237	1.62146	1.37164	1.91679	1.49847e-08
rs4851029	1.62146	1.37168	1.91672	1.48965e-08
rs13147390	1.62124	1.37184	1.91599	1.43143e-08
rs13021737	1.62123	1.36917	1.91968	2.08773e-08
rs7970953	1.62121	1.37148	1.91643	1.50456e-08
rs4952843	1.62116	1.37144	1.91636	1.50603e-08
rs845084	1.62108	1.37139	1.91623	1.50723e-08
rs7181498	1.62105	1.37106	1.91661	1.57534e-08
rs709400	1.62097	1.37117	1.91629	1.54203e-08
rs11150911	1.62082	1.3712	1.91588	1.51643e-08
rs7730898	1.62075	1.37086	1.91618	1.58269e-08
rs4482463	1.62072	1.37086	1.91613	1.58145e-08
rs10132280	1.62068	1.37044	1.9166	1.67203e-08
rs7703576	1.62053	1.37134	1.91501	1.45383e-08
rs543874	1.62053	1.36917	1.91804	1.98056e-08
rs17513613	1.62052	1.37056	1.91608	1.62558e-08
rs17724992	1.62049	1.3707	1.91581	1.58868e-08
rs13263601	1.62038	1.37075	1.91547	1.56265e-08
rs4864201	1.62038	1.37075	1.91547	1.56286e-08
rs215634	1.62019	1.3706	1.91523	1.57242e-08
rs12936083	1.62016	1.37059	1.91518	1.57236e-08
rs895330	1.62012	1.37044	1.91527	1.59928e-08
rs9379827	1.6201	1.37082	1.9147	1.51224e-08
rs6985109	1.6201	1.37025	1.91549	1.6409e-08
rs11170468	1.62007	1.37106	1.9143	1.45858e-08
rs13110266	1.62003	1.37072	1.91469	1.52608e-08
rs1503526	1.62	1.37045	1.91499	1.58247e-08
rs946824	1.61996	1.37035	1.91502	1.59981e-08
rs10478110	1.61987	1.37086	1.91412	1.47814e-08
rs11115176	1.61972	1.37073	1.91394	1.48765e-08
rs1436344	1.6197	1.37025	1.91455	1.59095e-08
rs10747488	1.61947	1.37035	1.91389	1.54128e-08
rs7826312	1.6192	1.37037	1.91321	1.50306e-08
rs6461115	1.61913	1.36988	1.91373	1.60324e-08
rs326896	1.61906	1.36998	1.91343	1.57224e-08
rs7925214	1.61895	1.3696	1.9137	1.64637e-08
rs1268065	1.61876	1.37011	1.91253	1.50577e-08
rs4820408	1.61867	1.36937	1.91335	1.66244e-08
rs4556997	1.61863	1.36947	1.91312	1.63439e-08
rs4813619	1.61862	1.36991	1.91248	1.53392e-08
rs17207196	1.61832	1.3685	1.91374	1.83161e-08
rs592483	1.61832	1.36915	1.91284	1.66994e-08
rs391300	1.61825	1.36951	1.91217	1.57655e-08
rs10795422	1.61789	1.36911	1.91186	1.62211e-08
rs13329567	1.6178	1.36813	1.91304	1.85478e-08
rs577525	1.61758	1.36839	1.91215	1.75667e-08
rs879620	1.61749	1.36778	1.91277	1.90043e-08
rs4516268	1.61725	1.36791	1.91204	1.83222e-08
rs12718572	1.61719	1.36897	1.91042	1.56574e-08
rs16849710	1.61711	1.36875	1.91054	1.60677e-08
rs7903146	1.61656	1.36788	1.91044	1.74149e-08
rs1412235	1.61559	1.36619	1.91051	2.05324e-08
rs10938397	1.61465	1.36471	1.91036	2.35141e-08
rs889398	1.61453	1.3658	1.90854	1.99695e-08
rs11496125	1.61354	1.36537	1.90681	1.96518e-08
rs12888955	1.61331	1.36514	1.9066	1.99502e-08
rs1048932	1.61304	1.36519	1.90588	1.93885e-08
rs7498665	1.61203	1.36311	1.9064	2.40543e-08
rs11505821	1.61169	1.36442	1.90377	1.94724e-08
rs7551507	1.60977	1.36242	1.90203	2.22639e-08
rs16903285	1.60721	1.36021	1.89907	2.4958e-08
rs6265	1.60672	1.35862	1.90013	3.00374e-08
rs7102454	1.60452	1.36029	1.89261	1.99713e-08
rs663129	1.60332	1.35446	1.89789	4.11987e-08
rs17405819	1.60243	1.35714	1.89205	2.65806e-08
rs11672660	1.59497	1.34961	1.88495	4.3066e-08

## Sheet: WHR
SNP	OR	95%CI_lower	95%CI_upper	P value
All - Inverse variance weighted	1.5021	1.1467	1.96765	0.00313852
rs28451064	1.53997	1.18192	2.0065	0.00138401
rs747249	1.5381	1.18327	1.99932	0.00129242
rs2112347	1.53331	1.17287	2.00453	0.00177075
rs12287076	1.53171	1.17053	2.00435	0.00188625
rs28446899	1.52981	1.16973	2.00074	0.00190288
rs2236519	1.52786	1.16552	2.00284	0.00214755
rs9923544	1.52713	1.16027	2.00998	0.00252335
rs10919388	1.5263	1.16348	2.00226	0.00226295
rs789351	1.52519	1.16631	1.99449	0.00204245
rs6658723	1.52483	1.16469	1.99633	0.00214712
rs6699397	1.52389	1.16511	1.99315	0.00209986
rs1789882	1.52304	1.16385	1.99307	0.00217158
rs35169799	1.52277	1.16091	1.99741	0.00238267
rs4894803	1.5223	1.16227	1.99385	0.00227164
rs4395620	1.52012	1.1618	1.98895	0.00226225
rs1345203	1.51986	1.16014	1.99112	0.00238148
rs10827252	1.51935	1.16067	1.98886	0.00233054
rs711869	1.51933	1.15907	1.99157	0.00245353
rs7599312	1.51928	1.16101	1.98812	0.00230421
rs6749646	1.51904	1.15932	1.99037	0.00242764
rs6021889	1.51816	1.15796	1.99041	0.00251646
rs2398893	1.51799	1.15835	1.98929	0.00248197
rs13229637	1.51773	1.15858	1.9882	0.00245781
rs1569135	1.51721	1.15636	1.99067	0.00262618
rs12469667	1.51697	1.15824	1.98681	0.002469
rs11724804	1.51693	1.15704	1.98875	0.00256421
rs11187537	1.51683	1.1582	1.98651	0.00246889
rs3936510	1.51651	1.15667	1.9883	0.00258563
rs7591387	1.51603	1.15887	1.98327	0.00239958
rs11992444	1.51589	1.15587	1.98804	0.00263778
rs76699125	1.51579	1.15694	1.98595	0.00254798
rs2276390	1.51548	1.15506	1.98838	0.00269707
rs7025089	1.51498	1.15658	1.98444	0.00255902
rs8141715	1.51498	1.15606	1.98534	0.00260215
rs12692387	1.51483	1.15607	1.98492	0.00259773
rs1294436	1.51451	1.15396	1.9877	0.00276867
rs9976841	1.51444	1.15558	1.98475	0.00263017
rs1385167	1.51407	1.15435	1.98587	0.00272492
rs17101456	1.51396	1.15489	1.98468	0.00267722
rs17109256	1.51375	1.15466	1.98451	0.0026919
rs11030108	1.51293	1.15396	1.98356	0.00273267
rs8071778	1.51286	1.15453	1.98239	0.00268258
rs4671193	1.51256	1.153	1.98426	0.00280844
rs9878908	1.5121	1.15312	1.98284	0.00278699
rs1190982	1.51194	1.15301	1.98261	0.0027929
rs9370243	1.51175	1.15336	1.98151	0.00275805
rs10876528	1.51173	1.1516	1.98448	0.00291343
rs1142	1.51106	1.15249	1.9812	0.00281857
rs7492628	1.51046	1.15236	1.97984	0.00281592
rs979012	1.50997	1.15203	1.97912	0.00283375
rs1122080	1.50975	1.15217	1.9783	0.00281575
rs2613505	1.50942	1.15147	1.97865	0.00287077
rs2291542	1.50932	1.15093	1.9793	0.00291695
rs3092781	1.50921	1.15085	1.97917	0.00292161
rs4239275	1.50911	1.15116	1.97836	0.00289096
rs55920843	1.50816	1.15187	1.97465	0.00280573
rs7395513	1.50814	1.14965	1.97842	0.00300643
rs2925979	1.50804	1.14918	1.97898	0.00304833
rs10991433	1.50797	1.14996	1.97745	0.00297412
rs591939	1.50796	1.14983	1.97763	0.00298562
rs11764879	1.50794	1.1503	1.97677	0.00294214
rs6795831	1.50773	1.14875	1.9789	0.00308145
rs10499013	1.50771	1.15002	1.97666	0.00296211
rs7647305	1.50759	1.14992	1.9765	0.00296837
rs12494190	1.50757	1.14981	1.97665	0.00297802
rs3891424	1.50748	1.14956	1.97686	0.00299958
rs6604731	1.50747	1.14985	1.9763	0.00297149
rs4779526	1.50734	1.14963	1.97635	0.00298912
rs17738166	1.50716	1.14953	1.97604	0.00299388
rs10851523	1.50714	1.14955	1.97596	0.00299195
rs7744833	1.50699	1.14942	1.9758	0.00300068
rs39312	1.50699	1.14898	1.97655	0.00304156
rs1328757	1.50646	1.14895	1.97522	0.00303166
rs1017698	1.50636	1.14895	1.97495	0.00302899
rs1406948	1.50634	1.14862	1.97547	0.00305951
rs2595004	1.50633	1.14893	1.97492	0.00303038
rs12593088	1.5059	1.14847	1.97456	0.00306271
rs62506196	1.50568	1.14811	1.97461	0.00309162
rs946106	1.50553	1.14793	1.97453	0.00310525
rs1158805	1.5055	1.14799	1.97434	0.00309877
rs62095889	1.50503	1.14734	1.97423	0.00314936
rs579682	1.50502	1.14782	1.97339	0.00310366
rs1045411	1.50494	1.14741	1.97389	0.00314113
rs12527712	1.50467	1.14717	1.97358	0.00315756
rs12449442	1.50465	1.14718	1.97351	0.00315583
rs668871	1.50455	1.14722	1.97317	0.00314918
rs213624	1.50444	1.14728	1.97278	0.00314072
rs4964656	1.50444	1.14671	1.97376	0.00319662
rs12495178	1.50442	1.14722	1.97283	0.00314629
rs645040	1.50441	1.14731	1.97266	0.00313737
rs6566233	1.5041	1.14693	1.9725	0.00316642
rs1243188	1.50403	1.14682	1.9725	0.00317529
rs2200155	1.50336	1.14633	1.97159	0.00320662
rs11747001	1.50328	1.1462	1.97159	0.00321691
rs6545714	1.50316	1.14612	1.97144	0.0032223
rs332105	1.50312	1.14607	1.97141	0.0032266
rs6688233	1.50302	1.14595	1.97136	0.00323568
rs747601	1.503	1.14618	1.97091	0.00321256
rs797486	1.50294	1.14536	1.97217	0.00329272
rs9515201	1.50293	1.14618	1.97073	0.00321078
rs1974004	1.50274	1.14602	1.9705	0.00322171
rs11055887	1.50273	1.14605	1.97043	0.00321869
rs1452075	1.50262	1.14591	1.97037	0.00322964
rs12430764	1.50241	1.14578	1.97004	0.00323659
rs7222	1.50239	1.14574	1.97004	0.00323988
rs12684047	1.50238	1.14545	1.97052	0.00326874
rs536665	1.5023	1.14576	1.96978	0.00323608
rs17326656	1.50215	1.14554	1.96978	0.00325431
rs12024554	1.50197	1.14532	1.96969	0.00327186
rs4454042	1.50197	1.14537	1.96959	0.003267
rs4372913	1.50189	1.14523	1.96962	0.00327884
rs7070670	1.50181	1.14524	1.96941	0.00327565
rs13256367	1.50165	1.14502	1.96936	0.0032936
rs15285	1.5013	1.14496	1.96853	0.00329019
rs10164099	1.50096	1.14468	1.96813	0.00331033
rs1563355	1.50083	1.14267	1.97125	0.00351481
rs12459350	1.50032	1.14399	1.96765	0.00336403
rs8070737	1.5001	1.14388	1.96724	0.00336898
rs4851284	1.49994	1.14377	1.96703	0.00337686
rs998732	1.49981	1.14389	1.96648	0.00336071
rs12575252	1.49956	1.1433	1.96684	0.00341548
rs780159	1.49945	1.14337	1.96643	0.00340545
rs3736485	1.49919	1.14331	1.96584	0.00340489
rs10761785	1.49912	1.14297	1.96625	0.00343809
rs6474945	1.499	1.1433	1.96536	0.00340039
rs429358	1.49899	1.14128	1.96882	0.00361383
rs2503099	1.49874	1.14267	1.96576	0.00345964
rs733381	1.49851	1.1429	1.96475	0.00342909
rs17644283	1.4983	1.14242	1.96506	0.00347456
rs17324331	1.49787	1.14242	1.96393	0.00346285
rs12042959	1.4978	1.14234	1.96387	0.0034696
rs1124639	1.49778	1.14233	1.96384	0.00346979
rs4788204	1.49733	1.14145	1.96418	0.00355158
rs55747707	1.49712	1.14181	1.96301	0.00350764
rs13063979	1.49697	1.1417	1.96279	0.00351452
rs8043060	1.49696	1.14163	1.96289	0.00352198
rs9296938	1.49678	1.14144	1.96273	0.00353703
rs905938	1.49674	1.14167	1.96223	0.00351168
rs36061954	1.49658	1.14117	1.96268	0.00356102
rs11176015	1.49656	1.14127	1.96244	0.00354976
rs861029	1.49604	1.14097	1.96159	0.00356772
rs7138803	1.49604	1.14102	1.9615	0.00356231
rs13642	1.496	1.1412	1.9611	0.00354237
rs12608504	1.49548	1.13908	1.96339	0.00376045
rs10788569	1.49535	1.1406	1.96043	0.00358912
rs12828016	1.49525	1.14071	1.95999	0.00357478
rs7311622	1.495	1.14044	1.95978	0.003597
rs114760566	1.49482	1.13904	1.96173	0.00374699
rs1045241	1.49478	1.14027	1.95951	0.00361041
rs1534696	1.49465	1.1387	1.96187	0.00378005
rs6130360	1.49443	1.14041	1.95835	0.00358569
rs1757471	1.49408	1.13962	1.95879	0.00366247
rs12101393	1.49407	1.13968	1.95866	0.00365525
rs2294239	1.4936	1.13835	1.95973	0.00379095
rs2161097	1.49307	1.13901	1.95719	0.00370232
rs10132280	1.49285	1.13906	1.95652	0.00369012
rs2167750	1.49279	1.1377	1.95871	0.00384178
rs10049088	1.49274	1.13683	1.96009	0.00394128
rs1431659	1.49265	1.13872	1.95657	0.00372235
rs3903399	1.49256	1.13865	1.95648	0.00372815
rs9644033	1.4924	1.1381	1.95698	0.00378512
rs7206608	1.49222	1.13847	1.95589	0.00373883
rs1822489	1.49179	1.13822	1.9552	0.00375507
rs901630	1.49131	1.13806	1.95419	0.00375896
rs863750	1.49114	1.13556	1.95807	0.00404483
rs10490869	1.49112	1.13724	1.95511	0.00384741
rs809955	1.49058	1.13693	1.95423	0.00386824
rs2715135	1.49054	1.13781	1.95261	0.00376614
rs3825061	1.49038	1.13714	1.95334	0.00383826
rs12777288	1.48931	1.13687	1.95101	0.00383868
rs494752	1.48931	1.13606	1.95239	0.00393259
rs12206094	1.48891	1.13684	1.95	0.00383096
rs6743060	1.48873	1.13485	1.95297	0.0040596
rs2306589	1.48861	1.13542	1.95166	0.00398834
rs1139653	1.48833	1.13571	1.95042	0.00394542
rs12986231	1.48776	1.13554	1.94924	0.00394997
rs2183825	1.48756	1.1352	1.94929	0.00398421
rs13130484	1.48742	1.13489	1.94945	0.00401712
rs10019888	1.48733	1.13494	1.94914	0.00400839
rs7907173	1.487	1.13566	1.94702	0.00391316
rs12140153	1.48587	1.13486	1.94546	0.003976
rs7213608	1.48542	1.13321	1.94709	0.00416133
rs2526886	1.48517	1.13444	1.94433	0.00400521
rs793456	1.482	1.13342	1.93778	0.00403452
rs3786897	1.48185	1.12934	1.94438	0.00454532
rs2161228	1.48134	1.13284	1.93706	0.00408647
rs10923724	1.4808	1.12882	1.94253	0.00458123
rs7498665	1.48009	1.12975	1.93907	0.00443747
rs889398	1.47851	1.12871	1.9367	0.00452417
rs12590238	1.47815	1.13079	1.93221	0.00424516
rs11897119	1.47587	1.12867	1.92988	0.00444731
rs12440605	1.47175	1.12809	1.92011	0.00439488
rs6567160	1.47172	1.12332	1.92818	0.00505215
rs7217226	1.47095	1.1265	1.92073	0.00458118
rs72959041	1.46858	1.1079	1.94668	0.00752716
rs10842707	1.46067	1.11514	1.91325	0.00593406
rs1800437	1.45965	1.11719	1.90708	0.00556554
rs605066	1.45773	1.11551	1.90495	0.00576796
rs6905288	1.45081	1.1056	1.90381	0.00727191

## Sheet: WHRadjBMI
SNP	OR	95%CI_lower	95%CI_upper	P value
All - Inverse variance weighted	1.32977	1.06499	1.66039	0.0118778
rs28451064	1.35604	1.09165	1.68447	0.0059144
rs747249	1.35513	1.09337	1.67956	0.00551812
rs2236519	1.35503	1.08414	1.69361	0.00758737
rs10100423	1.35085	1.08339	1.68434	0.00755141
rs10919388	1.35013	1.07972	1.68825	0.00847117
rs7903146	1.34863	1.08179	1.68129	0.00783904
rs951252	1.34833	1.08017	1.68307	0.00825078
rs72877579	1.34814	1.08108	1.68118	0.00799869
rs1345203	1.34724	1.07876	1.68255	0.00857337
rs4420638	1.3451	1.07675	1.68031	0.00901767
rs2145272	1.34486	1.07617	1.68064	0.00917226
rs2603229	1.34296	1.07715	1.67435	0.0087803
rs13198178	1.34264	1.07493	1.67704	0.00941016
rs227733	1.34246	1.07585	1.67513	0.0091259
rs11187537	1.34245	1.07541	1.67581	0.0092563
rs7932891	1.34245	1.07568	1.67537	0.00917641
rs11235	1.34241	1.07405	1.67783	0.00965866
rs711869	1.34214	1.07438	1.67664	0.00954539
rs4474021	1.34204	1.07581	1.67416	0.00911461
rs8054299	1.34194	1.07521	1.67484	0.00928386
rs3936510	1.34182	1.07374	1.67683	0.00971846
rs2836141	1.34167	1.07443	1.67539	0.00950161
rs12435790	1.34164	1.07546	1.67369	0.00919293
rs71439172	1.34138	1.07426	1.67492	0.0095365
rs7492628	1.34108	1.07307	1.67602	0.00987991
rs12823266	1.34032	1.07366	1.6732	0.00965482
rs2398893	1.33992	1.07291	1.67338	0.00986189
rs6752964	1.33983	1.07448	1.67071	0.00937775
rs11724804	1.33968	1.07229	1.67374	0.0100396
rs72823057	1.33937	1.0726	1.6725	0.00992476
rs13234914	1.33937	1.07305	1.67178	0.00978561
rs1385167	1.33903	1.07119	1.67383	0.0103487
rs717795	1.33898	1.07208	1.67234	0.010065
rs12692387	1.33898	1.07218	1.67217	0.0100327
rs1364422	1.33877	1.07182	1.67221	0.0101337
rs4902630	1.33864	1.07223	1.67124	0.00999571
rs1569135	1.33844	1.07079	1.673	0.0104425
rs4684857	1.33838	1.07103	1.67247	0.0103598
rs7279347	1.33812	1.0716	1.67092	0.0101617
rs2898237	1.33796	1.07158	1.67057	0.0101615
rs6047259	1.33776	1.07164	1.66997	0.0101277
rs17511102	1.33715	1.0709	1.6696	0.0103287
rs140201358	1.33714	1.06977	1.67134	0.0106932
rs3757298	1.3366	1.06972	1.67008	0.010679
rs8066985	1.33655	1.06898	1.67109	0.0109179
rs4646342	1.33629	1.0693	1.66995	0.0107981
rs3110697	1.33609	1.06956	1.66904	0.0106998
rs1190982	1.33607	1.06921	1.66953	0.0108128
rs11082430	1.3359	1.0696	1.66851	0.0106744
rs7708285	1.33585	1.0695	1.66854	0.0107044
rs3807947	1.33577	1.06911	1.66893	0.0108267
rs55920843	1.33557	1.07019	1.66677	0.0104605
rs801593	1.33553	1.0691	1.66835	0.0108169
rs4686696	1.33534	1.0687	1.66851	0.0109387
rs17154889	1.33498	1.0683	1.66823	0.0110501
rs7102	1.33489	1.0686	1.66754	0.010943
rs11205773	1.33483	1.06882	1.66704	0.0108682
rs3218121	1.3348	1.06861	1.6673	0.0109357
rs17311057	1.3348	1.06832	1.66775	0.0110336
rs2970332	1.33477	1.06814	1.66795	0.0110914
rs10463416	1.33474	1.06824	1.66772	0.0110553
rs7395513	1.33453	1.06737	1.66856	0.0113399
rs3803042	1.3344	1.06672	1.66926	0.0115561
rs541091	1.33435	1.06734	1.66815	0.011338
rs10507524	1.33435	1.06795	1.66719	0.0111298
rs2925979	1.33425	1.06679	1.66877	0.0115233
rs17703883	1.33408	1.06767	1.66696	0.0112101
rs6795831	1.33373	1.06625	1.66831	0.0116786
rs73001065	1.33356	1.0674	1.66608	0.0112677
rs1294432	1.33345	1.06613	1.66781	0.0117049
rs12494105	1.33326	1.06702	1.66593	0.0113815
rs9678859	1.33314	1.06687	1.66585	0.0114238
rs144926207	1.33304	1.06692	1.66554	0.0114027
rs1057119	1.33303	1.06687	1.66559	0.0114194
rs1406948	1.33283	1.06639	1.66584	0.011573
rs11592754	1.33269	1.0663	1.66562	0.0115952
rs1494204	1.33267	1.0664	1.66544	0.0115612
rs7744833	1.3326	1.06655	1.66501	0.0115023
rs11770285	1.33255	1.06618	1.66548	0.0116283
rs3851294	1.33243	1.06617	1.66519	0.0116245
rs4964058	1.33235	1.06628	1.66482	0.0115816
rs10880823	1.33227	1.06625	1.66465	0.0115876
rs1051684	1.33199	1.06587	1.66455	0.0117024
rs28408682	1.33193	1.06587	1.6644	0.0116988
rs10054063	1.33185	1.06466	1.66608	0.0121243
rs12527712	1.33151	1.06516	1.66446	0.0119259
rs10820747	1.33144	1.06484	1.6648	0.0120365
rs9415106	1.33132	1.0653	1.66378	0.0118646
rs62070804	1.33119	1.06556	1.66306	0.0117644
rs8126001	1.33115	1.06497	1.66386	0.0119716
rs7680787	1.3311	1.06513	1.66349	0.0119093
rs8103017	1.33108	1.06481	1.66392	0.0120222
rs1035942	1.33102	1.06514	1.66326	0.0119003
rs17703354	1.33087	1.06496	1.66317	0.0119562
rs917681	1.33086	1.06512	1.6629	0.0118973
rs3792751	1.33044	1.06459	1.66268	0.0120631
rs11747001	1.33027	1.06432	1.66268	0.0121491
rs4964656	1.33026	1.06431	1.66267	0.0121528
rs2200155	1.33025	1.0644	1.66249	0.0121177
rs6688233	1.33006	1.06409	1.66249	0.0122184
rs4371408	1.33002	1.06414	1.66234	0.0121989
rs332105	1.32994	1.06415	1.66212	0.0121918
rs34905952	1.3298	1.06407	1.66188	0.0122098
rs797486	1.32978	1.06338	1.66292	0.0124616
rs17326656	1.32946	1.06389	1.66134	0.0122566
rs2786198	1.32939	1.06374	1.66137	0.0123056
rs12684047	1.32929	1.06372	1.66116	0.0123077
rs4372913	1.32927	1.06357	1.66134	0.0123602
rs13256367	1.32918	1.06335	1.66145	0.0124349
rs6853254	1.32909	1.06331	1.6613	0.0124453
rs12441543	1.32908	1.06326	1.66136	0.0124624
rs12686771	1.3288	1.06323	1.6607	0.0124557
rs174829	1.32847	1.06297	1.66027	0.0125298
rs715300	1.32841	1.06295	1.66016	0.0125336
rs12459350	1.32802	1.06262	1.65972	0.0126346
rs2791550	1.32788	1.06042	1.6628	0.0134661
rs1485745	1.32786	1.06263	1.6593	0.0126197
rs13107325	1.32786	1.06286	1.65893	0.0125346
rs7993238	1.3278	1.06262	1.65916	0.0126205
rs56196860	1.32734	1.06248	1.65823	0.0126402
rs780159	1.32724	1.06189	1.6589	0.01286
rs10502148	1.32713	1.06127	1.65958	0.0130863
rs6867518	1.32678	1.06191	1.65772	0.012821
rs12608426	1.32654	1.06119	1.65825	0.0130817
rs12774134	1.32647	1.06152	1.65754	0.0129481
rs7225453	1.32646	1.0616	1.65741	0.0129181
rs1250259	1.32643	1.06146	1.65755	0.0129697
rs35419826	1.32629	1.06141	1.65728	0.0129818
rs10878367	1.32622	1.06106	1.65764	0.0131085
rs2503100	1.32608	1.06092	1.65752	0.0131537
rs910071	1.32608	1.06109	1.65724	0.01309
rs10963067	1.32577	1.06129	1.65617	0.0129931
rs2524163	1.32549	1.05999	1.6575	0.0134793
rs2701523	1.32548	1.06107	1.65577	0.013057
rs7945962	1.32539	1.06089	1.65584	0.0131199
rs12694042	1.32537	1.06079	1.65594	0.0131591
rs6721459	1.32525	1.06027	1.65646	0.0133553
rs821100	1.32461	1.06007	1.65517	0.0133909
rs17067999	1.32452	1.06048	1.6543	0.0132225
rs55747707	1.32449	1.05958	1.65564	0.0135763
rs11670056	1.32432	1.06055	1.65368	0.0131843
rs1029645	1.32423	1.05993	1.65445	0.0134223
rs2299253	1.32423	1.06007	1.65423	0.0133673
rs10913257	1.32413	1.06009	1.65393	0.0133521
rs7798002	1.32406	1.05831	1.65655	0.014057
rs7554947	1.32402	1.05986	1.65402	0.013434
rs8024294	1.32392	1.05993	1.65367	0.0134003
rs4773173	1.32389	1.0595	1.65425	0.0135673
rs2376585	1.32384	1.05977	1.65372	0.0134599
rs7119797	1.32384	1.05963	1.65392	0.0135121
rs12608504	1.32358	1.05835	1.65527	0.0140073
rs11574514	1.32347	1.05995	1.65251	0.0133618
rs10887759	1.32338	1.05959	1.65285	0.0135
rs11757455	1.32325	1.05985	1.6521	0.0133867
rs905938	1.32324	1.05848	1.65423	0.0139339
rs1979527	1.3232	1.05932	1.65282	0.0135935
rs10462028	1.3229	1.05845	1.65343	0.0139254
rs12828318	1.32266	1.0589	1.65211	0.0137265
rs114760566	1.32256	1.05706	1.65475	0.0144684
rs1440372	1.32239	1.0586	1.65191	0.0138309
rs711076	1.32231	1.05892	1.65123	0.0136976
rs1045241	1.32219	1.05805	1.65227	0.0140399
rs6658424	1.32208	1.05844	1.6514	0.0138747
rs2294239	1.32196	1.05719	1.65303	0.0143776
rs73858966	1.32175	1.05808	1.65113	0.0139988
rs13223034	1.32144	1.05805	1.6504	0.0139905
rs1522811	1.32144	1.05834	1.64994	0.0138708
rs9644033	1.32136	1.05736	1.65128	0.014267
rs10049088	1.32128	1.05632	1.6527	0.0146935
rs7235010	1.32117	1.0575	1.65058	0.0141955
rs6932767	1.32113	1.05786	1.64992	0.014048
rs16976826	1.32112	1.05741	1.6506	0.0142319
rs56185013	1.32092	1.05756	1.64987	0.0141554
rs2529411	1.3209	1.05811	1.64895	0.0139305
rs8080903	1.32071	1.05735	1.64968	0.0142303
rs2167750	1.32064	1.05576	1.65198	0.0148871
rs11786566	1.32055	1.05794	1.64836	0.0139762
rs2047937	1.32051	1.05719	1.64941	0.0142798
rs2294823	1.32016	1.05757	1.64796	0.0141023
rs1105881	1.32006	1.05679	1.64892	0.0144158
rs10817896	1.31976	1.05727	1.64741	0.0141981
rs2027982	1.31893	1.0567	1.64622	0.0143772
rs863750	1.31877	1.05302	1.6516	0.0159551
rs4558863	1.31854	1.05598	1.64639	0.0146546
rs13137905	1.31821	1.05638	1.64493	0.0144637
rs12454712	1.3178	1.05503	1.64602	0.015009
rs1139653	1.31768	1.05501	1.64576	0.0150137
rs7070749	1.31643	1.05492	1.64278	0.0149684
rs11134029	1.31468	1.05369	1.64032	0.0153861
rs34312154	1.31237	1.05213	1.63698	0.0159232
rs3786897	1.31215	1.04945	1.6406	0.0171505
rs62012773	1.31136	1.05175	1.63506	0.0160266
rs6705646	1.30899	1.04757	1.63564	0.0178426
rs10923724	1.3083	1.04585	1.63662	0.0186529
rs72959041	1.29433	1.02346	1.63688	0.0312739
rs634869	1.29298	1.03804	1.61054	0.0218348
rs10842707	1.29185	1.03467	1.61295	0.0237648
rs6905288	1.28027	1.02304	1.60218	0.0308463

## Sheet: T2DM
SNP	OR	95%CI_lower	95%CI_upper	P value
All - Inverse variance weighted	0.972887	0.903424	1.04769	0.46705
rs7903146	1.00279	0.92697	1.08481	0.944614
rs1111875	0.979711	0.909266	1.05561	0.590302
rs849135	0.977888	0.907247	1.05403	0.558898
rs11257655	0.977523	0.907614	1.05282	0.548179
rs1496653	0.977411	0.907331	1.0529	0.547234
rs8108269	0.977273	0.907452	1.05247	0.543278
rs6960043	0.976982	0.907035	1.05232	0.538938
rs6795735	0.976962	0.907246	1.05203	0.537192
rs6785040	0.976951	0.907276	1.05198	0.536761
rs2261181	0.976937	0.907301	1.05192	0.536279
rs10811661	0.976824	0.905959	1.05323	0.541699
rs13389219	0.976411	0.906287	1.05196	0.530131
rs7240767	0.976303	0.906735	1.05121	0.524856
rs7756992	0.976256	0.90515	1.05295	0.5334
rs840967	0.976147	0.906388	1.05127	0.523357
rs1061813	0.976129	0.906599	1.05099	0.521624
rs12617659	0.976012	0.906234	1.05116	0.521155
rs17168486	0.975859	0.905868	1.05126	0.51986
rs853974	0.975737	0.905829	1.05104	0.517259
rs6767484	0.975606	0.904739	1.05203	0.52097
rs1359790	0.975581	0.905359	1.05125	0.516561
rs11926707	0.975441	0.905684	1.05057	0.511283
rs72802358	0.975381	0.905206	1.051	0.512882
rs9369425	0.975232	0.90532	1.05054	0.508733
rs516946	0.975158	0.905011	1.05074	0.508963
rs16988333	0.975068	0.905286	1.05023	0.505139
rs9894220	0.975012	0.904976	1.05047	0.505798
rs6878122	0.974994	0.905102	1.05028	0.504586
rs1127655	0.974901	0.905055	1.05014	0.502742
rs10087241	0.9749	0.905028	1.05017	0.502897
rs243019	0.974886	0.904862	1.05033	0.503607
rs12088739	0.97472	0.904883	1.04995	0.49965
rs780094	0.97458	0.904425	1.05018	0.499344
rs11708067	0.97457	0.904334	1.05026	0.499688
rs340874	0.974555	0.904452	1.05009	0.498597
rs6059662	0.974546	0.90475	1.04973	0.496476
rs2908282	0.974398	0.904634	1.04954	0.49382
rs7144011	0.974376	0.904504	1.04964	0.494129
rs753270	0.974114	0.904111	1.04954	0.490635
rs10077431	0.973936	0.904072	1.0492	0.486804
rs10974438	0.973933	0.903878	1.04942	0.487998
rs7177055	0.973908	0.903829	1.04942	0.487732
rs963740	0.9739	0.904012	1.04919	0.486368
rs7955901	0.973871	0.903951	1.0492	0.486109
rs4622883	0.97382	0.903904	1.04914	0.485227
rs1801214	0.973813	0.903381	1.04974	0.488444
rs7561798	0.973766	0.903869	1.04907	0.484236
rs7786095	0.973692	0.903833	1.04895	0.482752
rs12299509	0.97365	0.903703	1.04901	0.482647
rs7729395	0.973605	0.903492	1.04916	0.482979
rs10401969	0.973493	0.903557	1.04884	0.480014
rs17405722	0.973413	0.903417	1.04883	0.4791
rs12910825	0.973181	0.90321	1.04857	0.47515
rs13239186	0.973161	0.903178	1.04857	0.474904
rs7845219	0.973137	0.903226	1.04846	0.474047
rs576674	0.973121	0.903236	1.04841	0.473634
rs9928094	0.973116	0.902507	1.04925	0.478274
rs2294120	0.97291	0.902999	1.04823	0.470376
rs17411031	0.972868	0.902993	1.04815	0.469458
rs2925979	0.972841	0.902892	1.04821	0.469517
rs17631783	0.972757	0.90288	1.04804	0.467698
rs1063355	0.97273	0.902598	1.04831	0.468953
rs55966194	0.972706	0.902818	1.04801	0.466958
rs622217	0.972667	0.902744	1.04801	0.46656
rs2237892	0.972638	0.90276	1.04792	0.46578
rs10740322	0.972588	0.902721	1.04786	0.464914
rs11925227	0.972423	0.902571	1.04768	0.462173
rs4823182	0.972278	0.902401	1.04757	0.460025
rs6515236	0.972266	0.902444	1.04749	0.45947
rs9844972	0.972256	0.902422	1.0475	0.459397
rs3756784	0.972235	0.902411	1.04746	0.458991
rs10114341	0.972106	0.902313	1.0473	0.456733
rs12945601	0.972091	0.902241	1.04735	0.45687
rs993380	0.972023	0.902165	1.04729	0.455838
rs348330	0.971895	0.902086	1.04711	0.453489
rs11098676	0.971876	0.902114	1.04703	0.452867
rs7572970	0.971838	0.902026	1.04705	0.452601
rs7929543	0.971818	0.902049	1.04698	0.451998
rs2820426	0.97177	0.90194	1.04701	0.451647
rs8068804	0.971716	0.901864	1.04698	0.450955
rs17791513	0.971703	0.901721	1.04712	0.451612
rs3802177	0.971671	0.900925	1.04797	0.456219
rs4686471	0.971646	0.901823	1.04688	0.449657
rs9940149	0.97153	0.90191	1.04652	0.44646
rs735949	0.971424	0.901741	1.04649	0.445227
rs5215	0.971278	0.901339	1.04664	0.444679
rs67232546	0.97103	0.901451	1.04598	0.438358
rs7685296	0.971016	0.901382	1.04603	0.438515
rs4865796	0.970878	0.901231	1.04591	0.436469
rs7674212	0.970719	0.901172	1.04563	0.433317
rs10842994	0.97048	0.900813	1.04553	0.430461
rs2296173	0.970185	0.900697	1.04503	0.424708
rs4812829	0.970132	0.900831	1.04476	0.422598
rs13330951	0.970091	0.900746	1.04477	0.422282
rs2796441	0.970063	0.900281	1.04525	0.42488
rs2867125	0.969851	0.900608	1.04442	0.417911
rs10830963	0.969573	0.899608	1.04498	0.418726
rs72892910	0.969466	0.900164	1.0441	0.412515
rs10100265	0.969266	0.900136	1.04371	0.408307
rs2493394	0.96921	0.900039	1.0437	0.407747
rs11107116	0.969143	0.900363	1.04318	0.403993
rs2246618	0.968705	0.899861	1.04281	0.397907
rs12970134	0.968491	0.899874	1.04234	0.393145
rs17086692	0.968349	0.899844	1.04207	0.390235
rs825476	0.967643	0.899071	1.04144	0.380426
rs2299383	0.967381	0.899017	1.04094	0.375143
rs1050226	0.966688	0.898331	1.04025	0.365231
rs61953351	0.96625	0.89774	1.03999	0.360196
rs459193	0.965649	0.897206	1.03931	0.35137
rs3217992	0.965319	0.89703	1.03881	0.345711
rs7607777	0.96483	0.896489	1.03838	0.339481
rs1899951	0.964316	0.895626	1.03828	0.335168
rs1552224	0.96412	0.895372	1.03815	0.332989
rs2943656	0.964117	0.895366	1.03815	0.332976

## Sheet: T1DM
SNP	OR	95%CI_lower	95%CI_upper	P value
All - Inverse variance weighted	1.00806	0.957358	1.06145	0.760443
rs6679677	1.01635	0.959963	1.07605	0.577562
rs1456988	1.01386	0.965493	1.06466	0.5809
rs62447205	1.01366	0.964974	1.06481	0.588985
rs229533	1.01352	0.964932	1.06455	0.59219
rs12927355	1.0132	0.961827	1.06731	0.62142
rs151233	1.01278	0.963009	1.06512	0.621378
rs34593439	1.01143	0.959766	1.06588	0.670935
rs6043409	1.01099	0.959896	1.0648	0.679593
rs3087243	1.01077	0.958915	1.06544	0.690046
rs72928038	1.01027	0.958905	1.06439	0.701117
rs1893217	1.00989	0.958163	1.06442	0.713626
rs1701704	1.00987	0.957496	1.06511	0.717746
rs11203203	1.00968	0.957949	1.0642	0.719691
rs2611215	1.00953	0.957717	1.06415	0.7242
rs7239671	1.00945	0.957801	1.06388	0.725665
rs2304256	1.0089	0.957177	1.06341	0.741446
rs4849135	1.00868	0.957098	1.06305	0.746848
rs72727394	1.00854	0.956854	1.06302	0.751304
rs12150079	1.00851	0.956844	1.06298	0.752021
rs56994090	1.00842	0.956636	1.06301	0.755193
rs4820830	1.00839	0.956619	1.06296	0.756095
rs6827756	1.00832	0.956519	1.06292	0.758226
rs402072	1.00776	0.956161	1.06215	0.773067
rs1574285	1.00728	0.955669	1.06167	0.787023
rs2045258	1.00685	0.955333	1.06115	0.798911
rs41295121	1.00661	0.956025	1.05986	0.80233
rs12416116	1.00656	0.954924	1.06099	0.807674
rs9585056	1.00644	0.955197	1.06042	0.809818
rs516246	1.00627	0.954725	1.06059	0.81582
rs6691977	1.0061	0.954812	1.06013	0.819899
rs113010081	1.00603	0.954868	1.05993	0.821414
rs2111485	1.00423	0.953105	1.0581	0.874209
rs8056814	1.00296	0.95266	1.05591	0.910365
rs61839660	1.00295	0.95193	1.05671	0.911914
rs3184504	0.993977	0.94528	1.04518	0.813655
rs3842727	0.986087	0.92813	1.04766	0.650285

## Sheet: Age of smoke initiation
SNP	OR	95%CI_lower	95%CI_upper	P value
All - Inverse variance weighted	1.33825	0.894734	2.0016	0.15605
rs1445649	1.3812	0.924793	2.06285	0.11457
rs13110073	1.37713	0.920071	2.06124	0.119909
rs4264267	1.37381	0.922902	2.04502	0.117651
rs1004787	1.3733	0.916317	2.05818	0.124378
rs6756212	1.37159	0.913263	2.05992	0.127823
rs1385108	1.37137	0.916736	2.05146	0.124313
rs2378662	1.37135	0.918486	2.0475	0.122536
rs1139897	1.36977	0.915086	2.05037	0.126307
rs1008078	1.36945	0.914848	2.04996	0.126613
rs112725451	1.3693	0.915199	2.04872	0.126282
rs61959481	1.36888	0.916397	2.04478	0.125132
rs281296	1.3671	0.912329	2.04858	0.129684
rs3764351	1.36679	0.915293	2.041	0.126674
rs1030015	1.36652	0.916189	2.03821	0.1258
rs118202	1.36566	0.909459	2.05069	0.132982
rs6497840	1.365	0.912881	2.04103	0.12954
rs10885480	1.36464	0.912759	2.04022	0.12974
rs7631379	1.36442	0.91277	2.03954	0.129774
rs4044321	1.36316	0.909535	2.04303	0.133436
rs2587507	1.36315	0.912021	2.03744	0.130821
rs10945141	1.36283	0.911793	2.03699	0.131128
rs2925128	1.36248	0.911447	2.03671	0.131566
rs6438436	1.36226	0.908929	2.04168	0.134273
rs75919030	1.36186	0.909858	2.03842	0.133375
rs8027457	1.3618	0.910479	2.03684	0.132732
rs9540731	1.36159	0.909956	2.03738	0.13333
rs17229285	1.36151	0.909464	2.03824	0.13387
rs9288999	1.36131	0.909634	2.03728	0.133731
rs13906	1.36105	0.91021	2.03521	0.133178
rs4790874	1.36096	0.909167	2.03725	0.134306
rs2939756	1.36088	0.909543	2.03619	0.133922
rs6890961	1.36035	0.909203	2.03536	0.1344
rs62246017	1.35987	0.909912	2.03235	0.13375
rs7743165	1.35976	0.908176	2.0359	0.135623
rs10953957	1.35967	0.908666	2.03452	0.135122
rs12474587	1.35936	0.907076	2.03717	0.136889
rs4752018	1.35907	0.90842	2.03329	0.135518
rs9627272	1.35844	0.907388	2.0337	0.136764
rs8005334	1.35782	0.907234	2.03218	0.137072
rs10914684	1.35747	0.90737	2.03083	0.137006
rs13007361	1.35724	0.908066	2.02858	0.136311
rs11162019	1.35597	0.90586	2.02975	0.138979
rs2155646	1.35504	0.901079	2.03772	0.144398
rs13261666	1.35463	0.903835	2.03026	0.141495
rs4310804	1.35418	0.904191	2.02812	0.141217
rs2173019	1.35392	0.904102	2.02753	0.141376
rs11076962	1.3535	0.90393	2.02668	0.141665
rs7809303	1.35255	0.902565	2.02687	0.143393
rs34342129	1.35201	0.903305	2.02361	0.142713
rs2063976	1.35172	0.902361	2.02485	0.143823
rs76608582	1.35117	0.901124	2.02597	0.145324
rs7943721	1.35098	0.902113	2.0232	0.144281
rs67050670	1.3506	0.901786	2.02279	0.144738
rs951740	1.35001	0.899286	2.02663	0.147655
rs80054503	1.34999	0.901237	2.0222	0.145499
rs9545155	1.34985	0.901163	2.02193	0.145618
rs2279829	1.3495	0.901158	2.02089	0.145714
rs4912332	1.34897	0.90063	2.0205	0.146433
rs6936160	1.34879	0.900377	2.02053	0.146761
rs11791671	1.3485	0.901579	2.01697	0.145503
rs61886926	1.34778	0.899453	2.01957	0.148055
rs1150668	1.34774	0.899374	2.01963	0.148154
rs9323328	1.34762	0.899698	2.01853	0.147824
rs35656245	1.3475	0.899607	2.01838	0.147958
rs1291821	1.34742	0.899577	2.0182	0.148012
rs1373178	1.34718	0.898814	2.0192	0.148927
rs1126757	1.34656	0.899048	2.01682	0.14883
rs12878369	1.34554	0.898301	2.01545	0.149942
rs1889571	1.3451	0.897524	2.01586	0.150936
rs12633090	1.34509	0.898016	2.01475	0.150383
rs117734003	1.34484	0.89765	2.01481	0.150864
rs45444697	1.34465	0.897728	2.01406	0.150829
rs73008357	1.34427	0.897388	2.0137	0.151315
rs117657830	1.34394	0.897661	2.01209	0.151099
rs1435672	1.34336	0.896743	2.01242	0.152296
rs1733760	1.34336	0.89664	2.01265	0.152413
rs6568832	1.34329	0.896616	2.01249	0.152459
rs71602617	1.34326	0.896424	2.01283	0.152686
rs71592686	1.34285	0.895747	2.01311	0.153569
rs72938304	1.34263	0.896022	2.01185	0.153317
rs7134009	1.34242	0.895897	2.01149	0.15352
rs1811739	1.34226	0.895567	2.01175	0.15394
rs7024924	1.34201	0.895702	2.01071	0.153857
rs59537158	1.34193	0.895379	2.01119	0.154248
rs35375873	1.3419	0.894803	2.0124	0.15491
rs1549979	1.34188	0.894804	2.01234	0.154914
rs7072776	1.34167	0.894747	2.01183	0.155041
rs11611651	1.34159	0.895747	2.00934	0.153925
rs6452785	1.34073	0.893192	2.01251	0.157088
rs13392222	1.34062	0.894511	2.0092	0.155614
rs12022778	1.3401	0.893641	2.0096	0.15676
rs4674993	1.3398	0.893844	2.00824	0.156616
rs12027999	1.33968	0.893487	2.00869	0.15706
rs748832	1.33961	0.893922	2.00749	0.156583
rs3847244	1.33931	0.893578	2.00739	0.157064
rs160631	1.33907	0.893582	2.00666	0.157129
rs11713899	1.33897	0.893662	2.00616	0.157069
rs12130857	1.33894	0.893664	2.00609	0.157073
rs9423279	1.33893	0.893294	2.00688	0.157502
rs6050446	1.33883	0.893114	2.00699	0.157738
rs4727189	1.33874	0.893619	2.00559	0.157185
rs9826984	1.33826	0.893098	2.00532	0.157926
rs290601	1.33814	0.893142	2.00485	0.157913
rs1187820	1.33796	0.893145	2.0043	0.157963
rs61533748	1.33724	0.89232	2.004	0.15913
rs7696257	1.33712	0.892531	2.00318	0.158922
rs16826827	1.33705	0.892366	2.00332	0.159135
rs221988	1.3368	0.892243	2.00286	0.159351
rs58400863	1.33607	0.89142	2.0025	0.160528
rs62340589	1.33602	0.891689	2.00175	0.160232
rs6948707	1.33585	0.89059	2.00371	0.161559
rs6874731	1.33575	0.891372	2.00166	0.160682
rs77283305	1.33545	0.891557	2.00036	0.160559
rs11768481	1.33472	0.890284	2.00103	0.162266
rs8096225	1.33452	0.890855	1.99913	0.161665
rs10966092	1.33394	0.890029	1.99925	0.16281
rs10789369	1.33301	0.888809	1.99921	0.16453
rs10233018	1.3327	0.888039	2.00002	0.165533
rs6437769	1.33266	0.889476	1.99667	0.163859
rs9922607	1.33207	0.889449	1.99494	0.164083
rs2796793	1.33133	0.888697	1.99442	0.165203
rs11057005	1.33101	0.888041	1.99495	0.166079
rs4822102	1.33087	0.888385	1.99376	0.16572
rs6986430	1.33084	0.888167	1.99416	0.165986
rs1381775	1.33047	0.888464	1.99238	0.165756
rs1022376	1.33003	0.888135	1.9918	0.16629
rs3811038	1.32966	0.88759	1.99189	0.167058
rs10698713	1.32929	0.88838	1.98902	0.166245
rs11642231	1.32922	0.887318	1.9912	0.167524
rs10853981	1.32918	0.887822	1.98994	0.166941
rs2710634	1.32875	0.886836	1.99088	0.168251
rs13437771	1.32875	0.886047	1.99265	0.169188
rs9941217	1.32851	0.886906	1.98999	0.16825
rs329124	1.32848	0.88686	1.99001	0.168314
rs12517438	1.32809	0.886066	1.99063	0.169389
rs34553878	1.32808	0.88484	1.99336	0.170851
rs1106363	1.32791	0.886583	1.98892	0.168836
rs67777803	1.32756	0.885929	1.98933	0.169733
rs2526390	1.32729	0.885745	1.98895	0.170043
rs1772572	1.32728	0.886379	1.9875	0.16929
rs62007780	1.32718	0.886308	1.98734	0.169411
rs147052174	1.32685	0.886391	1.98618	0.169422
rs876793	1.32643	0.885889	1.98605	0.170164
rs6073075	1.32639	0.885884	1.98595	0.170183
rs2901785	1.32622	0.885629	1.98601	0.170546
rs1449012	1.32619	0.88589	1.98534	0.170245
rs1050847	1.32603	0.885224	1.98634	0.171098
rs12195240	1.32562	0.884151	1.98753	0.172523
rs34399632	1.32562	0.885167	1.98524	0.171308
rs62193862	1.32487	0.884373	1.98477	0.172521
rs10279261	1.32465	0.883906	1.98515	0.173161
rs12918191	1.32299	0.883742	1.98056	0.173944
rs12714017	1.32293	0.883539	1.98083	0.17421
rs2319545	1.32272	0.883544	1.98018	0.174282
rs1714521	1.3226	0.883037	1.98098	0.174935
rs2010921	1.32184	0.882986	1.97881	0.175271
rs28441558	1.32172	0.88298	1.97847	0.175321
rs1108130	1.32166	0.88235	1.97968	0.176109
rs4877285	1.32118	0.882714	1.97743	0.175841
rs7969559	1.32104	0.882254	1.97806	0.176448
rs3820277	1.32101	0.88208	1.97835	0.176673
rs17197663	1.3206	0.883235	1.97455	0.175416
rs3218116	1.32016	0.881866	1.9763	0.177243
rs72780746	1.31961	0.881145	1.97627	0.178325
rs1109480	1.31881	0.880855	1.97452	0.178978
rs2289791	1.31853	0.881906	1.97133	0.177798
rs3810496	1.3185	0.881568	1.972	0.178222
rs10858334	1.31814	0.881795	1.9704	0.17808
rs12739243	1.31753	0.879558	1.9736	0.181049
rs7929518	1.31676	0.879374	1.9717	0.181571
rs10490159	1.31659	0.878877	1.9723	0.182248
rs7836565	1.31613	0.879911	1.96861	0.181152
rs1518393	1.31546	0.879011	1.96863	0.18252
rs644740	1.3129	0.878425	1.96226	0.184251
rs6731872	1.31281	0.875864	1.96774	0.18747
rs113230003	1.31269	0.878006	1.96256	0.184856
rs359247	1.3123	0.877083	1.96347	0.18616
rs4837631	1.31217	0.877687	1.96173	0.18546
rs12244388	1.31057	0.874766	1.9635	0.189756
rs6750529	1.30975	0.875723	1.9589	0.188895
rs1116690	1.30749	0.875833	1.95189	0.189696
rs9302604	1.30663	0.873573	1.95436	0.192917
rs3934797	1.30583	0.874159	1.95067	0.192516
rs71367544	1.30137	0.872739	1.94053	0.19627
rs540860	1.30111	0.87122	1.94311	0.198341
rs1901477	1.29952	0.866621	1.94865	0.204992
rs1381287	1.29851	0.87011	1.93783	0.200956
rs1514176	1.29599	0.868068	1.93485	0.204786
rs6265	1.29257	0.865323	1.93077	0.210033
rs4476253	1.29156	0.868598	1.92049	0.206223
rs4818005	1.28978	0.866232	1.92042	0.210227
rs11594623	1.28707	0.863367	1.91871	0.215412
rs11783093	1.28222	0.856367	1.91985	0.227396

## Sheet: Tobacco use
SNP	OR	95%CI_lower	95%CI_upper	P value
All - Inverse variance weighted	2.16498	1.25798	3.72591	0.00529386
rs35175834	2.32787	1.35331	4.00424	0.00226344
rs732083	2.26216	1.32161	3.87207	0.00291173
rs12708665	2.26105	1.31961	3.87414	0.0029834
rs4814873	2.25797	1.31632	3.87326	0.00309387
rs62155874	2.24655	1.30323	3.87268	0.00357677
rs10282292	2.2439	1.30462	3.85943	0.00348822
rs860326	2.24345	1.30519	3.85619	0.00345831
rs317021	2.24148	1.30203	3.85877	0.00358808
rs13153393	2.24147	1.30448	3.85147	0.00347335
rs6598539	2.24134	1.30394	3.85264	0.00349715
rs112282219	2.23692	1.3022	3.84261	0.00353924
rs549845	2.23279	1.29445	3.85133	0.00387853
rs11861214	2.23189	1.29527	3.8458	0.00382908
rs35169606	2.22868	1.29409	3.83823	0.00385805
rs624833	2.22807	1.29273	3.84015	0.00392112
rs7766610	2.22664	1.28828	3.84847	0.00413921
rs12831617	2.22216	1.29213	3.82158	0.00389543
rs986391	2.22078	1.28551	3.83652	0.00423099
rs12202536	2.21963	1.2878	3.8257	0.00409642
rs9919670	2.21958	1.27982	3.84939	0.00453589
rs7528604	2.21954	1.28619	3.8302	0.00418175
rs73220544	2.21834	1.28543	3.82832	0.00421117
rs1246265	2.21766	1.28671	3.82214	0.0041351
rs348809	2.21585	1.2858	3.81862	0.00416628
rs12967855	2.21523	1.28605	3.81573	0.00414657
rs17576594	2.21457	1.28212	3.82518	0.00435539
rs326341	2.21159	1.28079	3.81885	0.00439974
rs74086911	2.21123	1.28386	3.80845	0.00422562
rs10052591	2.20808	1.27969	3.80998	0.00442563
rs11948770	2.20661	1.27785	3.8104	0.00451573
rs76608582	2.20655	1.27684	3.81321	0.00457383
rs7155595	2.20599	1.27842	3.80657	0.00447671
rs8042134	2.20599	1.27656	3.81211	0.0045841
rs9842947	2.20556	1.27817	3.80582	0.00448662
rs1931263	2.20479	1.27824	3.80297	0.00447465
rs11255908	2.20264	1.27696	3.79934	0.0045259
rs10879871	2.2008	1.27394	3.802	0.00468402
rs17309874	2.19706	1.27066	3.79886	0.00484133
rs3742365	2.19568	1.26932	3.79812	0.00490904
rs34866095	2.19443	1.27143	3.78746	0.00476633
rs17553262	2.19233	1.27076	3.78223	0.00478486
rs4949465	2.19078	1.26796	3.78522	0.0049401
rs4391802	2.18807	1.26616	3.78125	0.0050235
rs2062882	2.18723	1.26617	3.77832	0.00501353
rs75742406	2.18644	1.26527	3.77826	0.00506149
rs60952428	2.18636	1.26584	3.77628	0.00502459
rs71627581	2.18542	1.26363	3.77964	0.00515524
rs12623702	2.18386	1.26285	3.77656	0.00518801
rs4571506	2.18362	1.26406	3.77214	0.0051077
rs7569203	2.18272	1.26155	3.77651	0.00526011
rs4957528	2.18073	1.26271	3.76617	0.00516206
rs7519626	2.17985	1.26148	3.76681	0.00523219
rs4543592	2.17907	1.26083	3.76604	0.00526607
rs421983	2.17826	1.26021	3.7651	0.00529787
rs67596067	2.17742	1.26013	3.76245	0.00529392
rs2254710	2.1768	1.25945	3.76234	0.00533179
rs6957896	2.17566	1.25938	3.75859	0.0053236
rs6741228	2.17288	1.25745	3.75475	0.00542055
rs2890772	2.17257	1.25446	3.76262	0.00562196
rs11210229	2.16838	1.25236	3.75441	0.00571901
rs13296519	2.16416	1.25138	3.74275	0.00573863
rs11768481	2.16355	1.25134	3.74073	0.005734
rs62098013	2.16267	1.25131	3.7378	0.00572587
rs202645	2.16163	1.25045	3.73678	0.00577418
rs7333559	2.16145	1.25075	3.73527	0.00575099
rs7807019	2.1577	1.24707	3.73328	0.00597117
rs6779302	2.15369	1.24611	3.72228	0.00599314
rs6962772	2.15039	1.24371	3.71807	0.00613093
rs2675638	2.15034	1.24438	3.71586	0.0060799
rs3896224	2.14814	1.24223	3.71471	0.00621464
rs3811038	2.14661	1.24255	3.70843	0.0061711
rs4731925	2.14634	1.24269	3.70709	0.0061571
rs2838834	2.14565	1.24191	3.70704	0.00620803
rs1933270	2.14441	1.24063	3.70658	0.00629052
rs329120	2.14411	1.24007	3.70722	0.00632976
rs6119897	2.14353	1.23778	3.71206	0.0065008
rs62135536	2.14221	1.23877	3.70455	0.0064067
rs57611503	2.14183	1.24022	3.6989	0.00628944
rs1050847	2.13841	1.23827	3.69289	0.00639733
rs7297175	2.13806	1.23803	3.69243	0.00641186
rs13009008	2.13675	1.2371	3.69066	0.00646819
rs7077678	2.1367	1.2371	3.6905	0.00646752
rs136233	2.1365	1.23767	3.68806	0.0064195
rs62175972	2.13617	1.23938	3.68185	0.00628223
rs8614	2.13141	1.23449	3.67999	0.00660717
rs61796681	2.13122	1.2347	3.67872	0.00658774
rs359243	2.13031	1.23383	3.67814	0.00664572
rs6011779	2.12981	1.22546	3.70152	0.00734026
rs28485305	2.12509	1.23189	3.66591	0.00673552
rs13016665	2.12259	1.22994	3.6631	0.00686346
rs2894808	2.11699	1.22911	3.64627	0.00685854
rs72674867	2.11557	1.22634	3.64959	0.00707319
rs10226228	2.11269	1.22306	3.64945	0.00731845
rs2867112	2.11264	1.22233	3.65141	0.00738141
rs1221148	2.11059	1.22355	3.64068	0.00724602
rs72678864	2.10955	1.22371	3.63665	0.00721809
rs369230	2.10793	1.22278	3.63383	0.0072777
rs245774	2.1068	1.22263	3.63037	0.00727499
rs9435340	2.10648	1.22382	3.62575	0.00716686
rs4671357	2.10641	1.22134	3.63286	0.00738335
rs35343344	2.10505	1.22291	3.62353	0.00722666
rs113382419	2.09965	1.21686	3.62287	0.00769356
rs12244388	2.09846	1.2133	3.62939	0.00800849
rs10918701	2.09006	1.21701	3.58942	0.00754486
rs6778080	2.08675	1.21266	3.59091	0.00790163
rs7039819	2.08574	1.21316	3.58593	0.00783937
rs6935954	2.0818	1.21066	3.57976	0.00801997
rs12481282	2.08081	1.213	3.56946	0.00778333
rs1922018	2.07875	1.20866	3.57519	0.00816913
rs4473348	2.07688	1.20937	3.56667	0.00807262
rs889398	2.0767	1.20865	3.5682	0.00814034
rs71367545	2.07053	1.20779	3.54954	0.00813307
rs11783093	2.06519	1.20102	3.55117	0.00873327
rs147412694	2.06484	1.20825	3.52872	0.00800429
rs7553348	2.03695	1.19186	3.48126	0.00927152
rs8042849	1.97252	1.1409	3.41032	0.0150198

## Sheet: Alcohol consumption
SNP	OR	95%CI_lower	95%CI_upper	P value
All - Inverse variance weighted	1.18484	0.637036	2.2037	0.59216
rs2165670	1.30921	0.701816	2.44228	0.397031
rs11940694	1.29545	0.676602	2.48032	0.434733
rs28601761	1.2889	0.708273	2.34552	0.406071
rs28929474	1.25364	0.674559	2.32984	0.474667
rs17665139	1.25077	0.677996	2.30741	0.473886
rs4501255	1.24701	0.672963	2.31072	0.483021
rs12088813	1.23919	0.668341	2.29761	0.495999
rs1217091	1.23854	0.665369	2.30545	0.499782
rs58107686	1.236	0.663614	2.30207	0.504309
rs2854334	1.22967	0.659431	2.29301	0.515497
rs9838144	1.22935	0.660452	2.2883	0.514799
rs7074871	1.22018	0.654197	2.27584	0.531497
rs1260326	1.2146	0.638701	2.30977	0.553272
rs4938230	1.2137	0.648065	2.27304	0.545176
rs35034355	1.21348	0.649419	2.26746	0.544099
rs13032049	1.21103	0.647104	2.26638	0.549306
rs12655091	1.21013	0.647024	2.2633	0.550462
rs9950000	1.2059	0.643993	2.25808	0.558557
rs7950166	1.20487	0.642997	2.25774	0.560778
rs1123285	1.20278	0.64232	2.25225	0.56402
rs10438820	1.2023	0.641936	2.25182	0.564982
rs77165542	1.19955	0.641339	2.24362	0.568989
rs17177078	1.19942	0.638509	2.25306	0.571868
rs3748034	1.197	0.639261	2.24136	0.574198
rs62044525	1.1965	0.638638	2.24165	0.575434
rs3809162	1.19649	0.638286	2.24284	0.575782
rs6951574	1.19622	0.635577	2.25141	0.57869
rs10750025	1.19059	0.635608	2.23016	0.585899
rs828867	1.1898	0.634798	2.23002	0.587696
rs62250685	1.18946	0.63177	2.23946	0.590952
rs72859280	1.18671	0.6325	2.22654	0.593893
rs6460047	1.18648	0.632835	2.22451	0.593883
rs13250583	1.18402	0.63169	2.21929	0.59822
rs13024996	1.18235	0.629805	2.21965	0.602197
rs13383034	1.182	0.626612	2.22964	0.605575
rs4916723	1.18146	0.629521	2.21731	0.603656
rs12907323	1.18131	0.630428	2.21357	0.603026
rs705687	1.18097	0.630173	2.2132	0.603715
rs500321	1.17947	0.629341	2.2105	0.606511
rs12795042	1.17886	0.629356	2.20814	0.607339
rs10978550	1.17766	0.627536	2.21006	0.610623
rs9607814	1.17725	0.628072	2.20662	0.610707
rs10236149	1.17455	0.62573	2.20474	0.616543
rs5024204	1.17419	0.626581	2.20039	0.616283
rs56337305	1.17385	0.626148	2.20064	0.617143
rs4815364	1.17298	0.626227	2.19711	0.618285
rs13107325	1.17097	0.626133	2.18989	0.621205
rs2011092	1.16798	0.623578	2.18767	0.627702
rs55872084	1.16769	0.62424	2.18427	0.627531
rs28680958	1.16486	0.622071	2.18125	0.633506
rs55932213	1.16225	0.621156	2.17471	0.638084
rs1229984	1.16014	0.607587	2.21518	0.652627
rs11692435	1.15799	0.614328	2.18276	0.650167
rs4842786	1.15794	0.619217	2.16535	0.646109
rs2472297	1.15229	0.616267	2.15454	0.657082
rs10753661	1.14986	0.616514	2.14459	0.660599
rs6787172	1.14274	0.613966	2.12692	0.673783
rs3803800	1.14126	0.611194	2.13102	0.678353
rs4092465	1.14056	0.613315	2.12106	0.677772
rs4690727	1.13984	0.611016	2.12636	0.680749
rs823114	1.13497	0.61043	2.11024	0.689076
rs10506274	1.13311	0.609271	2.10733	0.693022
rs682011	1.12478	0.608666	2.07853	0.707426
rs281379	1.12142	0.598557	2.10103	0.720525
rs11030084	1.12073	0.609113	2.06206	0.714078
rs13094887	1.11705	0.604189	2.06526	0.724065
rs4548913	1.11136	0.605488	2.03987	0.73329
rs56030824	1.04793	0.583664	1.88149	0.875412

[truncated: 3 more sheets: Coffee consumption, Physical activity, Sleep duration]
