# Supplementary material for: Association of cardiovascular risk factors and lifestyle behaviors with aortic aneurysm: A Mendelian randomization study
Source: Front Genet. 2022 Aug 8;13:925874. doi: 10.3389/fgene.2022.925874 (PMC9393757; doi:10.3389/fgene.2022.925874)
Supplement: Supplementary file 9 [file Table6.XLSX]

## Sheet: Overview
Table S6 Individual SNP MR on 12 risk factors and aortic aneurysm in UK Biobank
OR: odds ratio; CI: confidence interval;

## Sheet: Hypertension
SNP	OR	95%CI_lower	95%CI_upper	P value
All - Weighted median	7.85997	2.57101	24.0291	0.000298901
All - MR Egger	0.746003	0.0925526	6.01301	0.783435
All - Inverse variance weighted	7.02093	3.32495	14.8253	3.21231e-07
rs2921965	8.25244e+10	32553.3	2.09204e+17	0.000834407
rs8002514	1.62529e+10	11769.5	2.24441e+16	0.00111639
rs8078510	8.38488e+08	3083.81	2.27985e+14	0.00128912
rs2311412	3.90229e+08	261.231	582927748856635	0.00638602
rs7278003	4.71306e+07	17.2686	1.28632e+14	0.0194502
rs1362877	1.30981e+07	31.3722	5.4685e+12	0.0130697
rs2078339	4.85859e+06	87.0712	2.71111e+11	0.0057621
rs73693253	2.6997e+06	2.7324	2.6674e+12	0.0354895
rs111896658	970645	5.77228	1.6322e+11	0.0247324
rs1741344	954297	0.501708	1.81516e+12	0.0619716
rs2977324	630570	6.56968	6.05234e+10	0.0225116
rs9472141	444588	0.109939	1.79789e+12	0.0938274
rs17747401	324655	0.166657	6.32445e+11	0.0858879
rs11724647	164308	5.69732	4.73856e+09	0.0219005
rs73099903	112892	0.02621	4.86247e+11	0.135502
rs474328	53433	0.0172406	1.65603e+11	0.153425
rs6855246	45476.9	0.572164	3.61461e+09	0.0624603
rs2443708	34725.4	0.521283	2.31325e+09	0.0650323
rs4981000	28734.1	0.172637	4.78256e+09	0.0942035
rs4775373	23672.5	0.0253631	2.20946e+10	0.150977
rs28667801	16707.3	0.0968789	2.88127e+09	0.113978
rs2856653	12369.7	1.99015	7.68827e+07	0.0344787
rs893929	12255.3	0.199665	7.5222e+08	0.0942141
rs12364503	11131.8	0.0427327	2.89979e+09	0.143066
rs76038906	7784.48	0.0419478	1.44461e+09	0.147724
rs2294214	7521.58	0.00389738	1.45159e+10	0.226764
rs3759582	6933.61	0.00826164	5.81906e+09	0.203788
rs681343	4097.37	0.00691608	2.42745e+09	0.219987
rs17637472	2999.86	0.385097	2.33686e+07	0.0798996
rs71631245	2685.65	0.00132345	5.44995e+09	0.286616
rs2934849	2564.43	0.00248617	2.64514e+09	0.266521
rs6108168	2449.72	0.908062	6.60872e+06	0.0528588
rs7237714	2401.24	0.00709418	8.12769e+08	0.230827
rs2251828	2100.97	0.000899972	4.90467e+09	0.30651
rs10282122	2061.24	0.010894	3.90005e+08	0.218338
rs59980837	1296.3	0.11849	1.41817e+07	0.130919
rs951914	840.019	0.0797586	8.84708e+06	0.154191
rs2569882	827.031	0.0015819	4.32379e+08	0.317311
rs1515110	796.09	0.000177001	3.58055e+09	0.392752
rs10832586	782.367	0.0799185	7.65903e+06	0.155301
rs2744133	779.797	0.00212786	2.85772e+08	0.308329
rs12948326	687.879	0.000307778	1.5374e+09	0.381068
rs706406	687.139	0.000791915	5.96226e+08	0.349074
rs675605	658.712	0.000179598	2.41596e+09	0.400008
rs303949	632.301	0.000202656	1.97282e+09	0.397918
rs75523587	561.336	0.000365135	8.62964e+08	0.383772
rs1115460	526.416	0.000138985	1.99384e+09	0.417474
rs11055034	512.438	0.000301683	8.70427e+08	0.393959
rs73046792	451.16	0.000716177	2.84211e+08	0.369672
rs56388530	433.276	0.0401012	4.68136e+06	0.200106
rs2894446	407.49	0.00321306	5.16791e+07	0.316114
rs532436	352.894	0.00126276	9.86206e+07	0.359229
rs3821843	335.943	0.0201297	5.60652e+06	0.240931
rs7498127	326.286	0.00157894	6.74265e+07	0.353982
rs2823139	281.911	0.000519634	1.52941e+08	0.402346
rs12627514	260.133	0.00164663	4.10954e+07	0.362512
rs6441207	242.997	0.000332725	1.77467e+08	0.425198
rs6271	240.584	0.0050251	1.15183e+07	0.31864
rs2105092	223.665	0.00194384	2.57356e+07	0.362848
rs10061288	214.651	0.00593482	7.76348e+06	0.316052
rs145153053	203.934	0.00044796	9.28411e+07	0.423711
rs682709	192.829	0.00158478	2.34626e+07	0.378438
rs34946857	191.496	4.79127e-05	7.65364e+08	0.498053
rs9844972	129.895	0.000367854	4.58677e+07	0.455244
rs2341599	126.952	0.00160098	1.00668e+07	0.400021
rs2293251	112.152	3.52726e-05	3.56598e+08	0.536661
rs10059884	109.679	0.298679	40275.4	0.119002
rs72801474	99.4215	8.44953e-05	1.16984e+08	0.518981
rs11556924	86.0656	0.00103788	7.13691e+06	0.440711
rs73728279	83.1617	0.00181915	3.80171e+06	0.419372
rs7844259	79.1988	0.000151473	4.14098e+07	0.51518
rs13125101	68.865	1.4218	3335.47	0.0325356
rs12786744	67.4349	3.15008e-05	1.4436e+08	0.571231
rs7340705	62.2424	0.000416813	9.29461e+06	0.49675
rs10500326	52.0347	0.000518386	5.22316e+06	0.501223
rs8243	46.6901	1.55463e-05	1.40224e+08	0.613505
rs488834	44.6235	0.00117066	1.70097e+06	0.480342
rs3897821	43.5794	2.33222e-05	8.14317e+07	0.60843
rs56271783	39.2388	1.44464e-05	1.06579e+08	0.627322
rs7911644	35.3327	0.000917956	1.35998e+06	0.508122
rs3790604	33.7495	0.0157219	72448.2	0.368629
rs36174733	28.983	1.59452e-05	5.26814e+07	0.647074
rs2820290	28.1558	5.46594e-05	1.45035e+07	0.6189
rs74439044	27.226	0.00199173	372166	0.496465
rs9375459	26.8339	0.050845	14161.8	0.303681
rs7838131	22.2766	0.0011753	422231	0.536858
rs7805240	22.1695	2.95747e-05	1.66185e+07	0.653446
rs7777545	20.9441	0.000104676	4.19062e+06	0.625244
rs1887320	20.5989	0.0174935	24255.4	0.401727
rs2460448	17.8756	0.00146236	218506	0.548163
rs10930990	16.2777	2.44267e-05	1.08473e+07	0.683445
rs167479	15.6588	0.0521419	4702.5	0.344572
rs10457174	15.2522	7.09208e-06	3.28014e+07	0.714175
rs11199851	14.3432	1.64076e-05	1.25385e+07	0.702794
rs72831343	14.0201	0.0719103	2733.44	0.326338
rs8077276	13.0698	0.00303385	56305	0.547164
rs11692449	12.8467	4.10605e-05	4.01938e+06	0.692499
rs2032915	12.2659	2.58612e-05	5.81772e+06	0.706962
rs537244	11.8513	0.000197302	711869	0.659637
rs11692391	10.8812	6.20873e-06	1.90699e+07	0.744855
rs4767288	10.6053	3.75619e-06	2.99432e+07	0.755349
rs1048070	10.4759	3.6204e-06	3.03128e+07	0.756969
rs483465	10.2228	3.96752e-05	2.63405e+06	0.714598
rs12258967	9.57325	0.00428598	21383	0.565858
rs35429	9.49192	0.00883532	10197.3	0.5274
rs4351668	9.34477	1.13648e-05	7.6838e+06	0.74775
rs1436138	8.24548	0.000194367	349792	0.697972
rs3918226	7.87464	0.0309758	2001.88	0.465184
rs1275988	7.82715	0.0322099	1902.03	0.462841
rs6848906	7.23648	0.000390561	134080	0.693037
rs6983948	6.7258	1.96913e-05	2.29728e+06	0.769374
rs4930676	6.59263	1.95895e-06	2.21867e+07	0.805717
rs2943810	6.21576	6.54532e-06	5.90279e+06	0.794724
rs34344953	6.05447	6.98342e-06	5.24909e+06	0.796295
rs696	5.95738	1.70494e-06	2.08163e+07	0.816413
rs11191607	5.79967	0.0017957	18731.5	0.669824
rs3785837	5.4878	3.17443e-05	948705	0.782019
rs28650790	5.36346	4.17182e-05	689549	0.779604
rs8073626	5.04677	3.26981e-06	7.78939e+06	0.823803
rs557675	4.95939	0.000215626	114066	0.754661
rs2493135	4.7055	0.000280245	79008.5	0.755025
rs1814952	4.48307	2.08109e-06	9.65738e+06	0.840193
rs8093196	4.38132	4.4468e-05	431681	0.80117
rs6595833	4.33813	0.000130332	144395	0.782383
rs9479072	3.82808	2.20361e-06	6.65008e+06	0.854704
rs6031431	3.66747	0.00010587	127046	0.807487
rs7258382	3.46152	0.000549685	21798.1	0.780851
rs78307470	2.80274	1.13391e-05	692764	0.870781
rs76452347	2.05937	9.05628e-05	46829.4	0.887759
rs1957562	2.05558	0.000237581	17785.2	0.876201
rs7700842	1.99728	0.00195685	2038.54	0.844839
rs72677850	1.93747	1.14013e-05	329242	0.914282
rs268263	1.59159	2.22025e-05	114093	0.935066
rs10900127	1.48986	2.87281e-06	772652	0.952647
rs9836592	1.2495	3.96584e-06	393671	0.972492
rs62481856	1.20769	9.19576e-05	15860.8	0.968887
rs569550	1.16826	0.00132063	1033.48	0.964168
rs112767262	1.02615	5.94886e-06	177005	0.996652
rs67755137	1.01469	3.21386e-06	320359	0.998199
rs604723	0.960132	0.00283461	325.214	0.989078
rs448385	0.866429	1.30604e-05	57479	0.979807
rs7009973	0.75616	3.30074e-07	1.73227e+06	0.970159
rs906754	0.718065	1.22254e-06	421760	0.961024
rs35942721	0.703918	1.29663e-05	38214.4	0.94967
rs6090907	0.64175	4.96655e-07	829233	0.950737
rs4883481	0.636339	2.23078e-05	18151.9	0.931177
rs3735533	0.571507	0.000106646	3062.67	0.898379
rs6961048	0.560806	5.68827e-06	55289.8	0.921466
rs12702586	0.549936	3.17863e-05	9514.47	0.904405
rs1799998	0.533619	5.32504e-07	534737	0.92901
rs9286351	0.409775	1.38669e-06	121091	0.889594
rs204883	0.40893	2.05907e-05	8121.31	0.85943
rs61772592	0.3422	1.14624e-06	102160	0.867588
rs4651223	0.29372	6.62781e-08	1.30166e+06	0.875323
rs1689040	0.258061	0.000310258	214.645	0.692938
rs57139556	0.256624	9.20163e-05	715.699	0.736846
rs55944332	0.246747	3.31845e-07	183471	0.839227
rs12035750	0.228261	4.67956e-07	111342	0.825041
rs8027450	0.226185	0.000241509	211.834	0.67026
rs35432681	0.207654	1.40907e-06	30601.9	0.795725
rs56153133	0.192215	0.000314588	117.444	0.614359
rs2014590	0.181181	4.65038e-06	7058.91	0.75143
rs115262049	0.125933	1.68594e-07	94066.9	0.763951
rs11955537	0.122323	4.26958e-08	350454	0.781797
rs11072508	0.116819	8.19275e-05	166.571	0.562277
rs1274652	0.093461	4.37768e-08	199534	0.749907
rs6026739	0.0793158	0.000180833	34.7889	0.414215
rs8067500	0.0744722	3.6286e-08	152844	0.726148
rs4759062	0.0734282	1.26258e-05	427.038	0.554871
rs2643826	0.0730855	5.91312e-05	90.3328	0.471397
rs73098804	0.0682418	7.62051e-08	61110.7	0.70102
rs3803266	0.063658	5.91747e-07	6848.09	0.641263
rs11688682	0.05356	4.33563e-08	66165	0.682548
rs3867466	0.0461139	9.23073e-07	2303.71	0.57727
rs7187250	0.0403872	9.46762e-06	172.285	0.45172
rs1801253	0.0391028	2.63107e-05	58.1145	0.384375
rs1859551	0.0345424	1.38821e-08	85950.6	0.654213
rs62039768	0.0289742	2.30369e-07	3644.17	0.554441
rs72915163	0.0233653	4.38212e-07	1245.83	0.498742
rs8070737	0.015252	2.08966e-08	11132.1	0.54366
rs188315257	0.0152312	8.60068e-08	2697.33	0.497341
rs7831859	0.0150666	5.413e-09	41936.3	0.579494
rs12714414	0.0111504	2.90014e-09	42871	0.561087
rs10059921	0.00960297	6.04503e-08	1525.5	0.447057
rs198851	0.00917355	2.80922e-06	29.9564	0.255769
rs77924615	0.00916542	3.13165e-06	26.8245	0.249213
rs71371126	0.00849569	2.80544e-09	25727.5	0.531159
rs3764769	0.00488281	1.81932e-08	1310.48	0.404009
rs231708	0.00377155	2.8898e-09	4922.35	0.437336
rs2298359	0.00326438	3.34715e-08	318.366	0.328711
rs12906962	0.00187823	3.48892e-09	1011.13	0.351147
rs117464403	0.00165578	1.45416e-09	1885.37	0.36812
rs3796205	0.00161161	4.19174e-10	6196.19	0.405824
rs3863105	0.00116489	2.20823e-09	614.501	0.314961
rs1923031	0.0010708	4.21912e-08	27.1766	0.186241
rs35783704	0.00101009	6.80581e-08	14.9913	0.159272
rs11086052	0.00059136	1.00971e-08	34.6345	0.184475
rs79384779	0.000532673	6.25742e-10	453.447	0.279267
rs2455357	0.000374143	1.1974e-10	1169.07	0.301048
rs36071027	0.000280634	2.13444e-09	36.8975	0.17383
rs4675682	0.000200399	1.22767e-10	327.123	0.243345
rs62189015	0.000195507	2.15887e-10	177.051	0.222346
rs740047	7.01291e-05	4.55477e-11	107.977	0.188208
rs73050466	6.73694e-05	7.13736e-11	63.5898	0.17118
rs1623060	3.61508e-05	1.35955e-11	96.1263	0.175388
rs35479618	3.34587e-05	4.87816e-10	2.29489	0.0697096
rs10491475	3.26302e-05	1.07571e-11	98.9788	0.174912
rs1422278	1.21704e-05	9.97305e-11	1.4852	0.0582509
rs7763350	4.82265e-07	3.07717e-11	0.00755821	0.00316522
rs11190709	1.98507e-08	1.77542e-14	0.0221948	0.012564

## Sheet: BMI
SNP	OR	95%CI_lower	95%CI_upper	P value
All - Weighted median	1.14111	0.755444	1.72366	0.530476
All - MR Egger	1.16547	0.614259	2.21133	0.639561
All - Inverse variance weighted	1.47077	1.15421	1.87416	0.00181013
rs3754963	13523.6	12.5872	1.45297e+07	0.00755732
rs17033117	5116.09	3.94542	6.63412e+06	0.0195262
rs6561943	3868.04	2.84734	5.25464e+06	0.0248136
rs17499593	3498.19	1.79779	6.80685e+06	0.0347035
rs7703576	3481.92	1.17716	1.02992e+07	0.0455003
rs845084	2405.98	5.08205	1.13906e+06	0.0132391
rs10832778	1966.48	4.01646	962799	0.0163951
rs8071182	1585.13	0.862976	2.91159e+06	0.0546601
rs33500	1580.14	4.73835	526944	0.0129607
rs1896767	1525.8	1.53008	1.52153e+06	0.0374587
rs11738695	1419.03	0.547455	3.67822e+06	0.0703317
rs962273	1287.66	3.2558	509268	0.0189308
rs1268065	1270.36	0.778038	2.07422e+06	0.0582905
rs17535749	785.772	0.247717	2.49251e+06	0.105072
rs3828783	785.772	2.19606	281156	0.0262683
rs13069244	681.342	0.317196	1.46353e+06	0.0955807
rs2931434	633.92	0.30131	1.33369e+06	0.09839
rs331966	602.921	0.579428	627366	0.0709113
rs10747488	596.002	0.423093	839574	0.0840828
rs11105839	498.204	0.38149	650625	0.0897455
rs2367112	453.796	0.826473	249168	0.0573304
rs175165	444.561	0.256063	771819	0.109147
rs7819514	340.964	0.197197	589543	0.125234
rs806600	323.419	0.119678	874006	0.151738
rs7826312	323.386	0.203926	512826	0.124273
rs3935648	281.463	0.210742	375916	0.124551
rs7358465	250.704	0.0986943	636839	0.167258
rs11496125	239.676	2.63218	21824.1	0.0172909
rs1891216	219.757	0.152647	316372	0.146113
rs2832283	219.489	0.0753928	638995	0.185242
rs11084553	207.127	1.4998	28604.9	0.033904
rs12936083	197.902	0.585185	66927.6	0.0751315
rs2143253	196.746	0.460557	84048.5	0.0874283
rs7730004	167.607	0.744632	37726.1	0.0638393
rs11030618	151.136	0.152979	149316	0.153765
rs12629015	149.517	0.0909871	245696	0.185009
rs1535660	147.407	0.0877319	247673	0.187579
rs6841761	146.165	0.474426	45031.4	0.0882017
rs10962550	137.425	0.644036	29323.8	0.0719876
rs865809	137.175	0.12236	153784	0.169558
rs7206608	123.74	0.276776	55321.1	0.121756
rs12914489	120.776	0.0811452	179763	0.198381
rs3800229	114.762	0.983003	13398	0.0508266
rs12888955	113.334	1.34019	9584.14	0.036678
rs6050446	109.276	0.241615	49422.6	0.132408
rs217671	106.343	0.305407	37028.5	0.118102
rs208015	92.0629	1.37945	6144.17	0.0348505
rs12981256	90.6533	0.434027	18934.3	0.098179
rs391300	89.6397	0.125435	64059.2	0.179968
rs657452	84.0029	1.38153	5107.73	0.0344971
rs3807645	80.7668	0.34939	18670.5	0.113799
rs9538162	78.6797	0.6084	10175	0.0784604
rs2600226	78.4192	0.0743248	82739.2	0.219389
rs1522569	76.8199	0.204673	28832.8	0.151149
rs6461115	75.6705	0.140585	40730.1	0.177502
rs4660443	73.1625	0.275674	19417	0.131684
rs4516268	65.0473	0.814216	5196.6	0.0617563
rs215634	64.3588	0.394969	10487	0.109038
rs4929923	64.0857	0.842593	4874.21	0.0597682
rs2051559	62.9314	0.112657	35154.2	0.199334
rs10518694	62.6138	0.0421708	92967	0.266872
rs7761673	62.4846	0.0451208	86530.7	0.262531
rs6235	61.5592	0.482102	7860.46	0.0958874
rs287104	59.0427	0.0624607	55811.7	0.243345
rs709400	55.331	0.313152	9776.47	0.12846
rs1477199	52.4849	0.429595	6412.25	0.106227
rs12041258	50.9837	0.110409	23542.8	0.20911
rs11951673	50.3349	0.0975096	25983.1	0.21885
rs17425707	47.5735	0.0295994	76462.1	0.305157
rs6673081	43.3801	0.0216057	87098.9	0.331225
rs6772756	42.5211	0.0187432	96463.8	0.341493
rs9927848	41.3185	0.0381125	44794.3	0.296634
rs1863652	40.6235	0.043714	37751.6	0.288079
rs12602912	40.4014	0.186374	8758.04	0.177714
rs1260326	38.7505	0.0262124	57285.9	0.326052
rs17405819	38.699	0.856594	1748.33	0.0600559
rs10811871	38.4035	0.0301304	48948.2	0.317311
rs427943	38.3617	0.447851	3285.95	0.108226
rs12718572	37.8064	0.0540629	26438.2	0.277056
rs852056	36.3702	0.0387379	34147.3	0.303441
rs7599312	34.7572	0.351333	3438.52	0.130086
rs895330	32.0617	0.277706	3701.59	0.15237
rs754635	31.6439	0.0833382	12015.3	0.254286
rs2124499	31.4109	0.0570921	17281.6	0.284301
rs12922346	30.7679	0.0574374	16481.6	0.285156
rs3732084	30.302	0.0218337	42054.8	0.35546
rs10742752	29.8195	0.0597985	14869.9	0.284058
rs11672660	29.44	1.79763	482.14	0.0177336
rs1371108	28.8279	0.0331051	25103.3	0.330436
rs2744974	28.7153	1.15704	712.654	0.0404602
rs13263601	28.7071	0.172179	4786.27	0.198419
rs1982441	27.8189	0.0491202	15755	0.303824
rs9367368	27.4962	0.031022	24371.2	0.338547
rs4952843	26.6408	0.0778733	9113.91	0.270217
rs17014375	26.5511	0.0429419	16416.6	0.317311
rs1948080	24.461	0.0859478	6961.67	0.26749
rs7117238	24.124	0.00949686	61279.8	0.426147
rs2481665	23.9008	0.220239	2593.77	0.184418
rs3829849	22.7019	0.00808657	63732.4	0.440837
rs4307239	21.7206	0.0312282	15107.7	0.356594
rs6985109	21.6163	0.307661	1518.76	0.15658
rs3764835	21.5618	0.0132434	35105	0.415697
rs7318817	20.4781	0.138694	3023.57	0.236093
rs2479958	18.2214	0.130604	2542.18	0.249296
rs7181498	17.7663	0.143053	2206.45	0.242172
rs8097672	17.2878	0.0828271	3608.33	0.29562
rs11251352	16.8726	0.0146529	19428.5	0.432035
rs6712	16.7574	0.00564271	49765.3	0.489602
rs889398	15.4838	0.313422	764.939	0.168536
rs10795422	15.2811	0.0451855	5167.87	0.358789
rs7550711	15.0573	0.389702	581.785	0.145795
rs1330052	14.8347	0.0396535	5549.79	0.372269
rs1327259	14.8318	0.100453	2189.9	0.289952
rs9688431	14.7068	0.0131852	16404	0.452709
rs4757144	14.6786	0.159345	1352.17	0.244382
rs1412235	14.2175	0.550868	366.942	0.10949
rs355777	14.0205	0.0936336	2099.41	0.301488
rs11609659	13.9623	0.0472299	4127.61	0.363732
rs13329567	13.9407	0.63826	304.489	0.0940087
rs11165643	13.6878	0.334816	559.579	0.166956
rs10248136	13.5752	0.00591229	31170.2	0.508885
rs6471941	13.4983	0.0214331	8501.08	0.428697
rs491711	13.4637	0.0110301	16434.4	0.473358
rs7983065	13.301	0.0822849	2150.04	0.318572
rs1656377	13.1413	0.00606113	28491.9	0.511042
rs6512302	12.1825	0.0284549	5215.74	0.418713
rs11173522	12.0877	0.0094783	15415.4	0.494554
rs7685048	11.8846	0.0070324	20084.9	0.513923
rs1465900	11.6581	0.00700844	19392.5	0.516307
rs2325036	11.5596	0.158712	841.925	0.263274
rs10768994	11.2577	0.0142667	8883.31	0.476873
rs998732	11.0619	0.0278855	4388.17	0.431073
rs12779328	11.0232	0.00395279	30740.4	0.553221
rs4906908	10.686	0.0073048	15632.2	0.524076
rs1430387	10.5872	0.0131884	8499.13	0.489241
rs7615297	9.53561	0.0084855	10715.7	0.529209
rs10197031	9.51636	0.0637202	1421.23	0.377736
rs12416812	9.33933	0.0109876	7938.34	0.5162
rs3731695	8.93213	0.0135873	5871.89	0.508318
rs10269783	8.39654	0.025636	2750.12	0.471462
rs4968656	8.33689	0.00738521	9411.19	0.554289
rs9304665	8.16974	0.169184	394.509	0.288322
rs705704	8.03631	0.0193387	3339.54	0.49814
rs947612	7.91663	0.0045197	13866.6	0.587139
rs4800191	7.83227	0.00380124	16138	0.597029
rs4786903	7.69061	0.00838928	7050.12	0.557736
rs12593036	7.43719	0.0363884	1520.04	0.459765
rs7694732	7.38906	0.0036166	15096.6	0.607052
rs9362662	7.19376	0.00852898	6067.57	0.56595
rs2694047	7.04366	0.0702316	706.422	0.40636
rs2543132	6.99507	0.00909528	5379.82	0.566146
rs1421334	6.76661	0.0159152	2876.93	0.535804
rs17113297	6.75065	0.0278556	1635.98	0.495416
rs6785245	6.69603	0.0204577	2191.68	0.519842
rs1472169	6.68109	0.0265639	1680.36	0.500649
rs1804528	6.61876	0.00497787	8800.54	0.606553
rs10942267	5.82885	0.0333391	1019.09	0.503432
rs825688	5.61991	0.00195479	16156.9	0.670931
rs1321432	5.53694	0.114229	268.389	0.387411
rs7970953	5.17813	0.0105149	2550.01	0.603129
rs17001561	5.16747	0.00479143	5573.04	0.644823
rs9926784	5.13284	0.119456	220.55	0.393923
rs4740619	4.91061	0.0849586	283.833	0.441994
rs4783830	4.85958	0.00206138	11456.2	0.689865
rs577525	4.73138	0.0496194	451.153	0.503882
rs16903285	4.66826	0.159703	136.457	0.370928
rs872281	4.49655	0.00648233	3119.09	0.652424
rs2423668	4.37624	0.0033111	5784.04	0.687244
rs7788008	4.35506	0.0351716	539.256	0.549543
rs8090983	4.33231	0.0048564	3864.78	0.672308
rs7498665	4.3273	0.255904	73.1741	0.309941
rs4012234	4.31024	0.0190577	974.836	0.597357
rs2009416	4.28254	0.00657294	2790.24	0.659937
rs3749897	4.12899	0.00797475	2137.82	0.656515
rs6591407	4.11753	0.00112478	15073.3	0.73532
rs4653017	4.09528	0.00546615	3068.22	0.67633
rs17399237	4.03638	0.0114535	1422.48	0.640986
rs380857	3.91274	0.00152046	10069	0.733483
rs7899106	3.88256	0.0218234	690.741	0.607851
rs7557796	3.83339	0.0281981	521.13	0.591848
rs4954638	3.75104	0.00205853	6835.13	0.729995
rs934224	3.73503	0.00120204	11605.7	0.748071
rs11611246	3.71545	0.0813089	169.779	0.500898
rs7704281	3.55862	0.00308166	4109.4	0.724223
rs13191362	3.52005	0.0284822	435.034	0.608603
rs768840	3.50569	0.00436698	2814.26	0.713165
rs1075901	3.48314	0.00670684	1808.94	0.695656
rs1064213	3.43265	0.00658913	1788.26	0.699183
rs2425840	3.35377	0.00544289	2066.5	0.711956
rs10510419	3.31262	0.0084732	1295.08	0.694082
rs3977755	3.29561	0.00709233	1531.38	0.703489
rs10492229	3.12941	0.00627977	1559.49	0.718847
rs9806742	3.12496	0.0139899	698.035	0.679686
rs9379827	3.11542	0.00341666	2840.74	0.743821
rs1409818	3.09365	0.00614608	1557.2	0.721991
rs930295	3.06021	0.0253572	369.318	0.647409
rs7869771	3.00417	0.00750639	1202.31	0.718987
rs11736228	2.98478	0.00586359	1519.36	0.730928
rs4237643	2.94679	0.0774574	112.108	0.560482
rs9845966	2.93348	0.00226131	3805.45	0.768551
rs879620	2.88812	0.102037	81.7476	0.534055
rs2365389	2.86258	0.0353881	231.557	0.638905
rs12049202	2.84577	0.0569262	142.261	0.600273
rs6593688	2.83998	0.0101225	796.784	0.716647
rs2065418	2.78458	0.0250473	309.569	0.67006
rs4813619	2.66841	0.00246502	2888.57	0.783067
rs16871902	2.6117	0.00643863	1059.38	0.754041
rs7488867	2.58825	0.0374002	179.117	0.660003
rs645040	2.51929	0.0133779	474.426	0.729543
rs17207196	2.40567	0.0770533	75.107	0.617075
rs7024334	2.36865	0.00334791	1675.82	0.796734
rs10733051	2.36511	0.00100945	5541.39	0.827859
rs13147390	2.34761	0.0012063	4568.73	0.825206
rs4936175	2.26047	0.00465566	1097.53	0.796066
rs4556997	2.20754	0.00791187	615.939	0.782841
rs2608703	2.18516	0.0109044	437.892	0.772534
rs6265	2.15328	0.211282	21.9451	0.517282
rs946824	2.15328	0.00941148	492.653	0.782005
rs10192119	2.13622	0.00418947	1089.26	0.811388
rs1436344	2.12076	0.00964127	466.495	0.784703
rs1158805	2.00642	0.00694974	579.26	0.809626
rs3007105	2.00103	0.00931962	429.644	0.800103
rs12564992	1.91164	0.00416083	878.274	0.835871
rs17724992	1.89524	0.0183477	195.77	0.787
rs7903146	1.8773	0.0196621	179.241	0.786557
rs10915840	1.87062	0.00140751	2486.11	0.864483
rs1112613	1.83311	0.00128211	2620.91	0.870134
rs10478110	1.78069	0.000904435	3505.89	0.881478
rs11150911	1.7261	0.00305499	975.263	0.865925
rs294704	1.71419	0.00104115	2822.31	0.886588
rs17710386	1.70731	0.00276829	1052.96	0.870364
rs9294260	1.69997	0.00989175	292.153	0.83986
rs4858193	1.69013	0.00257232	1110.49	0.874025
rs4880341	1.65292	0.00267022	1023.19	0.878217
rs2235564	1.6525	0.00385937	707.567	0.870936
rs12429545	1.62798	0.0462862	57.2596	0.788474
rs13110266	1.5663	0.00227764	1077.13	0.892916
rs11115176	1.55219	0.00105989	2273.16	0.905892
rs11889536	1.4629	0.00563874	379.533	0.89329
rs11656076	1.43515	0.00254347	809.778	0.91101
rs11781699	1.38613	0.000904041	2125.3	0.930475
rs663129	1.38371	0.272322	7.03088	0.695359
rs4864201	1.37401	0.00521376	362.098	0.911045
rs1784460	1.37359	0.00419658	449.589	0.914443
rs1836303	1.37097	0.0018218	1031.7	0.925612
rs13174863	1.35549	0.00530578	346.295	0.914352
rs2943465	1.31653	0.00116975	1481.73	0.93885
rs7730898	1.294	0.00847533	197.566	0.919976
rs2246012	1.29054	0.00227922	730.735	0.93714
rs2307111	1.27847	0.0703931	23.2192	0.868101
rs1296328	1.27723	0.0184471	88.4321	0.909889
rs538579	1.22408	0.00332454	450.7	0.946526
rs9408882	1.22403	0.000366384	4089.3	0.961054
rs4310573	1.2026	0.000498041	2903.85	0.962975
rs12334877	1.19539	0.0015803	904.23	0.957914
rs12680842	1.15791	0.00267191	501.797	0.96225
rs6448587	1.15317	0.0028998	458.584	0.962779
rs6804842	1.14556	0.00874761	150.02	0.956426
rs7084454	1.14125	0.0175665	74.1441	0.950528
rs2228213	1.14071	0.00393898	330.347	0.963691
rs10132280	1.12114	0.0282026	44.5691	0.951471
rs1048932	1.10448	0.00941101	129.622	0.967396
rs11505821	1.09491	0.00777695	154.152	0.971343
rs7222349	1.04117	0.00106453	1018.32	0.990836
rs17806379	1.03373	0.024058	44.4179	0.986203
rs13250058	0.989343	0.000718594	1362.1	0.997682
rs2306537	0.973808	0.00221422	428.279	0.99318
rs1320903	0.927314	0.0220602	38.9803	0.968441
rs2791653	0.921677	0.00169753	500.427	0.979747
rs4072917	0.914329	0.00131455	635.957	0.978601
rs13240600	0.909284	0.00558732	147.977	0.970801
rs6692586	0.8992	0.00468429	172.611	0.968403
rs12448257	0.897491	0.0061373	131.245	0.966083
rs2868975	0.889156	0.000926278	853.521	0.97325
rs2820311	0.878282	0.030218	25.5272	0.939821
rs12098284	0.855405	0.0014406	507.927	0.961771
rs7124681	0.847555	0.0470305	15.2741	0.910733
rs10938397	0.831207	0.0794969	8.69096	0.877309
rs9816226	0.808154	0.0400864	16.2926	0.889458
rs7138803	0.778801	0.0585895	10.3522	0.849784
rs2693826	0.778517	0.00306715	197.606	0.929376
rs11185111	0.777896	0.00123915	488.338	0.939089
rs3844598	0.731519	0.000265165	2018.07	0.93835
rs8047395	0.719887	0.222228	2.33201	0.583656
rs1885728	0.717195	0.000391416	1314.12	0.930898
rs3806114	0.687137	0.000541365	872.16	0.918032
rs273504	0.673834	0.00467639	97.0946	0.876293
rs13047416	0.672063	0.00429575	105.143	0.877487
rs9300422	0.66967	0.000284478	1576.42	0.919371
rs765875	0.661515	0.00133718	327.256	0.896133
rs200810	0.649458	0.00215778	195.477	0.882159
rs1681740	0.611828	0.000741797	504.63	0.885973
rs559231	0.60743	0.00202073	182.593	0.86403
rs1431659	0.601907	0.00792563	45.7114	0.818253
rs4148866	0.588845	0.000241271	1437.14	0.894133
rs10182181	0.555608	0.0554959	5.56258	0.617075
rs3902951	0.554576	0.000724413	424.556	0.861859
rs349088	0.550099	0.00153741	196.831	0.842092
rs17119937	0.546745	0.000418802	713.774	0.868985
rs10009336	0.543739	0.00036439	811.362	0.870196
rs11945861	0.531657	0.0013365	211.492	0.83612
rs16851483	0.520421	0.00866554	31.2546	0.754599
rs4639527	0.518416	0.00463253	58.0148	0.784894
rs13021737	0.507783	0.0899124	2.86773	0.442928
rs2861683	0.495896	0.00255708	96.1694	0.794106
rs4482463	0.484288	0.00661691	35.4448	0.740618
rs7925214	0.482926	0.00281004	82.9946	0.781625
rs11615578	0.475282	0.000615689	366.895	0.826436
rs1365466	0.47496	0.00088927	253.676	0.816269
rs7551507	0.469806	0.00769508	28.683	0.71877
rs7637852	0.456497	0.00124033	168.011	0.794753
rs17203016	0.45536	0.000882693	234.909	0.805015
rs17636031	0.454981	0.00255616	80.9839	0.765801
rs7037266	0.449329	0.000416968	484.201	0.82232
rs12939549	0.439454	0.00664132	29.0785	0.70067
rs4589691	0.439246	0.000241395	799.261	0.829912
rs9522285	0.420571	0.00105504	167.652	0.77679
rs1445652	0.412228	0.000147484	1152.2	0.826747
rs3772882	0.404335	0.000910447	179.567	0.770945
rs4820408	0.398308	0.0025218	62.9111	0.721533
rs543874	0.391863	0.0558848	2.74774	0.345785
rs7148846	0.389244	0.000173888	871.312	0.810521
rs10878946	0.383872	0.000973365	151.39	0.753556
rs7715256	0.38142	0.00395311	36.8016	0.679287
rs999889	0.374755	0.000164501	853.743	0.803495
rs11713193	0.366343	0.0158418	8.47174	0.530901
rs7780752	0.365242	0.00133439	99.9722	0.725019
rs12044597	0.352763	0.00185204	67.1919	0.697251
rs4986044	0.346118	0.00347488	34.4753	0.651306
rs705217	0.340129	0.000162266	712.95	0.782255
rs326896	0.334958	0.000840984	133.411	0.720301
rs7025938	0.330076	0.00254656	42.7832	0.655162
rs7144011	0.328416	0.0132397	8.1465	0.496724
rs1993709	0.31062	0.0178934	5.39221	0.42203
rs987237	0.31001	0.0280988	3.42031	0.339028
rs901630	0.309985	0.0016065	59.8136	0.662674
rs1492767	0.297374	0.0001033	856.06	0.765376
rs9615905	0.28781	0.000307315	269.543	0.721263
rs3814883	0.287742	0.0112226	7.3776	0.451688
rs11880870	0.286884	0.00540447	15.2286	0.53777
rs1528435	0.281311	0.00250611	31.5773	0.598484
rs7626079	0.280067	0.0002057	381.319	0.729584
rs4842491	0.270868	5.85211e-05	1253.73	0.761648
rs10953740	0.256795	0.00185197	35.6072	0.589018
rs12905439	0.234769	0.000305604	180.353	0.669015
rs12364470	0.23208	0.000817354	65.8968	0.612279
rs7998796	0.230693	0.000115759	459.743	0.70515
rs12150665	0.230124	0.00207965	25.4645	0.540653
rs13287131	0.229571	0.000213674	246.649	0.679429
rs2357760	0.227011	0.000877578	58.7228	0.600895
rs1928295	0.198489	0.000927799	42.4638	0.554739
rs12369179	0.197117	0.00519502	7.47934	0.38137
rs2429150	0.19231	0.000189627	195.03	0.640617
rs9547153	0.189519	6.35766e-05	564.949	0.683641
rs9571687	0.188876	0.000389541	91.5797	0.597322
rs818524	0.188283	8.43634e-05	420.21	0.67123
rs6764533	0.187793	0.000221711	159.065	0.626814
rs1452075	0.182295	0.000437237	76.0036	0.580267
rs4430672	0.179688	0.000108973	296.29	0.649709
rs4518345	0.177907	0.000143934	219.898	0.634577
rs12762034	0.170902	0.00048948	59.6702	0.554284
rs10750215	0.167456	0.000129018	217.344	0.62512
rs4671328	0.160979	0.00499661	5.18634	0.302575
rs7535528	0.160583	0.000948098	27.1984	0.484869
rs8097783	0.154294	0.00382117	6.2302	0.321948
rs2875762	0.147538	0.00025892	84.0704	0.554446
rs12675063	0.143373	7.63052e-05	269.388	0.613559
rs2605603	0.142067	9.52848e-05	211.818	0.60067
rs3800637	0.141349	0.000137317	145.5	0.580383
rs592483	0.136259	0.000761771	24.3728	0.451322
rs8181823	0.133221	0.000130362	136.142	0.568572
rs11066188	0.133098	0.000227886	77.7372	0.53492
rs8192675	0.130097	0.000556442	30.4169	0.463644
rs17663412	0.128612	7.36318e-05	224.645	0.590258
rs17446257	0.125126	8.32883e-05	187.981	0.577584
rs4818225	0.119051	0.000134652	105.258	0.538677
rs7172627	0.116037	0.000186577	72.1664	0.511663
rs9989141	0.113854	0.000933986	13.8789	0.375267
rs4722398	0.113357	0.000115988	110.785	0.535376
rs17513613	0.113334	0.00152264	8.4357	0.322067
rs11538	0.109174	6.93944e-05	171.756	0.555363
rs6545714	0.105814	0.00191425	5.84907	0.27256
rs9650755	0.103031	0.000400892	26.4793	0.422118
rs4937870	0.102773	5.69363e-05	185.512	0.552028
rs4148155	0.101008	0.000187985	54.2739	0.474758
rs10920678	0.0973899	0.000739109	12.8327	0.349668
rs12933482	0.0943999	0.000135833	65.6053	0.479614
rs17789218	0.0935527	0.000114097	76.7075	0.488853
rs12299814	0.0894556	0.000345877	23.1363	0.394389
rs11739877	0.0875192	0.00011704	65.4441	0.47059
rs7239575	0.082085	0.00199674	3.37447	0.187324
rs3904244	0.0752382	6.65334e-05	85.0818	0.470772
rs38314	0.0730459	0.000140215	38.0538	0.412305
rs7102454	0.0727844	0.000522196	10.1448	0.298247
rs2162524	0.0714534	0.000395298	12.9158	0.319671
rs12033257	0.0654789	0.000321603	13.3316	0.314873
rs4414033	0.0653053	0.000154423	27.6175	0.376468
rs7196720	0.0623374	0.000185136	20.9897	0.34993
rs8036040	0.0598141	5.99819e-05	59.6468	0.424013
rs902695	0.058154	3.82689e-05	88.3718	0.446634
rs7640424	0.0576744	0.000149981	22.1784	0.347491
rs11170468	0.0571664	4.32525e-05	75.5563	0.435104
rs9375702	0.0557456	4.8065e-05	64.6536	0.422592
rs1982725	0.0551937	2.30859e-05	131.957	0.46547
rs12422552	0.0540465	9.45889e-05	30.8813	0.36763
rs769449	0.0524016	0.000619978	4.42907	0.192708
rs1187352	0.0502072	6.68691e-05	37.697	0.375848
rs13107325	0.0497871	0.00241134	1.02796	0.0521191
rs10914462	0.0493445	5.5511e-05	43.863	0.38509
rs17551974	0.0473757	5.07401e-05	44.2344	0.382127
rs1884389	0.0456214	2.89005e-05	72.0164	0.411245
rs685870	0.0443046	4.64717e-05	42.2386	0.37321
rs10971709	0.0431126	3.89815e-05	47.6816	0.379273
rs1218822	0.0418937	0.000371627	4.7227	0.188157
rs1241986	0.0418919	2.00907e-05	87.3504	0.415844
rs6587552	0.0416193	0.000242921	7.13058	0.225722
rs3736485	0.0403988	0.000142677	11.4388	0.265284
rs9951619	0.0397813	0.000126064	12.5535	0.272094
rs17238110	0.0384733	2.6684e-05	55.4712	0.380018
rs17056301	0.0382844	2.52219e-05	58.112	0.382654
rs1503526	0.0366207	0.000171806	7.80572	0.22671
rs4851029	0.0363686	7.23341e-05	18.2856	0.29636
rs3806572	0.0360035	0.000121585	10.6613	0.252253
rs7724675	0.0355742	1.70649e-05	74.1595	0.392217
rs774246	0.0323425	3.16165e-05	33.0852	0.331835
rs977747	0.0306474	0.000336576	2.79064	0.129991
rs6500208	0.0297691	3.96157e-05	22.3699	0.298261
rs1285997	0.0291526	8.61001e-05	9.87077	0.234214
rs7871866	0.0279444	0.000103644	7.53429	0.210275
rs13184896	0.0274886	9.3047e-05	8.12086	0.215589
rs10867256	0.0270473	4.51697e-05	16.1957	0.268513
rs2174307	0.0261311	4.87119e-05	14.0178	0.255706
rs10247983	0.0246867	1.96113e-05	31.0754	0.309442
rs4981693	0.0243898	0.000315375	1.8862	0.0941383
rs4358081	0.0234572	1.02161e-05	53.8602	0.341913
rs2836964	0.0217689	1.84381e-05	25.7014	0.288938
rs2361988	0.0215214	8.57011e-05	5.40447	0.173338
rs40067	0.0208129	0.000482059	0.8986	0.043836
rs262130	0.0192017	9.82683e-06	37.5203	0.30659
rs6556301	0.0191595	1.66957e-05	21.987	0.271223
rs2285178	0.0173603	1.15529e-05	26.0868	0.277424
rs17311369	0.0169596	7.06481e-06	40.7126	0.304593
rs7811342	0.0156488	2.63308e-05	9.30034	0.202061
rs12888545	0.01558	2.70627e-05	8.96944	0.199336
rs16849710	0.015415	2.26697e-05	10.482	0.209883
rs2317299	0.0138009	1.07687e-05	17.687	0.240745
rs10169594	0.0131599	2.0528e-05	8.43645	0.189088
rs1266874	0.0129993	4.67425e-05	3.61518	0.130423
rs876605	0.0126466	4.71475e-06	33.9223	0.277896
rs8123881	0.0125561	4.32916e-05	3.64169	0.130222
rs17424296	0.0118529	8.96796e-06	15.6658	0.226434
rs7683836	0.0106323	1.41874e-05	7.96804	0.178478
rs1538247	0.00984915	5.09043e-06	19.0565	0.231446
rs1830074	0.00970822	7.68685e-06	12.2611	0.203346
rs10858334	0.0077494	4.12435e-06	14.5606	0.206361
rs429343	0.00754654	4.80405e-05	1.18546	0.0582175
rs11908637	0.00702463	4.5883e-06	10.7546	0.185116
rs2907948	0.00669033	1.41598e-05	3.16111	0.111008
rs16953563	0.00597959	9.1743e-06	3.89736	0.121494
rs10968114	0.00530589	6.79401e-06	4.14372	0.123155
rs2007231	0.0051973	2.76609e-06	9.76541	0.171469
rs756717	0.00517708	2.76857e-05	0.968088	0.0485923
rs7334078	0.00504551	5.16527e-06	4.92853	0.132097
rs1927790	0.0046153	2.67226e-05	0.797115	0.0407296
rs6443750	0.00414237	6.90702e-06	2.48432	0.092732
rs1937683	0.00354505	2.35085e-06	5.3459	0.130774
rs10984756	0.00349937	2.70797e-06	4.52205	0.121822
rs339991	0.00268693	5.92428e-06	1.21865	0.0578754
rs10408324	0.00230522	2.96956e-06	1.7895	0.0736795
rs11118308	0.0021156	1.22779e-06	3.6454	0.105277
rs12328930	0.00184382	7.70737e-07	4.41091	0.112712
rs7844647	0.000794171	7.8783e-07	0.800564	0.0430689
rs156201	0.000691655	5.75815e-07	0.8308	0.0443005
rs8027205	0.00064737	4.89805e-07	0.855623	0.0452283
rs1624134	0.0004887	2.47592e-07	0.964602	0.0489176
rs2283093	0.000160029	1.03231e-07	0.248077	0.0197042
rs9783858	9.90605e-05	2.48083e-08	0.395552	0.0293153

## Sheet: WHR
SNP	OR	95%CI_lower	95%CI_upper	P value
All - Weighted median	1.1338	0.638449	2.01347	0.668234
All - MR Egger	1.53893	0.5459	4.33834	0.415899
All - Inverse variance weighted	1.52241	1.03385	2.24184	0.0332864
rs12469667	12855.6	16.1587	1.02278e+07	0.00549436
rs15285	3476.73	2.86034	4.22594e+06	0.0244489
rs8043060	2674.63	12.4196	575996	0.00398785
rs62506196	1383.96	2.14043	894842	0.0284897
rs9370243	1011.5	0.960984	1.06468e+06	0.0513204
rs733381	893.442	0.492855	1.61962e+06	0.0758714
rs12206094	338.163	0.298373	383261	0.1046
rs7599312	326.841	0.18147	588666	0.130086
rs12140153	248.146	0.566954	108609	0.0755504
rs12575252	223.428	1.28988	38701.6	0.0397064
rs1800437	222.894	2.38155	20861.2	0.0195585
rs12777288	176.384	0.28847	107849	0.114057
rs1124639	160.717	0.202254	127711	0.135985
rs2183825	158.195	0.544624	45950.5	0.0801183
rs1045241	152.077	0.153286	150878	0.153507
rs7206608	149.586	0.263127	85039.1	0.121756
rs12828016	142.044	0.165183	122147	0.150531
rs3891424	115.377	0.306925	43371.3	0.116517
rs17326656	107.742	0.333612	34795.9	0.112381
rs9976841	105.522	0.242052	46001.7	0.132968
rs10490869	102.913	0.663179	15970	0.0717936
rs12590238	80.0762	0.0667779	96022.8	0.225602
rs11897119	75.8197	0.248889	23097.1	0.137975
rs7492628	62.0537	0.0926246	41572.7	0.21373
rs10761785	53.8603	0.321871	9012.74	0.126999
rs17738166	44.6228	0.0537071	37075.1	0.268114
rs591939	40.4702	0.2997	5464.9	0.139259
rs1345203	39.1911	0.281328	5459.62	0.145261
rs12684047	37.6009	0.207024	6829.27	0.171751
rs213624	35.74	0.0606865	21048.3	0.271786
rs12449442	34.6921	0.144475	8330.46	0.20473
rs11764879	31.5948	0.0273331	36520.9	0.337247
rs861029	31.5588	0.0515433	19322.7	0.291746
rs55747707	31.0334	0.0725763	13269.8	0.26642
rs536665	29.2029	0.132083	6456.65	0.220555
rs6749646	28.1654	0.370622	2140.43	0.130846
rs12527712	27.285	0.200395	3715.03	0.187229
rs1789882	25.1536	0.0523921	12076.3	0.305925
rs9644033	25.1135	0.23278	2709.36	0.177123
rs889398	23.112	0.264524	2019.34	0.168536
rs2294239	22.0872	0.488117	999.445	0.111551
rs7070670	21.3405	0.0484476	9400.19	0.324444
rs7217226	21.1385	0.068164	6555.3	0.297229
rs494752	20.3481	0.113071	3661.82	0.255432
rs12430764	19.5302	0.0175318	21756.4	0.406376
rs12495178	18.9831	0.033546	10742.2	0.362704
rs10923724	18.7902	0.790307	446.75	0.0696111
rs8071778	18.4027	0.0300017	11288.1	0.373835
rs7744833	17.8143	0.0278712	11386.2	0.382235
rs55920843	16.8616	0.0707136	4020.64	0.31178
rs7311622	16.8362	0.0291845	9712.57	0.384046
rs4851284	16.1425	0.079865	3262.77	0.30447
rs6905288	15.2529	1.49951	155.152	0.0213168
rs6130360	14.5196	0.0131179	16070.9	0.454371
rs2715135	14.1735	0.0108531	18509.8	0.468875
rs13063979	12.9742	0.0255918	6577.48	0.419939
rs998732	12.0722	0.024482	5952.92	0.431073
rs2061708	11.9444	0.0781845	1824.77	0.333711
rs4395620	11.2969	0.00881482	14477.9	0.506637
rs793456	11.1908	0.00826086	15160	0.51156
rs12593088	11.1793	0.0185634	6732.4	0.459765
rs35169799	11.1659	0.179547	694.406	0.252193
rs7498665	10.6238	0.110962	1017.15	0.309941
rs1328757	10.5872	0.0143722	7799.03	0.483602
rs10049088	10.5691	0.61161	182.642	0.10484
rs11176015	10.3579	0.0395287	2714.13	0.410597
rs114760566	10.1203	0.687034	149.075	0.0917021
rs747601	9.94306	0.0141665	6978.75	0.492136
rs1045411	9.56456	0.0400635	2283.4	0.41891
rs11747001	7.78305	0.0250207	2421.03	0.483512
rs6474945	7.38906	0.00412498	13236	0.600754
rs10876528	7.20357	0.266457	194.746	0.240474
rs12024554	7.04995	0.0189407	2624.07	0.517848
rs2161228	6.69286	0.00983229	4555.85	0.567861
rs6699397	5.53928	0.00757901	4048.5	0.610881
rs668871	5.3209	0.0193498	1463.17	0.559669
rs6021889	5.1572	0.0860008	309.261	0.432232
rs13642	4.96181	0.00489795	5026.49	0.650092
rs711869	4.79346	0.0561348	409.322	0.48974
rs2167750	4.56121	0.102861	202.259	0.432796
rs4239275	4.51983	0.00694668	2940.81	0.648095
rs332105	4.21584	0.0174864	1016.41	0.607155
rs863750	3.87758	0.199633	75.3165	0.370569
rs11030108	3.68841	0.0202367	672.263	0.623113
rs2161097	3.64607	0.00913869	1454.68	0.67202
rs10991433	3.349	0.0277837	403.683	0.621049
rs809955	2.99449	0.0195262	459.229	0.669281
rs10851523	2.93372	0.00247959	3471.02	0.76561
rs645040	2.75336	0.00883553	858.01	0.729543
rs13256367	2.62358	0.00981792	701.081	0.735131
rs4964656	2.558	0.0279775	233.88	0.683513
rs12608504	2.53017	0.113973	56.1691	0.55727
rs7222	2.48455	0.00249152	2477.6	0.79615
rs2236519	2.3046	0.0597862	88.836	0.65408
rs2925979	2.21521	0.0490333	100.078	0.682473
rs10919388	2.16937	0.0886146	53.1082	0.635033
rs6567160	2.13925	0.0736773	62.1141	0.658143
rs1017698	2.08078	0.00235974	1834.8	0.832291
rs1158805	2.04888	0.00598502	701.403	0.809626
rs3825061	1.85187	0.00839009	408.748	0.822924
rs10019888	1.71337	0.0131246	223.675	0.828493
rs1569135	1.65256	0.0494179	55.2624	0.779079
rs12494190	1.52423	0.0026631	872.393	0.896486
rs1122080	1.41744	0.000848353	2368.29	0.926589
rs1139653	1.30472	0.00439474	387.347	0.92704
rs2112347	1.27549	0.00685119	237.46	0.927294
rs10132280	1.24586	0.00104909	1479.53	0.951471
rs946106	1.23295	0.00649664	233.994	0.937636
rs3936510	1.13963	0.02355	55.1492	0.947348
rs72959041	1.10079	0.276137	4.38821	0.891736
rs409125	1.07759	0.0151479	76.657	0.972603
rs1563355	1.00009	0.0557523	17.9399	0.999949
rs1534696	0.940765	0.0339572	26.0634	0.971257
rs10842707	0.916477	0.0300118	27.9867	0.960122
rs1142	0.851229	0.00447314	161.987	0.952036
rs10827252	0.840758	0.0010954	645.312	0.959186
rs8141715	0.837607	0.00154127	455.199	0.95602
rs605066	0.821293	0.0154845	43.5612	0.92259
rs12986231	0.812749	0.00272742	242.193	0.943135
rs12101393	0.810005	0.00118891	551.855	0.949524
rs13130484	0.795128	0.00450492	140.342	0.930786
rs7591387	0.737103	0.000857915	633.303	0.929485
rs12440605	0.722834	0.00124793	418.685	0.920344
rs76699125	0.720273	0.00510709	101.583	0.896606
rs7395513	0.683624	0.00862124	54.2082	0.864643
rs7025089	0.616376	0.000668364	568.432	0.889506
rs28446899	0.569193	0.0115407	28.073	0.776921
rs7138803	0.548812	0.00110349	272.948	0.849784
rs2306589	0.543351	0.00498287	59.2491	0.798854
rs1406948	0.537317	0.0018347	157.361	0.830268
rs4779526	0.53243	0.000740502	382.824	0.851025
rs39312	0.519004	0.00311288	86.5324	0.801626
rs1431659	0.498673	0.00131933	188.485	0.818253
rs1294436	0.475457	0.0166971	13.5389	0.663479
rs2526886	0.457307	0.000661527	316.132	0.814572
rs9878908	0.4526	0.00367418	55.7531	0.746858
rs9923544	0.439278	0.0625027	3.08731	0.408309
rs9515201	0.438326	0.000463505	414.514	0.813484
rs36061954	0.433607	0.00227754	82.5517	0.755025
rs2903995	0.412613	0.000747321	227.813	0.783463
rs1243188	0.40988	0.00159511	105.322	0.752734
rs12042959	0.363163	0.000364435	361.895	0.773694
rs12692387	0.342124	0.000500129	234.038	0.747427
rs429358	0.321153	0.0161341	6.39262	0.456684
rs4372913	0.318907	0.000468087	217.27	0.731337
rs797486	0.295716	0.00761338	11.4861	0.514051
rs7213608	0.284418	0.00250088	32.346	0.602659
rs4671193	0.27296	0.00450241	16.5483	0.535258
rs1974004	0.249753	0.000637524	97.8419	0.648816
rs905938	0.243485	0.000284775	208.182	0.681705
rs901630	0.237646	0.000373182	151.335	0.662674
rs6743060	0.214898	0.0050886	9.07537	0.420752
rs4788204	0.203576	0.00236919	17.4926	0.483602
rs1757471	0.200013	0.000576376	69.4079	0.589703
rs780159	0.169579	0.000517752	55.5422	0.548167
rs11992444	0.166195	0.00287321	9.61318	0.386029
rs17109256	0.161624	0.000770097	33.9206	0.504062
rs12459350	0.155952	0.000567128	42.8844	0.516702
rs8070737	0.153355	0.000361048	65.1375	0.54366
rs2200155	0.142649	0.000398673	51.0411	0.516259
rs1452075	0.142101	0.000140966	143.244	0.580267
rs17644283	0.127351	0.000663237	24.4531	0.442332
rs1190982	0.12379	0.000713666	21.472	0.427085
rs6658723	0.118714	0.000643435	21.9029	0.423411
rs3786897	0.11099	0.00448468	2.74688	0.179342
rs7647305	0.104292	0.000163241	66.63	0.492778
rs12287076	0.103765	0.00139684	7.70825	0.302632
rs11724804	0.0952248	0.000983052	9.22409	0.313554
rs2503099	0.092257	0.000879737	9.67488	0.315409
rs62095889	0.08308	0.000704465	9.79791	0.30665
rs2613505	0.0828533	0.000237264	28.9326	0.404461
rs17101456	0.0801166	0.000289493	22.1721	0.378933
rs17324331	0.0787351	0.000100468	61.703	0.454732
rs1822489	0.0601162	7.64642e-05	47.2635	0.408517
rs6795831	0.0588165	0.00216783	1.59578	0.0924769
rs3092781	0.0494449	0.000275336	8.87931	0.256201
rs979012	0.048516	5.82545e-05	40.4055	0.377826
rs6545714	0.0456692	0.000184159	11.3254	0.27256
rs6566233	0.0429191	0.000121801	15.1235	0.292699
rs2291542	0.0429032	0.000363229	5.06755	0.195873
rs1385167	0.0384296	0.000281204	5.2518	0.193967
rs10499013	0.037031	4.30099e-05	31.8832	0.339114
rs6604731	0.0320757	2.56748e-05	40.0725	0.344405
rs579682	0.026276	4.93293e-05	13.9964	0.255894
rs3736485	0.0261458	4.29449e-05	15.9181	0.265284
rs3903399	0.0237956	4.84994e-05	11.675	0.236972
rs11187537	0.0218604	3.14705e-05	15.185	0.252142
rs789351	0.0178743	3.74981e-05	8.52019	0.200872
rs2595004	0.0171784	3.37714e-05	8.7381	0.20117
rs2276390	0.0161827	0.000386978	0.676735	0.0303877
rs7907173	0.0134077	1.32057e-05	13.6128	0.22217
rs10788569	0.0123324	2.22242e-05	6.84339	0.172748
rs4454042	0.00647783	9.03994e-06	4.64187	0.133007
rs10164099	0.0060519	3.97947e-06	9.20362	0.171861
rs4894803	0.00330801	1.906e-05	0.57413	0.0299373
rs9296938	0.00192049	4.81724e-06	0.765647	0.0406184
rs13229637	0.00127263	1.59614e-06	1.0147	0.0504982
rs2398893	0.00074849	3.57825e-06	0.156568	0.00828603
rs6688233	0.000538415	4.94997e-06	0.058564	0.00165482
rs11055887	0.000433178	3.72396e-07	0.503882	0.0315305
rs28451064	0.000220838	3.70854e-07	0.131506	0.00981379
rs747249	1.18786e-07	9.81696e-11	0.000143731	1.06772e-05

## Sheet: WHRadjBMI
SNP	OR	95%CI_lower	95%CI_upper	P value
All - Weighted median	1.67846	0.981168	2.8713	0.0586784
All - MR Egger	2.0639	0.926828	4.59598	0.07759
All - Inverse variance weighted	1.39552	0.984493	1.97815	0.0611785
rs6047259	165915	95.2166	2.89107e+08	0.00159639
rs11757455	7779.72	8.87758	6.81763e+06	0.00955244
rs144926207	1052.84	2.25928	490631	0.0264188
rs11082430	711.945	0.685066	739878	0.0638432
rs17154889	390.862	2.35719	64811.6	0.0220889
rs11574514	363.121	0.513705	256678	0.0782373
rs13137905	334.454	0.428083	261303	0.0872021
rs4964058	270.905	0.346885	211568	0.0992629
rs12435790	170.748	0.227255	128291	0.12815
rs17326656	107.742	0.333612	34795.9	0.112381
rs17703883	102.604	0.310304	33926.3	0.117671
rs17703354	101.374	0.127858	80374.8	0.175066
rs13107325	100.268	0.958531	10488.5	0.0521191
rs17067999	96.8507	0.158083	59336.2	0.162519
rs12684047	78.0339	0.150778	40385.8	0.171751
rs10507524	76.3375	0.0673978	86463.1	0.226944
rs10463416	74.1855	0.260663	21113.4	0.135262
rs9678859	73.9354	0.41549	13156.6	0.103574
rs8103017	70.1054	1.01005	4865.87	0.0494579
rs12608426	65.1509	0.172321	24632.1	0.167799
rs4293945	61.5382	0.0865373	43760.9	0.21885
rs1494204	55.3461	0.313571	9768.7	0.128356
rs2376585	54.5982	0.208795	14276.9	0.158998
rs10820747	51.8492	2.00116	1343.39	0.0174173
rs4646342	49.4599	0.594382	4115.68	0.0837408
rs13223034	38.0575	0.0891224	16251.5	0.23895
rs6658424	31.2044	0.0959914	10143.8	0.243664
rs1045241	28.2344	0.287389	2773.87	0.153507
rs2027982	25.7371	0.0487609	13584.6	0.309866
rs7744833	21.6916	0.0218194	21564.5	0.382235
rs2836141	20.6141	0.151563	2803.72	0.227334
rs2529411	19.0557	0.0196471	18482.2	0.400908
rs910071	18.7243	0.172367	2034.04	0.220598
rs11770285	17.9346	0.27262	1179.85	0.17653
rs12527712	15.9572	0.260106	978.959	0.187229
rs9644033	15.3287	0.291005	807.444	0.177123
rs7102	14.6869	0.0163522	13191.2	0.438673
rs1345203	13.4434	0.407248	443.769	0.145261
rs35419826	12.8602	0.0256572	6445.97	0.420692
rs2294239	12.7729	0.554168	294.4	0.111551
rs17311057	12.3944	0.0401927	3822.09	0.389321
rs2898237	12.3907	0.0143588	10692.4	0.465555
rs1105881	11.7982	0.078463	1774.06	0.334589
rs2061708	10.2488	0.0915053	1147.89	0.333711
rs7492628	9.51886	0.272889	332.035	0.21373
rs10049088	9.05619	0.631632	129.845	0.10484
rs55747707	8.74107	0.190982	400.07	0.26642
rs55920843	7.75932	0.146416	411.205	0.31178
rs3807947	7.66371	0.0289245	2030.54	0.474371
rs1035942	7.65578	0.020239	2895.94	0.5015
rs10923724	7.6051	0.84979	68.0609	0.0696111
rs2603229	7.44937	0.0060072	9237.78	0.580556
rs6905288	7.43915	1.34767	41.0641	0.0213168
rs4773173	7.43751	0.041515	1332.45	0.448436
rs2047937	7.28921	0.0441452	1203.59	0.44582
rs1979527	7.01297	0.00693797	7088.78	0.581087
rs34905952	6.87732	0.0514533	919.234	0.440096
rs598104	6.52677	0.0246335	1729.3	0.509912
rs73858966	6.48086	0.0204319	2055.68	0.524787
rs11747001	6.27899	0.0368061	1071.18	0.483512
rs3803042	6.10862	0.357754	104.304	0.2113
rs10054063	5.90689	0.281881	123.78	0.252528
rs3792751	5.50624	0.0177743	1705.76	0.559951
rs12828318	5.43925	0.0192848	1534.14	0.556295
rs114760566	5.3325	0.762266	37.3039	0.0917021
rs10462028	5.15626	0.0757339	351.058	0.446257
rs10878367	5.08511	0.0614924	420.512	0.470317
rs140201358	5.03073	0.113608	222.768	0.403512
rs9415106	4.67511	0.0132475	1649.87	0.606348
rs7680787	4.61349	0.0161834	1315.19	0.596007
rs332105	4.30533	0.0164834	1124.52	0.607155
rs711869	4.22433	0.0708109	252.008	0.48974
rs4371408	4.21658	0.0366768	484.762	0.552206
rs7235010	3.69305	0.0272123	501.192	0.602047
rs711076	3.19824	0.00465073	2199.39	0.727254
rs11786566	3.14807	0.00299111	3313.26	0.746697
rs541091	3.0667	0.0698429	134.655	0.561423
rs2167750	3.01075	0.1917	47.2855	0.432796
rs4684857	3.00274	0.0601337	149.94	0.581586
rs4964656	2.913	0.017057	497.482	0.683513
rs1250259	2.85417	0.0157644	516.751	0.692546
rs863750	2.56259	0.326665	20.1028	0.370569
rs12608504	2.46724	0.120891	50.3536	0.55727
rs3218121	2.16884	0.00352547	1334.26	0.81321
rs56271783	2.15136	0.0976162	47.4139	0.627322
rs13256367	2.11119	0.0278206	160.21	0.735131
rs12774134	1.97556	0.00379349	1028.82	0.831067
rs7279347	1.94988	0.00394148	964.621	0.832914
rs2524163	1.93964	0.0815804	46.1163	0.681957
rs7119797	1.93777	0.00592841	633.384	0.82279
rs2925979	1.90653	0.08661	41.9679	0.682473
rs7993238	1.86825	0.0026727	1305.92	0.851635
rs3851294	1.85647	0.0120052	287.082	0.809908
rs10919388	1.85636	0.144301	23.8812	0.635033
rs2236519	1.81115	0.134791	24.3357	0.65408
rs2701523	1.80245	0.00242929	1337.36	0.861305
rs1522811	1.74742	0.00161083	1895.59	0.875622
rs71439172	1.70266	0.0165258	175.425	0.821944
rs2299253	1.70263	0.00253279	1144.57	0.872716
rs1569135	1.69355	0.0426748	67.2088	0.779079
rs12454712	1.60471	0.0168876	152.484	0.83871
rs3757298	1.52791	0.00369967	631.007	0.890291
rs72877579	1.47558	0.0289482	75.2146	0.846203
rs12494105	1.47374	0.00285496	760.753	0.90315
rs801593	1.33675	0.00145912	1224.65	0.933525
rs12441543	1.24423	0.0154809	100.001	0.922221
rs1139653	1.24113	0.0121814	126.455	0.92704
rs4558863	1.2214	0.0112731	132.335	0.933323
rs13198178	1.19125	0.00870297	163.056	0.94441
rs3110697	1.15853	0.00235422	570.124	0.962888
rs3936510	1.1111	0.0487295	25.3347	0.947348
rs72959041	1.07735	0.36846	3.15011	0.891736
rs62012773	1.0389	0.00280702	384.504	0.989909
rs2791550	0.999755	0.115147	8.68026	0.999822
rs1051684	0.985933	0.00255831	379.964	0.996279
rs227733	0.970446	0.00158696	593.441	0.992688
rs10842707	0.934598	0.0659362	13.2473	0.960122
rs1440372	0.912458	0.00391995	212.396	0.973717
rs2294823	0.874168	0.000761405	1003.63	0.970158
rs7554947	0.857579	0.00291193	252.562	0.957757
rs634869	0.838999	0.0300474	23.4269	0.917692
rs6853254	0.813571	0.00859026	77.0522	0.929192
rs4686696	0.767105	0.00373257	157.653	0.922267
rs7395513	0.7353	0.0214334	25.2254	0.864643
rs1294432	0.719583	0.0358773	14.4325	0.829686
rs4902630	0.705826	0.00130787	380.917	0.913565
rs6752964	0.666078	0.00111992	396.152	0.900781
rs7945962	0.630951	0.000856521	464.787	0.891253
rs1029645	0.625632	0.00180246	217.157	0.875132
rs10100423	0.596458	0.0204835	17.3682	0.763859
rs56185013	0.589797	0.00269064	129.286	0.847749
rs1406948	0.58554	0.00438723	78.1489	0.830268
rs1364422	0.5742	0.00274503	120.11	0.838741
rs72823057	0.547693	0.00421668	71.1383	0.808419
rs6721459	0.539034	0.00794446	36.5736	0.773954
rs7903146	0.53268	0.00557909	50.8592	0.786557
rs13234914	0.514756	0.00105912	250.182	0.833359
rs905938	0.480701	0.0145075	15.9278	0.681705
rs917681	0.384227	0.000299085	493.607	0.793395
rs12692387	0.370635	0.000881899	155.767	0.747427
rs4372913	0.365573	0.00117007	114.218	0.731337
rs797486	0.356233	0.0160437	7.90975	0.514051
rs6867518	0.301194	0.000634222	143.038	0.702739
rs11592754	0.298405	0.00207525	42.9085	0.633316
rs6705646	0.295091	0.0144417	6.02967	0.427872
rs10963067	0.28141	0.000506134	156.464	0.69419
rs11134029	0.259331	0.00130666	51.469	0.617075
rs11235	0.254267	0.0085687	7.54512	0.428555
rs10880823	0.242521	0.000278087	211.504	0.681742
rs2145272	0.239512	0.0101796	5.6354	0.375114
rs780159	0.235075	0.00208394	26.5171	0.548167
rs12686771	0.217596	0.00216736	21.846	0.516633
rs34312154	0.199548	0.000341657	116.547	0.619959
rs8080903	0.189307	0.00100779	35.5604	0.533234
rs73001065	0.188015	0.000241205	146.554	0.622765
rs10887759	0.182789	0.000466591	71.6085	0.57693
rs8054299	0.17799	0.00070523	44.9222	0.540769
rs8126001	0.173774	0.00178682	16.9001	0.453648
rs7225453	0.172282	0.00023841	124.496	0.600547
rs12459350	0.171023	0.000821951	35.5847	0.516702
rs10913257	0.161633	0.00014246	183.385	0.611585
rs28408682	0.155571	0.000295681	81.8524	0.560532
rs3786897	0.154527	0.0101212	2.35927	0.179342
rs2200155	0.153077	0.000529399	44.2628	0.516259
rs7932891	0.13923	0.000405687	47.7828	0.508032
rs7708285	0.128345	0.00027457	59.9939	0.512732
rs1190982	0.127086	0.00078176	20.6595	0.427085
rs2503100	0.113088	0.00194286	6.58246	0.293175
rs11724804	0.102044	0.00120512	8.64059	0.313554
rs17511102	0.101266	0.000146776	69.8675	0.492299
rs2970332	0.0994906	0.00032739	30.2342	0.428822
rs6795831	0.0958637	0.00624211	1.47223	0.0924769
rs12823266	0.073484	0.000116312	46.4261	0.427485
rs8066985	0.0685752	0.00254842	1.84528	0.110645
rs11670056	0.0674612	0.000169321	26.878	0.377454
rs1385167	0.063627	0.000996366	4.06317	0.193967
rs1485745	0.0615358	0.000102767	36.8472	0.392803
rs715300	0.0504834	0.000170708	14.9294	0.303617
rs4420638	0.0474521	0.000728296	3.09174	0.152623
rs11187537	0.0474025	0.000256667	8.75452	0.252142
rs1057119	0.0469017	6.68849e-05	32.8889	0.360098
rs8024294	0.0465236	4.69441e-05	46.1068	0.383433
rs6932767	0.0245316	5.885e-05	10.226	0.228342
rs951252	0.0242602	0.000410622	1.43333	0.0739354
rs12694042	0.0192389	3.96244e-05	9.34112	0.210589
rs4474021	0.0191084	2.10671e-05	17.3318	0.254693
rs10502148	0.0177666	0.000618632	0.510242	0.0186331
rs56196860	0.0141548	3.56409e-05	5.62157	0.163168
rs16976826	0.0118888	0.00012193	1.15921	0.0578577
rs174829	0.00739358	2.58515e-05	2.11458	0.0890378
rs9647379	0.00687406	4.15312e-05	1.13777	0.0560707
rs7070749	0.00494774	1.92625e-05	1.27088	0.0607481
rs821100	0.00329851	1.65365e-05	0.657945	0.0344348
rs717795	0.00219308	1.66608e-05	0.288676	0.0139318
rs2786198	0.00152605	3.73891e-06	0.62286	0.0344849
rs6688233	0.00127263	1.99956e-05	0.0809978	0.00165482
rs10817896	0.00114788	1.40667e-06	0.936696	0.0478027
rs2398893	0.000620106	2.578e-06	0.149159	0.00828603
rs62070804	0.000527177	1.23101e-06	0.225762	0.0146313
rs28451064	0.000254101	4.7466e-07	0.136029	0.00981379
rs11205773	0.000106818	9.03792e-08	0.126247	0.0112983
rs747249	1.8072e-07	1.80031e-10	0.000181413	1.06772e-05

## Sheet: T2DM
SNP	OR	95%CI_lower	95%CI_upper	P value
All - Weighted median	0.963913	0.777139	1.19558	0.738027
All - MR Egger	0.864856	0.665239	1.12437	0.280476
All - Inverse variance weighted	0.975635	0.869265	1.09502	0.675363
rs17411031	9.64719	1.45063	64.157	0.0190359
rs2299383	9.3279	1.46584	59.3583	0.0180282
rs2246618	6.21217	1.27244	30.3284	0.0239562
rs3217992	5.95173	1.3495	26.249	0.0184784
rs11107116	4.73321	0.683715	32.767	0.115294
rs2493394	3.71991	0.715446	19.3414	0.118314
rs243019	3.63189	0.954158	13.8243	0.0585988
rs2237892	3.45417	0.699772	17.0503	0.128074
rs4686471	3.39049	0.798382	14.3984	0.0979605
rs459193	3.00797	0.896805	10.089	0.0744888
rs10100265	2.87195	0.598213	13.7879	0.187482
rs825476	2.74959	0.644135	11.737	0.171945
rs2296173	2.73086	0.661917	11.2666	0.164723
rs1061813	2.71828	0.47029	15.7117	0.263914
rs9940149	2.49376	0.460307	13.5102	0.289145
rs576674	2.34	0.501438	10.9198	0.27938
rs17405722	2.23837	0.431234	11.6185	0.337579
rs4823182	2.18165	0.420292	11.3245	0.353203
rs1050226	2.16386	0.457977	10.2239	0.329911
rs17631783	2.07717	0.360699	11.9619	0.413134
rs17086692	1.97151	0.346886	11.205	0.443855
rs7929543	1.95717	0.380386	10.07	0.421704
rs348330	1.91731	0.3864	9.51368	0.425752
rs993380	1.8214	0.379105	8.75086	0.453997
rs9844972	1.80769	0.382125	8.55152	0.455244
rs12945601	1.78827	0.353514	9.0461	0.482199
rs13330951	1.78025	0.343189	9.23483	0.492282
rs6785040	1.76043	0.333808	9.28416	0.504985
rs780094	1.69952	0.556768	5.18775	0.351609
rs622217	1.69526	0.359155	8.00183	0.504985
rs1127655	1.61888	0.290364	9.02584	0.582677
rs3756784	1.6116	0.240616	10.7942	0.622835
rs10811661	1.56427	0.831372	2.94325	0.165335
rs12970134	1.51348	0.328001	6.98362	0.595296
rs10842994	1.4938	0.428543	5.20705	0.528735
rs2943656	1.45298	0.610552	3.45776	0.398328
rs10077431	1.42945	0.221769	9.21376	0.707058
rs2294120	1.42533	0.260654	7.79407	0.682647
rs9894220	1.40759	0.386206	5.1302	0.604364
rs2925979	1.37744	0.297005	6.38823	0.682473
rs10740322	1.35809	0.246804	7.47318	0.724983
rs11257655	1.34968	0.385688	4.72306	0.638916
rs61953351	1.33643	0.38767	4.60711	0.646036
rs72802358	1.30285	0.445865	3.80703	0.628692
rs7786095	1.30186	0.251004	6.75227	0.753443
rs17791513	1.28309	0.283019	5.81697	0.746519
rs4622883	1.26716	0.225616	7.11697	0.787984
rs67232546	1.26691	0.270074	5.943	0.764177
rs7607777	1.24662	0.512	3.03529	0.6273
rs1899951	1.21639	0.438482	3.37437	0.706702
rs1496653	1.2028	0.360267	4.01574	0.764016
rs16988333	1.1811	0.209157	6.66958	0.850524
rs8068804	1.17928	0.302985	4.59002	0.812007
rs1758632	1.17576	0.24199	5.71268	0.840888
rs10087241	1.17252	0.234546	5.86159	0.846296
rs3802177	1.11732	0.573598	2.17642	0.744359
rs11925227	1.10766	0.181361	6.76499	0.911814
rs6059662	1.10542	0.186449	6.5538	0.912116
rs13239186	1.10149	0.239162	5.073	0.901278
rs516946	1.03985	0.356539	3.03274	0.942956
rs4812829	1.02667	0.148392	7.10306	0.978726
rs7685296	0.984177	0.190597	5.08195	0.984808
rs7845219	0.973809	0.164408	5.76798	0.976671
rs6767484	0.96986	0.496511	1.89447	0.928614
rs7756992	0.96456	0.501363	1.85569	0.91393
rs7903146	0.963419	0.735639	1.26173	0.786557
rs2820426	0.924322	0.210734	4.05427	0.916911
rs2796441	0.910041	0.315016	2.62899	0.86174
rs853974	0.843903	0.203597	3.49796	0.815028
rs17168486	0.833651	0.21903	3.17295	0.789624
rs7674212	0.815217	0.156862	4.2367	0.808031
rs13389219	0.782585	0.270741	2.26209	0.650775
rs11098676	0.774486	0.14065	4.26469	0.769051
rs7177055	0.76656	0.210904	2.78617	0.686392
rs1063355	0.759545	0.256285	2.25105	0.619765
rs55966194	0.74619	0.153136	3.63596	0.717088
rs9928094	0.744728	0.360381	1.53898	0.42611
rs1111875	0.730266	0.326734	1.63218	0.443637
rs6960043	0.719148	0.221865	2.33104	0.582677
rs753270	0.654265	0.15382	2.78288	0.565725
rs6878122	0.649956	0.156348	2.70194	0.553393
rs12299509	0.621652	0.124056	3.11514	0.56318
rs8108269	0.617938	0.168995	2.25953	0.466798
rs1801214	0.617032	0.26465	1.43861	0.263589
rs10401969	0.581699	0.126481	2.6753	0.486457
rs11708067	0.579196	0.235059	1.42716	0.235252
rs6795735	0.577881	0.146859	2.27392	0.432679
rs12617659	0.575898	0.122832	2.70009	0.483927
rs849135	0.573179	0.270894	1.21278	0.145532
rs6515236	0.564718	0.100841	3.16246	0.515619
rs11926707	0.552141	0.102842	2.96433	0.488501
rs10974438	0.542901	0.143126	2.05931	0.36918
rs72892910	0.541911	0.115525	2.54203	0.437213
rs2867125	0.532264	0.102203	2.772	0.45385
rs7729395	0.526418	0.155997	1.77641	0.301119
rs7144011	0.521288	0.0796491	3.41173	0.496724
rs735949	0.501992	0.109909	2.29277	0.373846
rs10830963	0.500589	0.198925	1.25972	0.141663
rs340874	0.456419	0.136299	1.52839	0.203366
rs2261181	0.454837	0.124778	1.65795	0.232538
rs7240767	0.441233	0.0799687	2.43454	0.347766
rs7572970	0.412819	0.0999331	1.70534	0.221525
rs2908282	0.405687	0.0687323	2.39453	0.31925
rs840967	0.402743	0.0854934	1.89724	0.250091
rs4865796	0.373474	0.0807882	1.72653	0.207356
rs1359790	0.370198	0.130644	1.049	0.0614871
rs1552224	0.365751	0.135204	0.989418	0.0475966
rs7955901	0.350885	0.0635661	1.93689	0.229538
rs963740	0.30742	0.0551267	1.71436	0.178548
rs5215	0.286716	0.0902109	0.911266	0.0342174
rs9369425	0.256924	0.0566844	1.16452	0.0779899
rs10114341	0.232884	0.0366262	1.48078	0.122578
rs12910825	0.217379	0.0478941	0.986628	0.0479915
rs7561798	0.213846	0.0327386	1.39682	0.107187
rs12088739	0.117889	0.0266292	0.521904	0.00485211

## Sheet: T1DM
SNP	OR	95%CI_lower	95%CI_upper	P value
All - Weighted median	1.02093	0.925016	1.12679	0.680683
All - MR Egger	1.00144	0.886367	1.13144	0.981747
All - Inverse variance weighted	1.00875	0.942607	1.07954	0.801171
rs72928038	1.58062	0.919977	2.71567	0.097328
rs2111485	1.52107	0.955932	2.4203	0.076757
rs2304256	1.49169	0.821671	2.70806	0.188705
rs516246	1.40493	0.829833	2.37858	0.205647
rs6691977	1.37576	0.654127	2.8935	0.400346
rs56994090	1.35415	0.749758	2.44574	0.314829
rs7239671	1.30495	0.701633	2.42704	0.400499
rs12416116	1.26052	0.763547	2.08096	0.365352
rs229533	1.20559	0.593254	2.44996	0.605299
rs34593439	1.15804	0.703297	1.90682	0.564157
rs12927355	1.11954	0.739767	1.69427	0.59324
rs62447205	1.10802	0.540902	2.26976	0.779191
rs3184504	1.10723	0.835023	1.46817	0.479211
rs3087243	1.08059	0.707297	1.65089	0.720013
rs11203203	1.05268	0.626564	1.7686	0.846211
rs3842727	1.03239	0.917112	1.16216	0.5977
rs1574285	1.00393	0.514765	1.95793	0.99082
rs61839660	0.994148	0.761153	1.29846	0.965638
rs6679677	0.978843	0.805861	1.18896	0.829353
rs2611215	0.961068	0.520227	1.77548	0.899094
rs4820830	0.91425	0.517414	1.61544	0.75757
rs6043409	0.902698	0.483059	1.68688	0.74829
rs1701704	0.9024	0.633225	1.286	0.569873
rs4849135	0.900881	0.436499	1.85931	0.777673
rs1893217	0.898744	0.534022	1.51256	0.687713
rs6827756	0.881679	0.486129	1.59908	0.678455
rs12150079	0.851747	0.423181	1.71433	0.652976
rs1456988	0.815793	0.383835	1.73387	0.596615
rs113010081	0.808859	0.393541	1.66248	0.563862
rs8056814	0.771281	0.472515	1.25895	0.298875
rs2045258	0.715273	0.375887	1.36109	0.307333
rs9585056	0.669752	0.316846	1.41573	0.293874
rs151233	0.65829	0.34174	1.26806	0.2113
rs72727394	0.588823	0.298244	1.16252	0.126986
rs41295121	0.513661	0.295672	0.892365	0.0180724
rs402072	0.373162	0.181819	0.765871	0.00720667

## Sheet: Age of smoke initiation
SNP	OR	95%CI_lower	95%CI_upper	P value
All - Weighted median	2.07623	0.938948	4.59104	0.0711673
All - MR Egger	3.73061	0.497718	27.9625	0.201709
All - Inverse variance weighted	2.35453	1.36367	4.06537	0.00211827
rs2289791	4.61339e+07	2239.54	9.50345e+11	0.000497418
rs62193862	20596.7	4.66647	9.0909e+07	0.0203544
rs11713899	20078.6	1.99003	2.02584e+08	0.0351784
rs1126757	9718.81	0.538923	1.75266e+08	0.0663039
rs1381775	4856.45	0.081456	2.89545e+08	0.130279
rs34342129	4112.85	0.131229	1.28901e+08	0.115136
rs7024924	3792.35	0.404167	3.5584e+07	0.0774172
rs7631379	2622.27	0.998292	6.88805e+06	0.0500455
rs67777803	2611.41	1.72715	3.94841e+06	0.0351784
rs1150668	1808.04	0.936505	3.49066e+06	0.0520155
rs876793	1633.33	0.17727	1.50491e+07	0.112167
rs4837631	1622.62	0.307153	8.57198e+06	0.091008
rs1106363	1375.94	0.0931905	2.03154e+07	0.140081
rs9627272	1096.63	0.608064	1.97776e+06	0.0672575
rs10885480	1050.45	0.171483	6.43479e+06	0.117893
rs1022376	875.371	0.0217985	3.51527e+07	0.21035
rs9922607	850.566	0.426086	1.69793e+06	0.0818664
rs1187820	778.387	0.0154527	3.92091e+07	0.228154
rs2010921	642.906	0.0774358	5.33768e+06	0.160212
rs9545155	410.755	0.0864539	1.95156e+06	0.163551
rs1030015	390.623	0.00629478	2.42401e+07	0.289192
rs4727189	372.296	0.012744	1.0876e+07	0.259153
rs13261666	367.228	0.600444	224594	0.0712035
rs4674993	321.963	0.268747	385716	0.110338
rs2173019	293.384	0.203458	423056	0.125785
rs2925128	257.958	0.0167569	3.97102e+06	0.258987
rs2526390	242.592	0.263204	223594	0.114857
rs10945141	237.48	0.0246813	2.28501e+06	0.242424
rs12918191	152.594	0.0474467	490757	0.22238
rs2319545	152.442	0.0142897	1.62625e+06	0.288116
rs9302604	145.715	0.140962	150628	0.159506
rs6050446	98.189	0.249565	38631.5	0.132408
rs8027457	95.2935	0.0168826	537883	0.301163
rs6497840	92.2287	0.0288953	294378	0.271743
rs76608582	91.6996	0.101199	83092	0.193382
rs6756212	71.2331	1.30025	3902.46	0.036749
rs4912332	64.4365	0.00872728	475757	0.359317
rs11783093	60.9877	1.05256	3533.76	0.0471742
rs8005334	58.9638	0.0344823	100826	0.283084
rs2939756	48.2624	0.0118679	196266	0.360567
rs117657830	48.2139	0.00413748	561835	0.417205
rs118202	48.0599	0.340428	6784.86	0.125194
rs1385108	42.7811	0.0328884	55649.5	0.304577
rs17197663	42.612	0.00298746	607803	0.441996
rs12739243	41.3185	0.0239182	71377.5	0.327853
rs9826984	39.275	0.00560554	275179	0.416505
rs2710634	38.9555	0.013202	114947	0.368952
rs3934797	38.1157	0.0223428	65023.2	0.337635
rs4264267	36.2509	0.000943893	1.39224e+06	0.504985
rs75919030	35.5228	0.0193869	65088.9	0.351672
rs3764351	30.9479	0.00243325	393618	0.476575
rs12474587	28.6912	0.0814133	10111.2	0.261964
rs72938304	22.181	0.00288584	170487	0.497182
rs1050847	21.6734	0.00545455	86118.4	0.466916
rs45444697	18.1837	0.00144403	228973	0.547058
rs3218116	17.9164	0.00523205	61351.9	0.487084
rs10279261	17.002	0.0187777	15394.3	0.414697
rs4790874	16.6099	0.00877367	31445.1	0.46547
rs329124	16.5974	0.00246618	111701	0.532182
rs71602617	16.5456	0.00131505	208173	0.560144
rs13110073	15.8814	0.0457231	5516.26	0.35424
rs6874731	14.5961	0.00316179	67381.9	0.533456
rs1373178	13.836	0.0125847	15211.7	0.462115
rs10490159	12.8664	0.0202045	8193.47	0.438038
rs10698713	12.3827	0.00199227	76963.5	0.572323
rs2796793	11.7448	0.0011838	116524	0.599809
rs12633090	11.1832	0.00172688	72422.4	0.589724
rs1381287	9.84128	0.00441852	21919.3	0.560974
rs4818005	9.09338	0.00709545	11653.9	0.545411
rs73008357	9.08488	0.000611859	134892	0.652528
rs62340589	8.23047	0.000877158	77227.4	0.651499
rs11076962	7.99813	0.00213581	29951.3	0.6204
rs12517438	7.95177	0.00783197	8073.4	0.557195
rs6890961	7.56613	0.00178006	32159.8	0.634967
rs10953957	7.52056	0.00144478	39147.1	0.643994
rs6265	6.78797	0.0206158	2235.01	0.517282
rs10914684	6.6987	0.000469597	95555.7	0.696754
rs34399632	5.12261	0.00104249	25171.4	0.706387
rs77215829	4.65742	0.000889162	24395.5	0.724754
rs6750529	4.56101	0.00248921	8357.19	0.692193
rs281296	4.40402	0.0178204	1088.38	0.597941
rs28441558	4.26921	0.000495783	36762.3	0.753545
rs6438436	3.83577	0.00582442	2526.11	0.684743
rs4310804	3.73336	0.000867075	16074.7	0.757657
rs35375873	3.61088	0.00227859	5722.14	0.732694
rs11611651	3.45954	0.000287081	41689.9	0.795731
rs1772572	3.38912	0.000172617	66541.2	0.808769
rs13906	3.35974	0.000115086	98082	0.817301
rs2155646	3.28865	0.0839508	128.828	0.52469
rs113230003	3.22138	0.000960989	10798.6	0.777591
rs1008078	3.13571	0.00484366	2030.01	0.729301
rs11791671	2.56075	3.59053e-05	182631	0.869006
rs2279829	2.50238	6.90176e-05	90729	0.864031
rs644740	2.45638	0.000312161	19329.1	0.844333
rs4752018	2.26753	0.000544366	9445.29	0.847329
rs4476253	2.24684	0.00050524	9991.84	0.85018
rs4044321	2.17489	0.00783458	603.753	0.78664
rs6437769	2.13279	0.000252238	18033.7	0.869593
rs61886926	2.03447	0.0008467	4888.45	0.858074
rs10789369	1.99986	0.00502937	795.217	0.820461
rs62007780	1.91177	0.000124639	29323.7	0.895156
rs77283305	1.90452	2.9004e-05	125059	0.909369
rs7969559	1.69526	0.000303477	9469.93	0.904557
rs4822102	1.68893	0.000157453	18116.5	0.911865
rs1889571	1.6068	0.000319489	8081.01	0.913156
rs71592686	1.35433	0.0013642	1344.53	0.931347
rs3820277	1.28403	0.000581442	2835.57	0.94926
rs1004787	1.17567	0.00820812	168.396	0.949053
rs34553878	1.08566	0.0135782	86.8048	0.970673
rs9423279	1.05426	0.000399384	2782.97	0.989511
rs7743165	1.04377	0.000664308	1640	0.990896
rs13437771	1.0079	0.000990336	1025.77	0.998224
rs7929518	0.988055	0.00048184	2026.09	0.997536
rs160631	0.937894	0.000154513	5693	0.98849
rs1108130	0.838011	0.000264841	2651.63	0.96572
rs12195240	0.827596	0.00130422	525.154	0.954166
rs1291821	0.789245	6.85902e-05	9081.57	0.960433
rs3810496	0.713495	3.71703e-05	13695.7	0.946511
rs1733760	0.666575	6.95851e-05	6385.3	0.930895
rs7809303	0.666252	0.000625556	709.596	0.909094
rs6452785	0.665925	0.00470957	94.1604	0.872143
rs3811038	0.660535	0.000170385	2560.71	0.921637
rs11162019	0.641333	0.000145521	2826.46	0.91736
rs1139897	0.592398	0.000388329	903.706	0.88866
rs2063976	0.548698	0.00013892	2167.22	0.887038
rs7836565	0.50423	6.06954e-05	4188.91	0.881786
rs13007361	0.480156	8.44268e-05	2730.76	0.86791
rs11057005	0.409709	0.000273389	614.003	0.81097
rs359247	0.407345	0.000232932	712.351	0.813627
rs61959481	0.381135	6.75611e-05	2150.11	0.826747
rs7134009	0.376525	3.59014e-05	3948.91	0.836173
rs117734003	0.328462	1.23071e-05	8766.27	0.830467
rs13392222	0.31703	4.21595e-05	2383.99	0.800833
rs112725451	0.276453	0.000204342	374.011	0.726703
rs9288999	0.273833	6.88736e-05	1088.72	0.759371
rs9941217	0.27241	4.15054e-05	1787.89	0.771816
rs3847244	0.26982	0.000131777	552.47	0.736297
rs6936160	0.264694	5.56708e-05	1258.52	0.758316
rs7072776	0.261694	0.000582707	117.527	0.667026
rs12244388	0.2207	0.000672096	72.4728	0.609273
rs1445649	0.21911	0.000233959	205.203	0.663638
rs11594623	0.214836	0.000303263	152.193	0.646036
rs6073075	0.203398	2.01592e-05	2052.2	0.734924
rs9540731	0.200612	6.82495e-05	589.677	0.693392
rs11768481	0.199366	0.000148202	268.194	0.66086
rs61533748	0.187846	4.1472e-05	850.845	0.697045
rs6568832	0.181695	1.16019e-05	2845.48	0.729292
rs6948707	0.1789	0.000492447	64.992	0.56721
rs1514176	0.166228	0.000138677	199.254	0.619807
rs1901477	0.151959	0.00156251	14.7785	0.419788
rs71367544	0.13404	1.94345e-05	924.479	0.655865
rs290601	0.126112	5.81506e-06	2734.99	0.6844
rs6731872	0.124629	0.000535854	28.986	0.45385
rs7943721	0.115049	2.20382e-05	600.612	0.620524
rs6986430	0.0986439	4.74794e-05	204.944	0.552313
rs10233018	0.0980628	0.000636028	15.1193	0.366317
rs1549979	0.083016	0.000249753	27.5939	0.400851
rs10966092	0.0789878	2.01577e-05	309.513	0.547596
rs58400863	0.0789283	3.16745e-05	196.678	0.524539
rs62246017	0.0703082	2.40478e-06	2055.59	0.61284
rs12022778	0.0497871	0.000105753	23.439	0.339368
rs2587507	0.0496005	4.33002e-06	568.174	0.528746
rs1435672	0.0445009	2.79621e-06	708.22	0.528373
rs2901785	0.0423509	4.08041e-06	439.564	0.502775
rs951740	0.042187	0.000365101	4.87465	0.191441
rs12027999	0.0389781	1.43281e-05	106.036	0.421305
rs17229285	0.0275368	1.8469e-05	41.0566	0.335276
rs12714017	0.0226945	4.25414e-06	121.068	0.387268
rs1449012	0.0214499	9.03006e-07	509.519	0.454825
rs35656245	0.0199702	2.06903e-06	192.752	0.403139
rs540860	0.0183156	1.08377e-05	30.9532	0.291503
rs12130857	0.0178567	1.76228e-06	180.938	0.392334
rs221988	0.0156855	7.3979e-07	332.574	0.413643
rs16826827	0.0156662	2.35037e-06	104.422	0.354853
rs147052174	0.0152255	8.33902e-06	27.799	0.274746
rs4877285	0.0143332	1.43317e-06	143.347	0.366323
rs72780746	0.0117623	9.19494e-06	15.0465	0.22352
rs1518393	0.0110641	4.20281e-06	29.1268	0.262328
rs7696257	0.00991906	2.25667e-07	435.987	0.39768
rs59537158	0.00695354	5.92192e-06	8.16488	0.168287
rs2378662	0.00693233	1.26731e-06	37.9206	0.257582
rs67050670	0.00476816	1.12392e-06	20.2287	0.209702
rs10858334	0.00476645	1.19369e-06	19.0326	0.206361
rs1714521	0.00303499	1.27392e-06	7.23061	0.143922
rs1811739	0.00241324	9.50017e-07	6.13012	0.131888
rs10853981	0.00227231	3.14403e-08	164.229	0.28627
rs1109480	0.00184177	8.46816e-07	4.00572	0.108261
rs12878369	0.00164259	1.79772e-07	15.0084	0.168237
rs8096225	0.001003	6.10588e-08	16.476	0.163248
rs1116690	0.0009919	1.22894e-07	8.0058	0.131865
rs11642231	0.000606742	7.96702e-08	4.62074	0.104298
rs748832	0.000156138	3.66203e-08	0.665728	0.0398389
rs9323328	6.96431e-05	7.02982e-09	0.689941	0.0414438
rs80054503	5.9053e-10	1.4073e-27	2.47798e+08	0.304696

## Sheet: Tobacco use
SNP	OR	95%CI_lower	95%CI_upper	P value
All - Weighted median	4.4546	1.45987	13.5926	0.00867188
All - MR Egger	69.5332	3.46296	1396.16	0.00649946
All - Inverse variance weighted	5.1502	2.37671	11.1602	3.26438e-05
rs28485305	3.22848e+06	189.546	5.49897e+10	0.00256915
rs12623702	69834.6	25.832	1.88792e+08	0.0056662
rs7519626	46538.1	3.41279	6.34611e+08	0.0269174
rs6778080	18167	8.76964	3.76343e+07	0.0118251
rs8614	16072.3	3.21705	8.02964e+07	0.0258195
rs8042849	10539.9	167.649	662627	1.16393e-05
rs1221148	8665.14	2.1129	3.55364e+07	0.0326593
rs75742406	6199.85	0.842202	4.56401e+07	0.054581
rs1931263	1678.53	0.0871302	3.23361e+07	0.14016
rs10226228	1321.79	1.41889	1.23134e+06	0.0393697
rs11783093	749.936	1.08599	517870	0.0471742
rs7528604	622.311	0.240585	1.6097e+06	0.108571
rs136233	476.777	0.0333561	6.81483e+06	0.206455
rs4814873	472.124	0.0505538	4.4092e+06	0.186806
rs62155874	416.921	0.537262	323536	0.0755677
rs7766610	390.701	0.175186	871346	0.129223
rs3896224	346.596	0.116121	1.03451e+06	0.151981
rs889398	334.036	0.0853621	1.30714e+06	0.168536
rs76608582	281.426	0.0573182	1.38178e+06	0.193382
rs6119897	244.293	0.245239	243350	0.11853
rs10282292	167.589	0.0260376	1.07868e+06	0.252359
rs17553262	157.276	0.0150897	1.63925e+06	0.283923
rs72678864	137.848	0.0472972	401756	0.226157
rs6598539	132.039	0.0132063	1.32016e+06	0.298728
rs57611503	130.143	0.00689035	2.45812e+06	0.33247
rs60952428	113.858	0.00600273	2.15963e+06	0.346123
rs2890772	105.388	0.397417	27947	0.101861
rs6011779	100.373	0.666895	15107.1	0.0716027
rs7297175	85.4333	0.00764629	954560	0.349668
rs3742365	80.0387	0.0660011	97061.9	0.226387
rs2254710	61.7992	0.0034133	1.1189e+06	0.409687
rs62098013	59.4788	0.00616388	573946	0.382762
rs549845	53.4222	0.0369956	77142.3	0.283823
rs1050847	34.8346	0.00244133	497043	0.466916
rs17576594	27.5226	0.0125046	60577	0.398565
rs6935954	27.0572	0.0098687	74183.3	0.414193
rs2838834	20.5308	0.00325848	129359	0.498385
rs2894808	16.6227	0.00163881	168607	0.550359
rs329120	15.0751	0.00561605	40466.1	0.500615
rs202645	11.0411	0.00109192	111643	0.609729
rs13296519	10.3802	0.00385001	27986.4	0.561535
rs4473348	9.98096	0.00242289	41116.1	0.587983
rs11861214	9.72736	0.000617745	153172	0.644531
rs986391	8.94005	0.00841673	9495.91	0.537788
rs1933270	8.47441	0.00182902	39264.6	0.619738
rs62135536	8.46563	0.00141701	50576.3	0.630174
rs12202536	8.07621	0.000886695	73559.9	0.65337
rs10823968	6.63894	0.000423064	104182	0.700949
rs147412694	6.63528	0.000707807	62202	0.685069
rs71627581	6.1593	0.000827215	45861	0.689401
rs17309874	6.14588	0.00317178	11908.7	0.638224
rs421983	6.13827	0.00110645	34053.4	0.679949
rs61796681	4.85577	0.000264639	89096.8	0.7524
rs4543592	4.64302	0.000782365	27554.5	0.729077
rs9919670	4.64156	0.0296581	726.415	0.551563
rs9435340	4.63368	0.000351837	61025.3	0.751371
rs8042134	4.13016	0.00200598	8503.72	0.715603
rs2062882	4.02808	0.000309641	52400.7	0.773144
rs732083	4.01291	0.00028414	56674.2	0.775635
rs35169606	3.96981	0.000535597	29424	0.761693
rs12831617	3.4598	0.000219128	54626.3	0.801307
rs326341	3.10822	0.0010451	9244.12	0.781072
rs11210229	2.98569	0.00406483	2193.04	0.745277
rs4391802	1.82894	0.00059278	5642.92	0.88291
rs6562474	1.73263	0.000134791	22271.5	0.909348
rs245774	1.55667	0.000132755	18253.3	0.926241
rs359243	1.52505	0.00021731	10702.7	0.925585
rs7039819	1.28791	0.000213096	7783.93	0.954578
rs4731925	1.24994	7.55019e-05	20692.9	0.964098
rs6962772	1.18628	9.92186e-05	14183.5	0.971553
rs2675638	1.14087	0.000155259	8383.25	0.976852
rs4957528	1.11259	0.000110554	11196.9	0.981898
rs13153393	1.04705	0.000198632	5519.35	0.99161
rs4949465	1.00952	6.54725e-05	15565.9	0.998463
rs35343344	1.00087	8.33889e-05	12012.8	0.999856
rs12708665	0.991955	0.000101395	9704.38	0.998625
rs72674867	0.645081	3.45314e-05	12050.8	0.930384
rs3811038	0.641992	9.3903e-05	4389.14	0.921637
rs10879871	0.595237	0.000156259	2267.43	0.90185
rs369230	0.563701	7.16116e-05	4437.25	0.900333
rs35175834	0.335796	0.00123674	91.1747	0.702711
rs34866095	0.293781	2.17294e-05	3971.9	0.800729
rs7333559	0.249739	4.45291e-05	1400.65	0.752754
rs7553348	0.224314	8.71625e-05	577.276	0.709106
rs62175972	0.223327	1.44741e-05	3445.79	0.760615
rs12244388	0.209668	0.000524515	83.8122	0.609273
rs348809	0.182297	1.34884e-05	2463.77	0.725779
rs12481282	0.167128	1.41089e-05	1979.73	0.708529
rs71367545	0.166512	2.25379e-05	1230.2	0.693244
rs1922018	0.156622	6.70763e-05	365.71	0.639417
rs10918701	0.156147	9.83003e-06	2480.36	0.706722
rs113382419	0.147697	0.00213942	10.1964	0.376024
rs11768481	0.137222	1.92253e-05	979.43	0.66086
rs12967855	0.136621	7.65512e-06	2438.26	0.690237
rs624833	0.134918	2.11722e-05	859.755	0.654014
rs4571506	0.134548	9.2989e-06	1946.8	0.68152
rs4671357	0.0829975	2.80616e-05	245.48	0.541604
rs74086911	0.0788522	5.20104e-06	1195.47	0.605021
rs11255908	0.0756534	1.4454e-05	395.976	0.554581
rs7077678	0.0754172	8.61204e-06	660.442	0.576789
rs7569203	0.0650585	3.45161e-05	122.627	0.477614
rs7807019	0.0618641	4.4328e-05	86.3374	0.451302
rs2867112	0.0460596	4.54614e-05	46.6658	0.383401
rs13009008	0.0413553	3.83393e-06	446.085	0.501347
rs112282219	0.0368012	1.09256e-05	123.959	0.425524
rs6741228	0.0258434	1.77413e-06	376.457	0.454808
rs7155595	0.0237677	2.71154e-06	208.333	0.419484
rs11948770	0.019508	3.21084e-06	118.524	0.375772
rs9842947	0.0174744	1.91957e-06	159.075	0.384247
rs10052591	0.0115116	1.34656e-06	98.412	0.333797
rs317021	0.00598794	1.45882e-06	24.5784	0.227932
rs67596067	0.0024676	3.4462e-07	17.6688	0.184883
rs13016665	0.00198736	2.3817e-07	16.5831	0.176893
rs860326	0.00173564	1.89867e-07	15.8661	0.171945
rs1246265	0.00116305	1.15261e-07	11.7358	0.150874
rs6957896	0.000852622	4.28759e-08	16.9551	0.16167
rs6779302	0.000328643	4.4261e-08	2.44021	0.0777624
rs73220544	0.000246159	1.69477e-08	3.57536	0.0892376

## Sheet: Alcohol consumption
SNP	OR	95%CI_lower	95%CI_upper	P value
All - Weighted median	6.9258	1.87341	25.6039	0.0037192
All - MR Egger	8.12108	1.697	38.8638	0.0108399
All - Inverse variance weighted	1.95552	0.838446	4.56087	0.120618
rs4548913	14150	1.19653	1.67336e+08	0.0457709
rs4092465	9002.84	0.656618	1.23437e+08	0.0610064
rs55932213	2217.75	0.212222	2.31759e+07	0.102743
rs11692435	578.866	0.17999	1.86169e+06	0.122634
rs72859280	364.664	0.0493883	2.69254e+06	0.194261
rs28680958	324.953	0.0817211	1.29213e+06	0.171393
rs1217091	182.224	0.0699471	474726	0.194586
rs13107325	168.415	0.953973	29732.1	0.0521191
rs77165542	159.94	0.0585853	436640	0.208702
rs12088813	147.695	0.0176151	1.23836e+06	0.278489
rs705687	130.29	0.0340212	498971	0.247328
rs10438820	123.359	0.0139405	1.0916e+06	0.299055
rs13024996	84.3708	0.0687512	103539	0.221624
rs2165670	67.1572	0.29541	15267.2	0.128621
rs4938230	66.6677	0.0177436	250489	0.317311
rs281379	53.459	0.218679	13068.7	0.156138
rs17177078	41.6105	0.027172	63721.1	0.319052
rs10236149	37.7177	0.00841913	168975	0.397393
rs4815364	21.4222	0.0027102	169327	0.503361
rs56030824	17.0431	0.0167273	17364.9	0.422299
rs13094887	15.4143	0.00535123	44401.1	0.500928
rs4916723	13.9095	0.0061735	31339.2	0.503899
rs13250583	13.6512	0.00106396	175154	0.588109
rs12907323	13.0102	0.0015744	107511	0.577155
rs11030084	8.82726	0.00101265	76947.3	0.63802
rs828867	7.90014	0.00125031	49917.3	0.643425
rs1229984	7.19209	1.35849	38.0761	0.020324
rs3803800	6.91302	0.00218127	21909.2	0.638294
rs17665139	6.88292	0.000832632	56897.4	0.67509
rs10750025	6.61454	0.00259692	16847.7	0.636816
rs1260326	6.28531	0.160355	246.36	0.326052
rs9607814	5.68899	0.000501219	64571.7	0.71515
rs55872084	2.70775	0.00042471	17263.3	0.823637
rs58107686	2.47164	0.000689686	8857.66	0.828436
rs7074871	2.23268	0.000246326	20236.9	0.862833
rs3809162	1.35759	0.000300854	6126.03	0.943232
rs2472297	0.716893	0.000244523	2101.78	0.934875
rs1123285	0.589638	6.74454e-05	5154.88	0.909176
rs12655091	0.508585	5.94209e-05	4353	0.883642
rs6951574	0.474395	0.0015301	147.083	0.798893
rs823114	0.390257	7.13795e-05	2133.68	0.830324
rs10506274	0.232098	5.85706e-05	919.734	0.729681
rs13032049	0.227368	6.06801e-05	851.949	0.724236
rs10978550	0.221663	7.75573e-05	633.525	0.710586
rs11940694	0.199729	0.0101099	3.94577	0.289952
rs2854334	0.178293	4.02502e-05	789.768	0.687293
rs13383034	0.120396	0.000517673	28.0005	0.446391
rs62250685	0.0917151	0.000423107	19.8807	0.383995
rs5024204	0.0784197	1.24659e-05	493.318	0.56838
rs10753661	0.0621391	5.29159e-06	729.699	0.561164
rs12795042	0.0607606	4.79194e-06	770.428	0.561209
rs4501255	0.037891	9.9185e-06	144.752	0.4367
rs9950000	0.0333739	7.15165e-06	155.743	0.430227
rs682011	0.0311064	3.25614e-06	297.164	0.457974
rs4842786	0.0294928	5.0817e-06	171.169	0.4255
rs6787172	0.0294845	2.3893e-06	363.845	0.46346
rs62044525	0.0258466	1.00008e-05	66.7995	0.361829
rs378421	0.0164878	1.79701e-05	15.1277	0.238204
rs56337305	0.0140437	4.19835e-06	46.9771	0.302904
rs3748034	0.00598139	6.36215e-07	56.2342	0.272766
rs9838144	0.00447453	3.91696e-07	51.1148	0.256486
rs28929474	0.0037057	2.94644e-06	4.66061	0.124217
rs500321	0.00245735	3.94703e-07	15.2991	0.177649
rs4690727	0.0013976	5.77564e-07	3.38196	0.0982315
rs7950166	0.000504242	1.69044e-07	1.5041	0.0628855
rs6460047	0.000502129	1.72557e-07	1.46116	0.0619285
rs2011092	0.000280369	3.92209e-08	2.00421	0.0708478
rs35034355	0.00018258	1.71783e-08	1.94056	0.0687829

[truncated: 3 more sheets: Coffee consumption, Physical activity, Sleep duration]
