# Supplementary material for: Association of cardiovascular risk factors and lifestyle behaviors with aortic aneurysm: A Mendelian randomization study
Source: Front Genet. 2022 Aug 8;13:925874. doi: 10.3389/fgene.2022.925874 (PMC9393757; doi:10.3389/fgene.2022.925874)
Supplement: Supplementary file 10 [file Table4.XLSX]

## Sheet: Bidirectional MR
Table S4 Bidirectional MR tests for the role of aortic aneurysm role 12 risk factors
nsnp: number of SNP used; se: standard error; pval: P value; OR: odds ratio; CI: confidence interval;
outcome	exposure	method	nsnp	beta	se	pval	OR	95%CI_lower	95%CI_upper	pval_adjusted
Hypertension	AA	MR Egger	19	0.0189635	0.00898374	0.0498986	1.01914	1.00136	1.03725	0.569057
Hypertension	AA	Weighted median	19	0.00410726	0.00313534	0.190199	1.00412	0.997964	1.01031	0.698593
Hypertension	AA	Inverse variance weighted	19	0.00564582	0.00298439	0.0585196	1.00566	0.999796	1.01156	0.25839
BMI	AA	MR Egger	14	-0.0154818	0.0376621	0.688267	0.984637	0.914572	1.06007	0.974708
BMI	AA	Weighted median	14	-0.0160474	0.00608738	0.00838478	0.984081	0.972409	0.995892	0.100617
BMI	AA	Inverse variance weighted	14	-0.016289	0.00836246	0.0514305	0.983843	0.967849	1.0001	0.25839
WHR	AA	MR Egger	20	-0.0549653	0.0403261	0.189686	0.946518	0.874586	1.02437	0.569057
WHR	AA	Weighted median	20	0.00170072	0.00609149	0.780095	1.0017	0.989814	1.01373	0.936114
WHR	AA	Inverse variance weighted	20	-0.00729516	0.0131911	0.580238	0.992731	0.967394	1.01873	0.890353
WHR adjusted BMI	AA	MR Egger	20	-0.069753	0.0427898	0.120448	0.932624	0.857597	1.01422	0.569057
WHR adjusted BMI	AA	Weighted median	20	0.00592045	0.0071479	0.407513	1.00594	0.991943	1.02013	0.698593
WHR adjusted BMI	AA	Inverse variance weighted	20	-0.00330678	0.0140791	0.814309	0.996699	0.969571	1.02459	0.890353
T2DM	AA	MR Egger	16	0.135968	0.124546	0.293391	1.14565	0.897501	1.4624	0.704139
T2DM	AA	Weighted median	16	0.0173588	0.0301835	0.565218	1.01751	0.959061	1.07952	0.801381
T2DM	AA	Inverse variance weighted	16	0.0286204	0.0290515	0.324545	1.02903	0.972077	1.08933	0.649091
T1DM	AA	MR Egger	9	-0.0191057	0.19002	0.92273	0.981076	0.676012	1.42381	0.974708
T1DM	AA	Weighted median	9	0.0761969	0.0806175	0.344574	1.07918	0.921444	1.26391	0.698593
T1DM	AA	Inverse variance weighted	9	0.108518	0.0638098	0.0890092	1.11462	0.983587	1.26312	0.267028
Smoke initiation	AA	MR Egger	18	0.0290703	0.0328173	0.388832	1.0295	0.965363	1.09789	0.777664
Smoke initiation	AA	Weighted median	18	0.0110339	0.0114477	0.335119	1.0111	0.988661	1.03404	0.698593
Smoke initiation	AA	Inverse variance weighted	18	0.00521762	0.0103021	0.612533	1.00523	0.985137	1.02574	0.890353
Lifetime smoke	AA	MR Egger	20	-0.000986752	0.0297273	0.973886	0.999014	0.942469	1.05895	0.974708
Lifetime smoke	AA	Weighted median	20	0.000339706	0.00463264	0.941545	1.00034	0.991298	1.00946	0.941545
Lifetime smoke	AA	Inverse variance weighted	20	0.00959789	0.00946912	0.310774	1.00964	0.991078	1.02856	0.649091
Alcohol consumption	AA	MR Egger	18	0.0251193	0.016985	0.158581	1.02544	0.991862	1.06015	0.569057
Alcohol consumption	AA	Weighted median	18	-0.00568915	0.00629479	0.366108	0.994327	0.982135	1.00667	0.698593
Alcohol consumption	AA	Inverse variance weighted	18	-0.0110626	0.00598617	0.0645975	0.988998	0.977462	1.00067	0.25839
Coffee consumption	AA	MR Egger	19	0.0325294	0.0501458	0.525201	1.03306	0.936359	1.13976	0.900345
Coffee consumption	AA	Weighted median	19	0.0108726	0.0207924	0.601035	1.01093	0.970562	1.05298	0.801381
Coffee consumption	AA	Inverse variance weighted	19	0.00217212	0.0157562	0.890353	1.00217	0.971698	1.03361	0.890353
Physical activity	AA	MR Egger	19	0.0107494	0.0331034	0.749355	1.01081	0.947306	1.07857	0.974708
Physical activity	AA	Weighted median	19	-0.000654397	0.00693761	0.92485	0.999346	0.985849	1.01303	0.941545
Physical activity	AA	Inverse variance weighted	19	0.00213068	0.0103015	0.836141	1.00213	0.982102	1.02257	0.890353
Sleep duration	AA	MR Egger	20	-0.00118382	0.0368241	0.974708	0.998817	0.929267	1.07357	0.974708
Sleep duration	AA	Weighted median	20	-0.0109839	0.0131759	0.404483	0.989076	0.963861	1.01495	0.698593
Sleep duration	AA	Inverse variance weighted	20	-0.00421371	0.0116899	0.718506	0.995795	0.973239	1.01887	0.890353
