# Supplementary material for: Association of cardiovascular risk factors and lifestyle behaviors with aortic aneurysm: A Mendelian randomization study
Source: Front Genet. 2022 Aug 8;13:925874. doi: 10.3389/fgene.2022.925874 (PMC9393757; doi:10.3389/fgene.2022.925874)
Supplement: Supplementary file 11 [file Table1.XLSX]

## Sheet: Overview
Table S1 SNP used as genetic instruments for Mendelian Randomization
Abbreviations:
eaf: effect allele frequency
se: standard error
pval: P value
pve: percent phenotypic variation explained

## Sheet: Hypertension
SNP	exposure	effect_allele.exposure	other_allele.exposure	eaf.exposure	beta.exposure	se.exposure	pval.exposure	samplesize.exposure	pve	F_statistics
rs488834	Hypertension	T	C	0.766097	-0.00839858	0.0010577	1.99986e-15	462933	0.000136179	63.0502
rs448385	Hypertension	A	G	0.441371	0.00681429	0.000903464	4.60045e-14	462933	0.000122871	56.8878
rs706406	Hypertension	A	C	0.389882	0.00563334	0.000921203	9.59997e-10	462933	8.07733e-05	37.3957
rs4651223	Hypertension	T	C	0.315358	0.00528924	0.000969124	4.79999e-08	462933	6.43401e-05	29.7871
rs474328	Hypertension	T	C	0.30851	0.0054289	0.000969633	2.19999e-08	462933	6.77113e-05	31.3479
rs3897821	Hypertension	G	A	0.333763	0.00551054	0.000949905	6.59994e-09	462933	7.26906e-05	33.6533
rs1362877	Hypertension	T	C	0.550777	-0.00584575	0.000903671	9.8992e-11	462933	9.03863e-05	41.8466
rs61772592	Hypertension	G	A	0.12382	0.00911074	0.00136661	2.60016e-11	462933	9.59971e-05	44.4445
rs59980837	Hypertension	T	G	0.017712	0.030137	0.00339588	7.00003e-19	462933	0.0001701	78.7581
rs2820290	Hypertension	G	A	0.566634	0.00575237	0.000904397	2e-10	462933	8.73815e-05	40.4553
rs4351668	Hypertension	T	C	0.633772	0.00572754	0.00092755	6.59994e-10	462933	8.23584e-05	38.1295
rs12035750	Hypertension	C	T	0.382918	0.00589603	0.000923596	1.7e-10	462933	8.80236e-05	40.7526
rs3790604	Hypertension	A	C	0.073158	0.0187271	0.00172638	1.99986e-27	462933	0.000254121	117.671
rs2493135	Hypertension	G	C	0.40392	0.00787741	0.000914021	6.79986e-18	462933	0.000160423	74.277
rs56153133	Hypertension	G	A	0.1622	-0.0158264	0.00121689	1.10002e-38	462933	0.000365245	169.146
rs34946857	Hypertension	A	G	0.080698	0.0090773	0.00165246	3.89996e-08	462933	6.51786e-05	30.1753
rs35479618	Hypertension	A	G	0.017236	0.0255211	0.00343987	1.20005e-13	462933	0.00011889	55.0446
rs12714414	Hypertension	C	T	0.152482	-0.00716148	0.00129457	3.2e-08	462933	6.61009e-05	30.6023
rs268263	Hypertension	A	T	0.751622	0.007854	0.00104552	5.79963e-14	462933	0.000121884	56.4309
rs1275988	Hypertension	T	C	0.615229	-0.0140941	0.000922812	1.20005e-52	462933	0.00050363	233.264
rs8243	Hypertension	A	C	0.618532	-0.00517753	0.00092281	2e-08	462933	6.79944e-05	31.479
rs115262049	Hypertension	T	A	0.087748	-0.00979727	0.00159532	8.19993e-10	462933	8.14631e-05	37.715
rs11692449	Hypertension	C	T	0.36685	-0.00614942	0.000928988	3.59998e-11	462933	9.46431e-05	43.8176
rs188315257	Hypertension	G	T	0.092053	-0.010802	0.00155991	4.40048e-12	462933	0.000103573	47.9523
rs3764769	Hypertension	T	C	0.262032	-0.0068207	0.00102118	2.39994e-11	462933	9.63592e-05	44.6122
rs11692391	Hypertension	C	T	0.21518	-0.00632584	0.00108982	6.49995e-09	462933	7.27741e-05	33.692
rs11688682	Hypertension	C	G	0.271015	-0.00621807	0.00104261	2.5e-09	462933	7.68274e-05	35.5687
rs10930990	Hypertension	G	C	0.321347	-0.00602194	0.00096762	4.90004e-10	462933	8.36582e-05	38.7314
rs1515110	Hypertension	T	G	0.636731	0.00510501	0.000931996	4.30002e-08	462933	6.48065e-05	30.003
rs2311412	Hypertension	C	T	0.495669	-0.00530779	0.000899501	3.59998e-09	462933	7.52096e-05	34.8196
rs55944332	Hypertension	G	A	0.235934	0.00653855	0.00105935	6.69993e-10	462933	8.22868e-05	38.0964
rs62189015	Hypertension	C	T	0.101151	-0.00914529	0.00150035	1.09999e-09	462933	8.02522e-05	37.1544
rs4675682	Hypertension	C	T	0.461008	0.00526118	0.000898999	4.79999e-09	462933	7.39772e-05	34.249
rs483465	Hypertension	G	A	0.749302	0.00696887	0.00103533	1.69981e-11	462933	9.78603e-05	45.3072
rs3863105	Hypertension	C	T	0.674287	0.00611387	0.000962822	2.19999e-10	462933	8.70932e-05	40.3218
rs71631245	Hypertension	T	C	0.024776	0.0164647	0.00289133	1.2e-08	462933	7.00428e-05	32.4274
rs2643826	Hypertension	T	C	0.452318	0.0106264	0.000903762	6.4003e-32	462933	0.000298549	138.25
rs3796205	Hypertension	C	G	0.353119	-0.00520953	0.000941864	3.2e-08	462933	6.60806e-05	30.5929
rs2293251	Hypertension	G	T	0.1566	0.0068858	0.0012357	2.5e-08	462933	6.70711e-05	31.0515
rs2443708	Hypertension	C	T	0.683078	0.00728822	0.000966422	4.60045e-14	462933	0.000122839	56.8734
rs7340705	Hypertension	C	T	0.323263	0.00677796	0.00096552	2.19989e-12	462933	0.000106442	49.2805
rs35432681	Hypertension	C	T	0.382319	0.00648903	0.000923451	2.09991e-12	462933	0.000106652	49.3778
rs9844972	Hypertension	C	G	0.071231	0.01163	0.0017745	5.60015e-11	462933	9.27789e-05	42.9544
rs6441207	Hypertension	T	C	0.402922	0.0056617	0.000915044	6.1e-10	462933	8.26905e-05	38.2833
rs78307470	Hypertension	G	A	0.071731	-0.0118378	0.00174445	1.20005e-11	462933	9.94635e-05	46.0495
rs2014590	Hypertension	T	C	0.485683	-0.00708324	0.000897558	2.99985e-15	462933	0.000134512	62.2786
rs35942721	Hypertension	T	C	0.290855	-0.0076048	0.000989164	1.50003e-14	462933	0.000127663	59.107
rs3821843	Hypertension	A	G	0.678981	0.00840648	0.000976299	7.29962e-18	462933	0.000160131	74.1417
rs9836592	Hypertension	T	C	0.663858	0.00628536	0.000950902	3.80014e-11	462933	9.43691e-05	43.6907
rs2046645	Hypertension	G	C	0.442766	-0.00600051	0.000910844	4.49987e-11	462933	9.3741e-05	43.3999
rs1814952	Hypertension	T	C	0.283964	0.00571216	0.000993236	8.9e-09	462933	7.14409e-05	33.0747
rs13125101	Hypertension	A	G	0.291836	0.0212658	0.000988617	1.1995e-102	462933	0.000998517	462.708
rs6855246	Hypertension	G	A	0.081084	-0.0126807	0.00170449	1e-13	462933	0.000119544	55.3474
rs6848906	Hypertension	C	T	0.848791	-0.0106107	0.0012506	2.19989e-17	462933	0.000155477	71.9865
rs73098804	Hypertension	A	T	0.130305	0.00819459	0.00133989	9.59997e-10	462933	8.0791e-05	37.4038
rs28667801	Hypertension	T	A	0.40644	0.00635567	0.000917697	4.30031e-12	462933	0.0001036	47.965
rs56388530	Hypertension	T	C	0.75941	0.0094542	0.00104874	1.99986e-19	462933	0.000175517	81.2669
rs9286351	Hypertension	G	A	0.41792	0.00605282	0.000911548	3.10027e-11	462933	9.52351e-05	44.0917
rs2341599	Hypertension	A	G	0.66041	-0.00701927	0.000947893	1.29987e-13	462933	0.000118439	54.8359
rs11724647	Hypertension	A	T	0.18372	-0.00940922	0.00115908	4.70002e-16	462933	0.000142331	65.8992
rs231708	Hypertension	C	G	0.687274	-0.00573449	0.000967339	3.09999e-09	462933	7.59069e-05	35.1425
rs893929	Hypertension	A	G	0.454504	-0.00686233	0.000903698	3.10027e-14	462933	0.000124544	57.6629
rs906754	Hypertension	A	G	0.251562	-0.00652183	0.00103439	2.90001e-10	462933	8.58647e-05	39.753
rs6595833	Hypertension	T	C	0.410477	0.00735974	0.000914798	8.60003e-16	462933	0.000139796	64.7254
rs7700842	Hypertension	C	T	0.371103	-0.0112029	0.00092786	1.50003e-33	462933	0.000314805	145.779
rs10061288	Hypertension	G	A	0.515183	-0.00717078	0.000897735	1.39991e-15	462933	0.000137803	63.8023
rs72801474	Hypertension	A	G	0.091758	-0.0092404	0.00155365	2.69998e-09	462933	7.64054e-05	35.3733
rs1957562	Hypertension	A	G	0.268652	0.00933996	0.00101217	2.80027e-20	462933	0.000183901	85.1497
rs36071027	Hypertension	T	C	0.357932	-0.00665162	0.000937598	1.29987e-12	462933	0.000108707	50.3294
rs11955537	Hypertension	G	A	0.137939	-0.00732953	0.00129892	1.7e-08	462933	6.87764e-05	31.8411
rs2455357	Hypertension	G	A	0.705756	-0.00613367	0.00109777	2.30001e-08	462933	6.74327e-05	31.2189
rs10059884	Hypertension	A	C	0.596209	0.0129429	0.000914148	1.69981e-45	462933	0.000432837	200.461
rs10491475	Hypertension	A	C	0.429811	-0.00508215	0.000906733	2.1e-08	462933	6.7856e-05	31.4149
rs10059921	Hypertension	T	G	0.081094	-0.011882	0.00170987	3.69999e-12	462933	0.000104301	48.2895
rs1422278	Hypertension	T	G	0.132044	0.00945522	0.00132451	9.3994e-13	462933	0.000110069	50.9604
rs28650790	Hypertension	T	C	0.191835	0.00809712	0.00113843	1.10002e-12	462933	0.000109265	50.5881
rs9472141	Hypertension	C	T	0.31244	-0.00532107	0.000968181	3.89996e-08	462933	6.52437e-05	30.2054
rs2251828	Hypertension	A	G	0.754424	0.00592145	0.00104159	1.29999e-08	462933	6.98094e-05	32.3193
rs9375459	Hypertension	T	C	0.437121	0.0120377	0.000903121	1.59993e-40	462933	0.000383628	177.662
rs2934849	Hypertension	C	T	0.631739	-0.00560546	0.000929599	1.6e-09	462933	7.85378e-05	36.3606
rs2744133	Hypertension	G	A	0.277513	-0.00653248	0.00100191	7.00003e-11	462933	9.18207e-05	42.5107
rs204883	Hypertension	A	G	0.384525	0.00778339	0.000920418	2.80027e-17	462933	0.000154448	71.5101
rs7763350	Hypertension	C	A	0.322189	0.00831914	0.000958994	4.10015e-18	462933	0.000162531	75.2532
rs2105092	Hypertension	A	G	0.291089	-0.00709777	0.00098884	7.10068e-13	462933	0.000111282	51.5219
rs9479072	Hypertension	T	C	0.597145	-0.00533388	0.000914177	5.39995e-09	462933	7.35319e-05	34.0428
rs2294214	Hypertension	C	A	0.31594	-0.0055795	0.000963432	7.00003e-09	462933	7.24434e-05	33.5389
rs57139556	Hypertension	G	A	0.071575	-0.0183069	0.00173904	6.4998e-26	462933	0.000239325	110.818
rs2569882	Hypertension	C	T	0.435259	-0.00579055	0.000910921	2.1e-10	462933	8.72815e-05	40.409
rs198851	Hypertension	G	T	0.849714	-0.0129598	0.00125459	5.19996e-25	462933	0.000230449	106.707
rs6926537	Hypertension	A	T	0.489006	0.00621377	0.000897864	4.49987e-12	462933	0.000103449	47.8949
rs10457174	Hypertension	T	C	0.196875	0.00653277	0.00113551	8.79995e-09	462933	7.1493e-05	33.0988
rs10282122	Hypertension	T	C	0.665297	-0.00656527	0.000951716	5.30029e-12	462933	0.000102785	47.5872
rs73050466	Hypertension	A	G	0.030072	-0.016241	0.00266298	1.09999e-09	462933	8.03409e-05	37.1954
rs6961048	Hypertension	G	C	0.101305	0.0108579	0.00148711	2.80027e-13	462933	0.000115143	53.3096
rs740047	Hypertension	T	C	0.799544	0.00657594	0.00112108	4.49997e-09	462933	7.43177e-05	34.4067
rs7805240	Hypertension	T	C	0.400556	0.00567977	0.000915438	5.49997e-10	462933	8.31475e-05	38.4949
rs73728279	Hypertension	T	G	0.282736	0.00778142	0.000997953	6.29941e-15	462933	0.000131317	60.7992
rs34344953	Hypertension	C	T	0.360612	0.00571969	0.000935702	9.80009e-10	462933	8.0708e-05	37.3654
rs67755137	Hypertension	A	G	0.193311	0.00747618	0.0011357	4.60045e-11	462933	9.35995e-05	43.3343
rs11556924	Hypertension	T	C	0.388405	-0.00680118	0.000920214	1.50003e-13	462933	0.000117984	54.6249
rs7777545	Hypertension	C	T	0.407524	-0.00624618	0.00091476	8.60003e-12	462933	0.000100705	46.6246
rs3918226	Hypertension	T	C	0.08101	0.0251981	0.0016684	1.50003e-51	462933	0.000492496	228.105
rs12702586	Hypertension	A	G	0.111995	0.0121916	0.00142284	1e-17	462933	0.00015857	73.4191
rs3735533	Hypertension	C	T	0.926702	0.0166405	0.00171939	3.69999e-22	462933	0.000202292	93.6664
rs62481856	Hypertension	A	G	0.197642	0.00996236	0.00112579	8.80035e-19	462933	0.000169129	78.3086
rs7838131	Hypertension	A	G	0.574389	-0.00770089	0.000908849	2.39994e-17	462933	0.000155065	71.7957
rs1799998	Hypertension	G	A	0.450657	-0.00546115	0.000901191	1.40001e-09	462933	7.93199e-05	36.7227
rs7844259	Hypertension	A	G	0.742167	0.00656456	0.00103454	2.19999e-10	462933	8.69683e-05	40.264
rs7009973	Hypertension	G	A	0.321757	0.00547402	0.00096157	1.2e-08	462933	7.00007e-05	32.4079
rs35783704	Hypertension	A	G	0.100086	-0.0130188	0.00151052	6.79986e-18	462933	0.000160436	74.2829
rs2894446	Hypertension	T	G	0.34048	-0.00673875	0.000946932	1.10002e-12	462933	0.000109384	50.6432
rs951914	Hypertension	C	G	0.713818	0.00901473	0.000999211	1.80011e-19	462933	0.000175791	81.3937
rs2977324	Hypertension	G	T	0.700729	0.0071587	0.0009839	3.40017e-13	462933	0.00011434	52.9379
rs6983948	Hypertension	T	C	0.528647	-0.00587633	0.000898118	6.00067e-11	462933	9.24671e-05	42.81
rs7831859	Hypertension	C	T	0.428484	-0.00512481	0.000908581	1.7e-08	462933	6.87195e-05	31.8147
rs73693253	Hypertension	T	C	0.105663	-0.00884618	0.00146053	1.40001e-09	462933	7.92388e-05	36.6852
rs1048070	Hypertension	C	T	0.535827	0.00515096	0.000917968	2e-08	462933	6.80101e-05	31.4863
rs76038906	Hypertension	T	G	0.035073	0.0169645	0.0024547	4.79954e-12	462933	0.000103163	47.7623
rs76452347	Hypertension	T	C	0.204448	-0.00959303	0.00115513	1e-16	462933	0.000148959	68.9684
rs532436	Hypertension	A	G	0.184986	-0.0077052	0.00115446	2.49977e-11	462933	9.62166e-05	44.5461
rs6271	Hypertension	T	C	0.073863	-0.013259	0.00171351	1e-14	462933	0.000129322	59.8754
rs7911644	Hypertension	T	C	0.330423	0.00757404	0.000956423	2.39994e-15	462933	0.00013545	62.7127
rs10900127	Hypertension	A	C	0.504835	-0.0057941	0.000915326	2.5e-10	462933	8.65495e-05	40.0701
rs72831343	Hypertension	G	T	0.145114	-0.0201099	0.00127261	2.99985e-56	462933	0.000539109	249.706
rs10786156	Hypertension	G	C	0.435568	-0.00942402	0.000904969	2.09991e-25	462933	0.000234199	108.444
rs11191607	Hypertension	T	G	0.077457	-0.017465	0.00167693	2.09991e-25	462933	0.000234254	108.469
rs2921965	Hypertension	C	T	0.286546	-0.00568897	0.00099864	1.2e-08	462933	7.00972e-05	32.4526
rs12258967	Hypertension	G	C	0.299311	-0.0106243	0.000980732	2.39994e-27	462933	0.000253438	117.355
rs10995311	Hypertension	G	C	0.445064	-0.00677754	0.000906162	7.50067e-14	462933	0.000120826	55.9413
rs75523587	Hypertension	A	T	0.181992	0.0068243	0.00116183	4.30002e-09	462933	7.45213e-05	34.5009
rs117464403	Hypertension	A	G	0.019131	0.0196768	0.00328268	2e-09	462933	7.76068e-05	35.9296
rs1801253	Hypertension	C	G	0.735825	0.0117536	0.00102209	1.29987e-30	462933	0.000285576	132.24
rs11199851	Hypertension	C	A	0.204808	0.00683369	0.00111602	9.20005e-10	462933	8.09866e-05	37.4944
rs17747401	Hypertension	T	C	0.368809	-0.00541349	0.000935245	7.10003e-09	462933	7.23693e-05	33.5046
rs11190709	Hypertension	A	G	0.888875	0.00857061	0.00143315	2.19999e-09	462933	7.72482e-05	35.7635
rs2856653	Hypertension	C	T	0.642227	-0.00902048	0.00093971	8.10028e-22	462933	0.000199006	92.145
rs12786744	Hypertension	C	T	0.211575	-0.0062928	0.00109836	1e-08	462933	7.09005e-05	32.8245
rs56271783	Hypertension	C	G	0.045373	0.0123172	0.00217881	1.6e-08	462933	6.90299e-05	31.9584
rs604723	Hypertension	C	T	0.725081	0.0145019	0.00101129	1.20005e-46	462933	0.000444005	205.636
rs3867466	Hypertension	C	A	0.28023	0.00773571	0.000999198	9.79941e-15	462933	0.000129456	59.9373
rs569550	Hypertension	G	T	0.387964	0.0113813	0.000923887	7.19946e-35	462933	0.000327707	151.756
rs12364503	Hypertension	G	C	0.405345	-0.00619261	0.000925343	2.19989e-11	462933	9.67346e-05	44.786
rs557675	Hypertension	G	T	0.470443	-0.00749399	0.00089978	8.19974e-17	462933	0.00014982	69.3671
rs4930676	Hypertension	T	C	0.108456	-0.00805959	0.00144286	2.30001e-08	462933	6.73954e-05	31.2016
rs2943810	Hypertension	G	C	0.740332	0.00629417	0.001039	1.40001e-09	462933	7.92672e-05	36.6983
rs10832586	Hypertension	C	A	0.203212	0.0101316	0.00111568	1.10002e-19	462933	0.000178107	82.4664
rs35429	Hypertension	G	A	0.382051	-0.0110645	0.000924745	5.40008e-33	462933	0.000309149	143.159
rs4981000	Hypertension	C	T	0.491207	-0.00624401	0.000899237	3.80014e-12	462933	0.000104139	48.2146
rs36174733	Hypertension	G	A	0.179743	-0.00677219	0.00116831	6.80002e-09	462933	7.25759e-05	33.6002
rs4883481	Hypertension	C	T	0.627661	-0.00756598	0.000927099	3.29989e-16	462933	0.000143846	66.6006
rs4759062	Hypertension	T	C	0.298342	-0.00949665	0.000983707	4.70002e-22	462933	0.000201281	93.1986
rs11055034	Hypertension	A	C	0.281682	-0.0058341	0.00100178	5.80003e-09	462933	7.32577e-05	33.9159
rs2078339	Hypertension	G	A	0.271821	-0.00772915	0.00100886	1.80011e-14	462933	0.000126773	58.6951
rs73099903	Hypertension	T	C	0.084437	0.00885322	0.00161545	4.20001e-08	462933	6.48738e-05	30.0342
rs1689040	Hypertension	T	C	0.407647	-0.011369	0.000913632	1.50003e-35	462933	0.000334379	154.847
rs4767288	Hypertension	G	A	0.688254	-0.00546297	0.000970391	1.79999e-08	462933	6.84567e-05	31.6931
rs7310615	Hypertension	G	C	0.517542	-0.0125274	0.000902907	8.99912e-44	462933	0.000415659	192.502
rs303949	Hypertension	C	A	0.093384	0.00872954	0.00154917	1.79999e-08	462933	6.85862e-05	31.753
rs8002514	Hypertension	A	G	0.235188	0.00625225	0.00105781	3.40001e-09	462933	7.54582e-05	34.9347
rs682709	Hypertension	G	C	0.668105	0.00687977	0.000964778	1e-12	462933	0.000109832	50.8502
rs675605	Hypertension	C	G	0.711999	-0.00548512	0.000991253	3.09999e-08	462933	6.61388e-05	30.6199
rs3803266	Hypertension	C	G	0.767939	-0.00769725	0.00106429	4.70002e-13	462933	0.000112975	52.306
rs1274652	Hypertension	G	C	0.144213	-0.00738331	0.00127736	7.49998e-09	462933	7.21649e-05	33.4099
rs1859551	Hypertension	G	A	0.477432	0.00511058	0.000900843	1.40001e-08	462933	6.95174e-05	32.1842
rs3759582	Hypertension	C	A	0.127723	-0.00827667	0.00134949	8.60003e-10	462933	8.12491e-05	37.6159
rs696	Hypertension	T	C	0.364007	0.00517754	0.000932697	2.80001e-08	462933	6.65608e-05	30.8153
rs72677850	Hypertension	A	G	0.018719	-0.0234357	0.00338669	4.49987e-12	462933	0.000103429	47.8856
rs11072508	Hypertension	T	C	0.669579	-0.011038	0.000957232	9.20026e-31	462933	0.000287146	132.968
rs8027450	Hypertension	T	C	0.32312	0.0117734	0.000963142	2.29985e-34	462933	0.000322675	149.425
rs537244	Hypertension	T	G	0.570794	-0.00687581	0.000907302	3.50026e-14	462933	0.000124043	57.4307
rs4775373	Hypertension	C	T	0.638007	-0.005689	0.000936434	1.2e-09	462933	7.97195e-05	36.9077
rs7171632	Hypertension	C	G	0.446774	0.0082156	0.000904043	1e-19	462933	0.000178363	82.5849
rs12906962	Hypertension	C	T	0.32034	0.00614902	0.000968275	2.1e-10	462933	8.71081e-05	40.3287
rs111896658	Hypertension	T	C	0.108887	-0.0100829	0.00144611	3.10027e-12	462933	0.000105004	48.6148
rs7498127	Hypertension	A	G	0.538571	-0.00613362	0.000900437	9.60064e-12	462933	0.000100223	46.401
rs112767262	Hypertension	T	C	0.18785	0.00798101	0.00115522	4.90004e-12	462933	0.000103092	47.7294
rs10500326	Hypertension	T	G	0.23647	-0.00769248	0.00105717	3.40017e-13	462933	0.00011436	52.9472
rs62039768	Hypertension	A	C	0.096337	0.0108998	0.00153381	1.20005e-12	462933	0.000109076	50.5003
rs77924615	Hypertension	A	G	0.196673	-0.0119344	0.00113999	1.20005e-25	462933	0.000236689	109.597
rs2032915	Hypertension	T	C	0.359731	-0.00598366	0.000934788	1.5e-10	462933	8.85016e-05	40.9739
rs7187250	Hypertension	A	C	0.394681	0.0091922	0.00091842	1.39991e-23	462933	0.000216344	100.174
rs2460448	Hypertension	A	G	0.437841	-0.00808064	0.000906743	5.00035e-19	462933	0.000171526	79.4188
rs71371126	Hypertension	A	G	0.343358	0.00530599	0.000946641	2.1e-08	462933	6.78601e-05	31.4168
rs3785837	Hypertension	A	G	0.766003	0.0074595	0.00107275	3.59998e-12	462933	0.000104438	48.3529
rs8070737	Hypertension	T	G	0.183032	0.00717181	0.00116025	6.4e-10	462933	8.25278e-05	38.208
rs8067500	Hypertension	T	C	0.612094	0.00531315	0.000922204	8.30004e-09	462933	7.1697e-05	33.1933
rs12948326	Hypertension	G	T	0.350531	0.00540283	0.000944536	1.09999e-08	462933	7.06735e-05	32.7194
rs8078510	Hypertension	A	G	0.273964	-0.00681361	0.00101209	1.69981e-11	462933	9.78939e-05	45.3228
rs74439044	Hypertension	C	T	0.096974	0.0133165	0.00151444	1.50003e-18	462933	0.000166988	77.3172
rs145153053	Hypertension	G	A	0.169306	0.00767235	0.0011983	1.5e-10	462933	8.8546e-05	40.9945
rs17637472	Hypertension	A	G	0.398638	0.00861819	0.000924195	1.10002e-20	462933	0.000187804	86.9571
rs8077276	Hypertension	A	G	0.624294	-0.0092985	0.000931271	1.80011e-23	462933	0.000215309	99.6951
rs8073626	Hypertension	T	C	0.532592	-0.00528186	0.000900841	4.49997e-09	462933	7.42552e-05	34.3778
rs1436138	Hypertension	G	A	0.360645	-0.00739454	0.000938222	3.19963e-15	462933	0.000134164	62.1171
rs72915163	Hypertension	T	C	0.258533	0.00795953	0.00103729	1.69981e-14	462933	0.000127175	58.8809
rs1623060	Hypertension	T	C	0.495909	-0.0050744	0.00089802	1.6e-08	462933	6.89683e-05	31.9299
rs8093196	Hypertension	T	G	0.670122	0.00697194	0.000958126	3.40017e-13	462933	0.000114365	52.9495
rs7237714	Hypertension	G	A	0.132902	0.00869762	0.00132558	5.30029e-11	462933	9.29888e-05	43.0516
rs11086052	Hypertension	A	G	0.279051	0.00764151	0.00100215	2.39994e-14	462933	0.00012558	58.1424
rs73046792	Hypertension	A	G	0.16313	-0.00755912	0.00121349	4.70002e-10	462933	8.38138e-05	38.8034
rs7258382	Hypertension	C	T	0.1659	-0.0115164	0.00120577	1.29987e-21	462933	0.000197016	91.223
rs167479	Hypertension	T	G	0.472462	-0.0131587	0.000898701	1.50003e-48	462933	0.000462888	214.386
rs681343	Hypertension	T	C	0.50785	0.00566235	0.000896045	2.59998e-10	462933	8.62538e-05	39.9332
rs1741344	Hypertension	T	C	0.634509	0.00538176	0.000931546	7.59994e-09	462933	7.20926e-05	33.3764
rs1115460	Hypertension	A	G	0.670794	0.00526644	0.00095581	3.59998e-08	462933	6.55759e-05	30.3593
rs6108168	Hypertension	A	C	0.254386	-0.0108666	0.0010302	5.19996e-26	462933	0.000240282	111.261
rs6090907	Hypertension	A	G	0.14983	-0.00750749	0.00126055	2.59998e-09	462933	7.66157e-05	35.4707
rs6026739	Hypertension	T	A	0.117656	0.0191373	0.00139985	1.50003e-42	462933	0.000403557	186.895
rs6031431	Hypertension	G	A	0.460526	0.00725662	0.000905914	1.10002e-15	462933	0.000138585	64.1645
rs1923031	Hypertension	C	T	0.614463	-0.00780776	0.000945459	1.50003e-16	462933	0.000147294	68.1974
rs1887320	Hypertension	A	G	0.475317	0.0106438	0.000900496	3.10027e-32	462933	0.000301704	139.711
rs79384779	Hypertension	T	C	0.146475	0.00788049	0.00128513	8.70001e-10	462933	8.12192e-05	37.6021
rs12627514	Hypertension	G	C	0.283791	0.00695894	0.000998038	3.10027e-12	462933	0.000105009	48.6174
rs2823139	Hypertension	A	G	0.337429	0.00602667	0.000955103	2.80001e-10	462933	8.60001e-05	39.8157
rs2298359	Hypertension	C	T	0.065123	-0.0131885	0.00181983	4.30031e-13	462933	0.000113439	52.5205
rs7278003	Hypertension	C	T	0.555381	0.00510515	0.000903796	1.6e-08	462933	6.89173e-05	31.9063

## Sheet: BMI
SNP	exposure	effect_allele.exposure	other_allele.exposure	eaf.exposure	beta.exposure	se.exposure	pval.exposure	samplesize.exposure	pve	F_statistics
rs12044597	BMI	G	A	0.5029	0.0143	0.0016	1.69981e-18	789125	0.000101214	79.8789
rs2284746	BMI	G	C	0.5238	-0.0104	0.0017	1.40001e-09	692206	5.40642e-05	37.4256
rs6692586	BMI	G	A	0.832	-0.0192	0.0023	1.10002e-16	690921	0.00010085	69.6862
rs705217	BMI	G	T	0.3652	-0.0102	0.0018	9.29994e-09	688609	4.66297e-05	32.1111
rs4660443	BMI	T	C	0.2218	0.0164	0.0021	6.79986e-15	687234	8.87372e-05	60.9887
rs17014375	BMI	G	T	0.1348	0.0172	0.0025	1.10002e-11	690856	6.85109e-05	47.3344
rs7535528	BMI	A	G	0.3741	-0.0152	0.0018	1.39991e-16	632868	0.000112663	71.3086
rs2235564	BMI	T	C	0.3466	0.0131	0.0018	3.69999e-13	691544	7.65851e-05	52.966
rs10914462	BMI	G	A	0.4255	-0.0112	0.0017	1.5e-10	689808	6.29191e-05	43.4048
rs12033257	BMI	G	A	0.3835	-0.0146	0.0018	2.39994e-15	664083	9.90593e-05	65.7901
rs6587552	BMI	G	A	0.7591	-0.0173	0.002	1.59993e-17	689723	0.00010847	74.8225
rs6673081	BMI	C	T	0.5534	-0.01	0.0018	1.79999e-08	677818	4.55326e-05	30.8642
rs543874	BMI	G	A	0.1952	0.0475	0.002	1.1995e-122	795504	0.000708561	564.062
rs11118308	BMI	G	A	0.4703	-0.0101	0.0016	4.79999e-10	794625	5.0144e-05	39.8477
rs17425707	BMI	C	T	0.1003	0.0167	0.0028	4.39997e-09	688867	5.16368e-05	35.5727
rs6593688	BMI	G	A	0.3733	0.0137	0.0018	8.60003e-15	691779	8.37322e-05	57.929
rs946824	BMI	C	T	0.859	-0.0206	0.0026	1.10002e-15	689849	9.09901e-05	62.7751
rs1891216	BMI	G	T	0.3759	0.0107	0.0018	2.39999e-09	685079	5.15774e-05	35.3364
rs2791653	BMI	G	A	0.7577	-0.0141	0.0019	1.29987e-13	795271	6.92446e-05	55.072
rs657452	BMI	G	A	0.6216	-0.0188	0.0017	7.19946e-29	767846	0.000159248	122.298
rs2481665	BMI	C	T	0.4408	-0.0161	0.0016	7.19946e-23	795247	0.000127308	101.254
rs7551507	BMI	T	C	0.5633	-0.0184	0.0016	9.30037e-30	794579	0.000166413	132.25
rs12049202	BMI	T	C	0.203	0.024	0.0022	1e-28	691566	0.000172056	119.008
rs818524	BMI	C	T	0.6939	0.0106	0.0019	3.40001e-08	670078	4.64471e-05	31.1247
rs2007231	BMI	T	C	0.6387	-0.0104	0.0018	5.19996e-09	691969	4.82408e-05	33.3827
rs10733051	BMI	G	A	0.4802	-0.0097	0.0016	2.90001e-09	781928	4.7002e-05	36.7539
rs12564992	BMI	G	A	0.1144	0.0196	0.0026	5.30029e-14	795119	7.14665e-05	56.8284
rs10915840	BMI	A	G	0.283	-0.0118	0.0019	1.29999e-09	684857	5.63161e-05	38.5706
rs4653017	BMI	T	C	0.6818	0.0122	0.0018	4.49987e-11	686378	6.69241e-05	45.9383
rs977747	BMI	G	T	0.5949	-0.0169	0.0017	1.29987e-24	793546	0.000124523	98.827
rs1993709	BMI	G	A	0.8177	0.0331	0.0021	1.9002e-57	786001	0.000315978	248.438
rs11165643	BMI	T	C	0.5828	0.0206	0.0017	1.39991e-35	792657	0.000185213	146.837
rs10747488	BMI	A	C	0.7601	-0.0123	0.002	1.2e-09	689295	5.48683e-05	37.8225
rs11185111	BMI	A	G	0.3042	-0.0129	0.0019	7.70016e-12	686508	6.71425e-05	46.097
rs7550711	BMI	T	C	0.03058	0.0649	0.005	3.19963e-38	769184	0.00021899	168.48
rs4414033	BMI	A	G	0.627	0.0129	0.0018	1.39991e-12	672697	7.63452e-05	51.3611
rs10920678	BMI	G	A	0.5709	-0.0155	0.0016	1.50003e-21	788624	0.000118988	93.8477
rs12041258	BMI	C	T	0.2287	-0.0146	0.002	9.49948e-13	688602	7.73827e-05	53.29
rs2820311	BMI	G	A	0.3369	0.0235	0.0018	4.10015e-38	691876	0.000246295	170.448
rs16849710	BMI	G	A	0.515	-0.0116	0.0018	6.00067e-11	666229	6.23333e-05	41.5309
rs2693826	BMI	A	G	0.4421	-0.0137	0.0017	1.99986e-15	690808	9.40037e-05	64.9446
rs4358081	BMI	C	A	0.4631	0.0097	0.0017	1.5e-08	690038	4.71794e-05	32.5571
rs6545714	BMI	A	G	0.6139	-0.0191	0.0017	9.09913e-31	793368	0.000159083	126.232
rs1371108	BMI	A	C	0.3247	0.0119	0.0018	8.99912e-11	684620	6.38369e-05	43.7068
rs4851029	BMI	G	T	0.5247	0.0121	0.0017	1.69981e-12	689752	7.34426e-05	50.6609
rs10192119	BMI	G	T	0.1673	0.0166	0.0022	2.99985e-14	795369	7.15766e-05	56.9339
rs1521527	BMI	C	G	0.5324	-0.0121	0.0017	3.10027e-12	678175	7.46962e-05	50.6609
rs17499593	BMI	G	C	0.1897	0.0125	0.0022	1.09999e-08	691663	4.66724e-05	32.2831
rs1064213	BMI	A	G	0.492	0.012	0.0017	2.39994e-12	692576	7.19393e-05	49.827
rs4639527	BMI	G	A	0.3012	0.0172	0.0019	3.29989e-20	691706	0.000118461	81.9501
rs13021737	BMI	G	A	0.8319	0.0574	0.0021	7.49894e-157	789534	0.000945374	747.111
rs10169594	BMI	C	T	0.3596	0.0121	0.0018	1.99986e-11	685712	6.58954e-05	45.1883
rs4556997	BMI	A	C	0.1349	0.0197	0.0024	6.90081e-17	792972	8.49601e-05	67.3767
rs429343	BMI	G	A	0.5813	-0.015	0.0017	6.79986e-18	689345	0.000112927	77.8547
rs3764835	BMI	A	G	0.1528	-0.0141	0.0024	3.09999e-09	689505	5.00561e-05	34.5156
rs3754963	BMI	T	A	0.2574	-0.0123	0.002	3.29997e-10	691535	5.46906e-05	37.8225
rs12328930	BMI	C	T	0.4235	0.0098	0.0017	1.79999e-08	690521	4.81234e-05	33.2318
rs1528435	BMI	T	C	0.6331	0.0164	0.0017	9.09913e-23	794198	0.000117168	93.0657
rs3731695	BMI	C	T	0.5582	0.0116	0.0016	7.89951e-13	793581	6.62302e-05	52.5625
rs7599312	BMI	A	G	0.2652	-0.0186	0.0019	6.90081e-24	780823	0.000122719	95.8338
rs1260326	BMI	C	T	0.5973	0.0105	0.0017	3.89996e-10	784462	4.86281e-05	38.1488
rs17399237	BMI	C	T	0.5497	-0.0129	0.0017	6.70039e-14	690950	8.33295e-05	57.5813
rs930295	BMI	C	A	0.8417	-0.0211	0.0023	1e-19	690522	0.000121865	84.1607
rs4671328	BMI	G	T	0.5533	-0.0219	0.0017	2.19989e-36	679487	0.000244176	165.955
rs7557796	BMI	C	T	0.6524	-0.016	0.0018	2.29985e-19	692414	0.000114098	79.0123
rs10197031	BMI	C	T	0.2834	0.0166	0.0019	1.9002e-18	691479	0.000110378	76.3324
rs1445652	BMI	A	G	0.1855	0.0123	0.0022	4.30002e-08	682166	4.582e-05	31.2583
rs4482463	BMI	A	C	0.9213	-0.0331	0.0033	2.80027e-23	635414	0.000158308	100.607
rs3732084	BMI	C	T	0.6139	0.0107	0.0018	1.09999e-09	691763	5.10791e-05	35.3364
rs2162524	BMI	C	T	0.3321	0.0155	0.0018	4.10015e-17	691302	0.000107252	74.1512
rs10182181	BMI	G	A	0.4753	0.0325	0.0016	6.70039e-90	792111	0.000520612	412.598
rs902695	BMI	A	G	0.4798	-0.0103	0.0017	2.19999e-09	678635	5.409e-05	36.7093
rs4954638	BMI	C	A	0.2492	-0.0118	0.002	2.90001e-09	689971	5.04489e-05	34.81
rs4589691	BMI	G	C	0.1579	0.0141	0.0024	4.70002e-09	688253	5.01471e-05	34.5156
rs11889536	BMI	G	A	0.1493	-0.0189	0.0024	6.4003e-15	688977	9.00031e-05	62.0156
rs934224	BMI	T	C	0.7399	0.0107	0.002	4.70002e-08	692568	4.13264e-05	28.6225
rs4952843	BMI	G	A	0.3807	-0.0131	0.0018	6.79986e-14	692482	7.64814e-05	52.966
rs3806572	BMI	A	G	0.2788	-0.0145	0.0019	1.59993e-14	687646	8.4689e-05	58.241
rs2861683	BMI	C	A	0.407	-0.0144	0.0017	1.29987e-16	691163	0.000103801	71.7509
rs17551974	BMI	A	C	0.1782	-0.0141	0.0022	1.89998e-10	691115	5.94315e-05	41.0764
rs17203016	BMI	G	A	0.196	0.015	0.002	2.09991e-13	786272	7.1535e-05	56.25
rs2317299	BMI	C	T	0.5597	-0.0106	0.0017	1.29999e-09	677983	5.73416e-05	38.8789
rs17033117	BMI	T	C	0.1872	0.0137	0.0022	8.9e-10	691863	5.60469e-05	38.7789
rs11713193	BMI	A	G	0.5073	0.0239	0.0017	2.39994e-44	692159	0.000285475	197.651
rs1452075	BMI	T	C	0.7277	0.0141	0.0018	1.29987e-14	783729	7.82877e-05	61.3611
rs645040	BMI	T	G	0.7762	0.0171	0.002	2.49977e-18	795579	9.18775e-05	73.1025
rs6443750	BMI	C	T	0.8068	0.0148	0.0021	3.19963e-12	776837	6.39333e-05	49.6689
rs9816226	BMI	T	A	0.8199	0.0323	0.0021	1.59993e-52	778333	0.000303857	236.574
rs6764533	BMI	A	G	0.359	0.0116	0.0018	1.40001e-10	690832	6.01136e-05	41.5309
rs17535749	BMI	A	G	0.1023	0.015	0.0027	2.5e-08	777038	3.97187e-05	30.8642
rs754635	BMI	G	C	0.8873	0.0198	0.0027	2.19989e-13	690346	7.78937e-05	53.7778
rs7626079	BMI	T	C	0.3434	0.011	0.0018	1.6e-09	692571	5.39203e-05	37.3457
rs1656377	BMI	C	T	0.5885	0.0099	0.0017	1.6e-08	691955	4.90087e-05	33.9135
rs13069244	BMI	A	G	0.07747	0.0187	0.0032	2.99999e-09	791327	4.31528e-05	34.1494
rs2600226	BMI	T	C	0.6697	-0.0116	0.0019	3.69999e-10	685285	5.43894e-05	37.2742
rs9845966	BMI	G	T	0.5479	-0.0105	0.0017	2.5e-10	778076	4.90272e-05	38.1488
rs4858193	BMI	C	T	0.2779	-0.0129	0.0019	1.59993e-11	686850	6.71091e-05	46.097
rs33500	BMI	T	C	0.8082	-0.0167	0.0022	4.30031e-14	689500	8.35636e-05	57.6219
rs538579	BMI	C	G	0.3228	0.0137	0.0019	1.29987e-13	688452	7.5514e-05	51.9917
rs3772882	BMI	A	C	0.3661	0.0127	0.0018	6.59933e-13	691912	7.19416e-05	49.7809
rs7640424	BMI	T	C	0.2969	-0.0136	0.0018	2.29985e-14	790612	7.22001e-05	57.0864
rs2868975	BMI	A	G	0.178	-0.0143	0.0023	2.19999e-10	690613	5.59703e-05	38.656
rs8192675	BMI	C	T	0.2888	0.0152	0.0018	1.39991e-17	795515	8.96303e-05	71.3086
rs10510419	BMI	T	G	0.1416	-0.0177	0.0023	2.19989e-14	789318	7.5025e-05	59.2231
rs2365389	BMI	T	C	0.4143	-0.0174	0.0017	1.29987e-25	783625	0.00013367	104.761
rs6785245	BMI	C	T	0.3969	0.0132	0.0017	4.00037e-14	692250	8.70862e-05	60.2907
rs12629015	BMI	G	A	0.1852	-0.0135	0.0023	2.1e-09	691059	4.98511e-05	34.4518
rs1320903	BMI	A	G	0.3174	0.0216	0.0018	9.20026e-32	691519	0.000208194	144
rs16851483	BMI	T	G	0.06928	0.0369	0.0035	3.19963e-26	692316	0.000160525	111.152
rs7615297	BMI	G	C	0.1465	-0.0149	0.0024	5.69994e-10	689710	5.58804e-05	38.5434
rs6804842	BMI	G	A	0.572	0.0156	0.0017	3.59998e-21	789179	0.000106691	84.2076
rs7637852	BMI	G	A	0.6951	-0.0139	0.0019	1.69981e-13	691815	7.73569e-05	53.5208
rs2325036	BMI	C	A	0.3845	-0.0181	0.0017	3.59998e-27	790870	0.000143315	113.36
rs1454687	BMI	G	C	0.5227	-0.0202	0.0017	5.19996e-32	692324	0.000203895	141.19
rs1436344	BMI	C	G	0.5922	0.0141	0.0017	4.10015e-16	692017	9.93986e-05	68.7924
rs2124499	BMI	C	G	0.3718	-0.0123	0.0017	3.40017e-13	785955	6.66018e-05	52.3495
rs355777	BMI	C	G	0.4106	0.0153	0.0017	1.39991e-18	689978	0.000117381	81
rs6772756	BMI	G	A	0.3372	-0.0104	0.0019	4e-08	681709	4.39482e-05	29.9612
rs865809	BMI	G	A	0.7678	-0.0127	0.002	5.39995e-10	689186	5.8504e-05	40.3225
rs10938397	BMI	G	A	0.4317	0.0324	0.0016	3.40017e-86	793518	0.000516498	410.062
rs326896	BMI	T	C	0.3925	-0.0128	0.0018	2.80027e-13	690324	7.32471e-05	50.5679
rs4864201	BMI	C	T	0.6469	-0.0141	0.0017	1.50003e-16	795263	8.64952e-05	68.7924
rs331966	BMI	C	A	0.3792	0.0112	0.0018	3.2e-10	687189	5.63366e-05	38.716
rs11736228	BMI	T	A	0.2587	-0.0139	0.002	4.10015e-12	691580	6.98388e-05	48.3025
rs1492767	BMI	T	C	0.4957	0.0094	0.0016	1e-08	794161	4.34599e-05	34.5156
rs7685048	BMI	T	C	0.4654	-0.0101	0.0017	4.09996e-09	692398	5.09761e-05	35.2976
rs13107325	BMI	T	C	0.07373	0.047	0.0032	1.10002e-47	792045	0.000272287	215.723
rs2051559	BMI	C	T	0.1308	0.0176	0.0026	5.00035e-12	689307	6.64717e-05	45.8225
rs10009336	BMI	T	C	0.1638	-0.014	0.0022	2.19999e-10	794766	5.09506e-05	40.4959
rs6815910	BMI	A	T	0.5435	-0.0128	0.0017	1.39991e-13	689263	8.22435e-05	56.692
rs17001561	BMI	A	G	0.1573	0.0151	0.0023	3.80014e-11	794327	5.42594e-05	43.1021
rs13147390	BMI	C	T	0.3569	0.0103	0.0018	1e-08	681032	4.80774e-05	32.7438
rs4148155	BMI	G	A	0.1127	-0.0188	0.0026	5.00035e-13	794889	6.57709e-05	52.284
rs7694732	BMI	G	A	0.4378	-0.0099	0.0017	8.70001e-09	690622	4.91033e-05	33.9135
rs1296328	BMI	C	A	0.5657	-0.0179	0.0018	4.90004e-24	683488	0.000144666	98.892
rs13110266	BMI	A	G	0.4065	-0.0117	0.0017	1.9002e-12	791087	5.9872e-05	47.3668
rs1522569	BMI	G	T	0.1819	-0.0164	0.0022	2.90001e-13	689573	8.058e-05	55.5702
rs2643452	BMI	A	T	0.5448	0.0136	0.0017	4.70002e-15	690573	9.26681e-05	64
rs6448587	BMI	C	A	0.1891	-0.0167	0.0023	2.29985e-13	691097	7.6279e-05	52.7202
rs11945861	BMI	A	G	0.2369	-0.0148	0.002	5.00035e-13	682451	8.02338e-05	54.76
rs1804528	BMI	A	G	0.3507	0.0109	0.002	2.99999e-08	518856	5.72429e-05	29.7025
rs6841761	BMI	T	G	0.5252	-0.0131	0.0016	6.4003e-16	793477	8.44757e-05	67.0352
rs1863652	BMI	A	G	0.3449	-0.0115	0.0018	1.40001e-10	692539	5.8936e-05	40.8179
rs7683836	BMI	A	G	0.5405	-0.0114	0.0017	6.29941e-11	686968	6.54556e-05	44.9689
rs7730004	BMI	T	C	0.6693	0.0148	0.0018	9.09913e-16	690164	9.79453e-05	67.6049
rs17424296	BMI	A	G	0.3659	-0.0108	0.0018	2.39999e-09	684366	5.26007e-05	36
rs2931434	BMI	T	C	0.3168	-0.0104	0.0018	1.40001e-08	690664	4.83319e-05	33.3827
rs13174863	BMI	G	A	0.1548	0.0192	0.0023	2.90001e-16	773762	9.00534e-05	69.6862
rs3844598	BMI	G	A	0.521	0.0095	0.0017	3.79997e-08	690704	4.52103e-05	31.2284
rs2367112	BMI	G	T	0.4919	-0.0119	0.0016	2.29985e-13	794305	6.96364e-05	55.3164
rs16903285	BMI	C	T	0.1407	0.0331	0.0026	7.59976e-38	687944	0.000235534	162.072
rs11739877	BMI	T	C	0.6118	0.0117	0.0018	6.59933e-11	692540	6.10036e-05	42.25
rs6595205	BMI	G	C	0.5305	-0.0114	0.0016	1.99986e-12	794525	6.38902e-05	50.7656
rs7715256	BMI	T	G	0.5781	-0.0166	0.0016	2.19989e-24	795302	0.000135327	107.641
rs2307111	BMI	C	T	0.3962	-0.0265	0.0016	1.59993e-58	795430	0.000344747	274.316
rs6235	BMI	G	C	0.2702	0.0175	0.0019	1.50003e-19	691708	0.000122629	84.8338
rs11951673	BMI	T	C	0.3941	-0.0123	0.0017	1.10002e-13	792278	6.60703e-05	52.3495
rs10478110	BMI	C	A	0.4348	0.01	0.0017	9.59997e-09	680441	5.08498e-05	34.6021
rs13184896	BMI	T	G	0.4346	-0.0133	0.0016	3.29989e-16	794825	8.69269e-05	69.0977
rs7724675	BMI	A	G	0.2238	-0.0119	0.0021	9.49992e-09	691968	4.64033e-05	32.1111
rs7703576	BMI	C	T	0.2885	0.0103	0.0019	4.79999e-08	690818	4.25388e-05	29.3878
rs16871902	BMI	A	G	0.4877	0.0125	0.0017	4.60045e-13	690830	7.82559e-05	54.0657
rs7704281	BMI	A	G	0.04531	0.0271	0.0041	6.4998e-11	788585	5.53985e-05	43.6889
rs1503526	BMI	C	T	0.4838	0.014	0.0017	5.50047e-17	747347	9.07395e-05	67.8201
rs2009416	BMI	T	C	0.361	-0.0121	0.0018	1.10002e-11	691741	6.53212e-05	45.1883
rs40067	BMI	A	G	0.1713	-0.0266	0.0023	7.10068e-30	681695	0.00019617	133.754
rs294704	BMI	T	G	0.7239	-0.0113	0.0019	4e-09	690036	5.12573e-05	35.3712
rs4518345	BMI	A	G	0.2842	-0.0117	0.0019	1e-09	688609	5.5064e-05	37.9197
rs876605	BMI	G	A	0.7352	-0.0108	0.002	3.40001e-08	692586	4.21013e-05	29.16
rs10942267	BMI	G	A	0.3088	-0.0156	0.0019	3.90032e-17	689084	9.78199e-05	67.4127
rs11738695	BMI	A	C	0.586	0.0097	0.0017	2e-08	691380	4.70878e-05	32.5571
rs17056301	BMI	C	T	0.2636	0.0118	0.002	2.39999e-09	688085	5.05871e-05	34.81
rs189843	BMI	C	G	0.5557	-0.0098	0.0017	1.7e-08	685314	4.8489e-05	33.2318
rs17663412	BMI	A	C	0.1139	0.0157	0.0027	6.1e-09	691018	4.89284e-05	33.8121
rs7730898	BMI	A	G	0.729	0.0168	0.0018	4.49987e-20	792975	0.000109841	87.1111
rs806600	BMI	G	A	0.475	-0.0095	0.0017	3.29997e-08	691791	4.51393e-05	31.2284
rs6556301	BMI	T	G	0.3596	-0.0111	0.0018	4.09996e-10	734744	5.17538e-05	38.0278
rs2228213	BMI	A	G	0.3481	-0.0139	0.0017	4.60045e-16	795595	8.4024e-05	66.8547
rs9367368	BMI	C	T	0.3033	-0.0121	0.0018	1e-11	786723	5.74353e-05	45.1883
rs9379827	BMI	A	C	0.2409	-0.0132	0.0019	6.89922e-12	795072	6.07027e-05	48.2659
rs947612	BMI	A	G	0.7516	-0.0116	0.002	5.60003e-09	692596	4.85685e-05	33.64
rs2246012	BMI	C	T	0.1628	0.0158	0.0022	3.10027e-13	795598	6.48257e-05	51.5785
rs1885728	BMI	A	G	0.6787	0.0108	0.0019	1e-08	682316	4.73515e-05	32.3102
rs3828783	BMI	A	G	0.1809	-0.0165	0.0021	5.60015e-15	792749	7.78681e-05	61.7347
rs2744974	BMI	T	C	0.338	0.0249	0.0018	1.39991e-45	789647	0.000242279	191.361
rs765875	BMI	T	C	0.4808	-0.0121	0.0017	2.99985e-12	690961	7.33141e-05	50.6609
rs3806114	BMI	A	G	0.6773	-0.0113	0.0018	3.40001e-10	778855	5.0598e-05	39.4105
rs987237	BMI	G	A	0.1803	0.0409	0.0021	9.30037e-84	795612	0.00047654	379.322
rs1327259	BMI	G	A	0.3872	-0.0155	0.0018	1.69981e-18	685922	0.000108093	74.1512
rs9688431	BMI	C	T	0.06034	-0.0231	0.0035	2.39994e-11	789356	5.51812e-05	43.56
rs9294260	BMI	A	G	0.4731	0.0147	0.0016	1.80011e-19	783533	0.000107719	84.4102
rs2357760	BMI	A	G	0.6754	0.0145	0.0017	6.79986e-17	791053	9.19587e-05	72.7509
rs2875762	BMI	C	G	0.2473	0.0139	0.002	1.20005e-11	685199	7.04892e-05	48.3025
rs1268065	BMI	A	G	0.4794	-0.0102	0.0017	1e-09	759626	4.73895e-05	36
rs262130	BMI	T	C	0.1969	0.0127	0.0023	1.79999e-08	679542	4.48659e-05	30.4896
rs3749897	BMI	T	C	0.4172	0.0122	0.0018	8.4004e-12	638224	7.19731e-05	45.9383
rs1266874	BMI	G	A	0.3558	0.014	0.0018	9.79941e-15	691020	8.75351e-05	60.4938
rs7761673	BMI	A	T	0.2058	-0.0126	0.0021	1.89998e-09	691716	5.20418e-05	36
rs200810	BMI	C	T	0.3716	-0.0136	0.0017	5.50047e-16	793699	8.06286e-05	64
rs9375702	BMI	T	C	0.705	-0.0115	0.0019	7.90005e-10	690564	5.30471e-05	36.6343
rs9362662	BMI	G	A	0.5201	-0.0112	0.0017	1.2e-10	683953	6.34577e-05	43.4048
rs901630	BMI	T	C	0.3973	-0.0146	0.0017	1.9002e-18	794597	9.28155e-05	73.7578
rs17789218	BMI	C	T	0.2392	0.013	0.0019	7.39946e-12	793904	5.89639e-05	46.8144
rs156201	BMI	C	G	0.7606	0.0123	0.002	5.80003e-10	691835	5.46668e-05	37.8225
rs3800229	BMI	T	G	0.7123	0.0175	0.0018	1.39991e-22	792474	0.00011926	94.5216
rs1538247	BMI	C	T	0.3181	0.0108	0.0019	1e-08	682726	4.73231e-05	32.3102
rs486359	BMI	C	G	0.4853	0.0112	0.0017	1.59993e-11	770999	5.62937e-05	43.4048
rs13191362	BMI	G	A	0.1198	-0.0236	0.0025	5.90065e-21	792699	0.000112405	89.1136
rs17207196	BMI	T	C	0.4118	-0.0221	0.0018	2.09991e-35	668894	0.000225312	150.744
rs3807645	BMI	A	G	0.221	-0.0166	0.0021	2.39994e-15	683086	9.14666e-05	62.4853
rs11496125	BMI	T	C	0.4212	0.0169	0.0017	2.99985e-22	684574	0.000144342	98.827
rs10247983	BMI	A	G	0.9213	0.0201	0.0033	1.7e-09	672411	5.51703e-05	37.0992
rs3800637	BMI	C	T	0.336	0.0115	0.0018	5.1e-10	682001	5.98466e-05	40.8179
rs2907948	BMI	A	G	0.2427	-0.0141	0.0019	1.29987e-13	794299	6.93293e-05	55.072
rs1830074	BMI	C	T	0.288	0.0115	0.0019	1.40001e-09	689911	5.30973e-05	36.6343
rs4307239	BMI	G	A	0.4578	0.0115	0.0017	3.90032e-11	687289	6.65778e-05	45.7612
rs12718572	BMI	T	C	0.4024	-0.0117	0.0018	2.99985e-11	686523	6.15382e-05	42.25
rs38314	BMI	A	G	0.4912	-0.012	0.0017	4.70002e-12	689782	7.22306e-05	49.827
rs13240600	BMI	G	A	0.1552	-0.0204	0.0024	3.50026e-17	692233	0.000104361	72.25
rs7788008	BMI	A	G	0.4445	-0.0157	0.0017	1.10002e-19	690410	0.000123521	85.2907
rs6461115	BMI	G	A	0.2285	-0.0144	0.0019	1.20005e-13	791735	7.25448e-05	57.4404
rs4722398	BMI	T	C	0.1336	0.0158	0.0025	3.59998e-10	692509	5.76745e-05	39.9424
rs10248136	BMI	T	C	0.5142	-0.0097	0.0017	2e-08	686892	4.73954e-05	32.5571
rs11505821	BMI	T	A	0.0601	0.0311	0.0035	2.70023e-19	758322	0.000104108	78.9559
rs7811342	BMI	C	T	0.1058	-0.0197	0.0029	1.10002e-11	676265	6.82323e-05	46.1463
rs774246	BMI	G	A	0.1444	0.0153	0.0025	5.39995e-10	690818	5.42145e-05	37.4544
rs215634	BMI	G	A	0.6212	-0.0152	0.0018	2.60016e-17	681296	0.000104655	71.3086
rs10269783	BMI	A	G	0.3896	0.0133	0.0017	1.39991e-15	790551	7.7418e-05	61.2076
rs7780752	BMI	C	T	0.36	0.0139	0.0018	1e-14	690830	8.63129e-05	59.6327
rs10953740	BMI	G	A	0.5534	-0.0153	0.0017	1e-18	684419	0.000118335	81
rs2283093	BMI	T	C	0.2066	0.0127	0.0021	3.09999e-09	691773	5.28667e-05	36.5737
rs2543132	BMI	C	G	0.8134	0.0146	0.0022	5.00035e-11	688326	6.39791e-05	44.0413
rs1421334	BMI	C	A	0.5431	-0.0125	0.0018	1e-12	680665	7.08453e-05	48.2253
rs7826312	BMI	C	T	0.5879	0.0104	0.0017	4.90004e-10	785343	4.76528e-05	37.4256
rs12680842	BMI	G	A	0.3205	-0.0133	0.0018	4.40048e-14	782549	6.97616e-05	54.5957
rs12675063	BMI	T	A	0.1131	0.0156	0.0026	1.29999e-09	789771	4.55808e-05	36
rs4072917	BMI	A	G	0.4694	0.0115	0.0018	6.89922e-11	684720	5.9609e-05	40.8179
rs7844647	BMI	C	T	0.2681	-0.0123	0.0018	2.80027e-11	793703	5.88277e-05	46.6944
rs13250058	BMI	T	G	0.6771	0.0112	0.0018	2.90001e-10	787870	4.91377e-05	38.716
rs6985109	BMI	A	G	0.5338	-0.0177	0.0017	1.50003e-26	793993	0.000136513	108.405
rs17119937	BMI	C	T	0.06905	0.0212	0.0036	5.60003e-09	668272	5.18909e-05	34.679
rs6471941	BMI	A	G	0.1684	0.0156	0.0021	3.10027e-13	793986	6.94972e-05	55.1837
rs12334877	BMI	A	G	0.198	-0.0144	0.0022	7.70016e-11	683820	6.26485e-05	42.843
rs1431659	BMI	G	A	0.7344	-0.0196	0.0019	6.00067e-24	689739	0.00015426	106.416
rs7819514	BMI	A	G	0.3216	-0.0107	0.0018	5.69994e-09	684955	5.15867e-05	35.3364
rs2694047	BMI	G	A	0.747	0.0188	0.002	3.90032e-21	690295	0.000127987	88.36
rs11781699	BMI	C	T	0.1896	0.0132	0.0021	3.09999e-10	784642	5.03519e-05	39.5102
rs13263601	BMI	C	A	0.3478	0.0154	0.0018	2.19989e-17	686196	0.00010666	73.1975
rs1982441	BMI	T	G	0.1381	0.0175	0.0026	7.00003e-12	687705	6.58717e-05	45.3033
rs17405819	BMI	C	T	0.301	-0.0215	0.0018	4.30031e-33	795493	0.000179315	142.67
rs7037266	BMI	A	C	0.3739	-0.0112	0.0018	3.50002e-10	691603	5.5977e-05	38.716
rs1948080	BMI	G	T	0.3749	-0.0137	0.0018	1.10002e-14	690633	8.38711e-05	57.929
rs10962550	BMI	C	G	0.1801	0.0182	0.0022	6.20012e-16	690579	9.90926e-05	68.438
rs10971709	BMI	T	C	0.2062	0.0132	0.0021	6.19998e-10	688312	5.73983e-05	39.5102
rs3829849	BMI	T	C	0.3589	0.0098	0.0017	5.89997e-09	793851	4.18598e-05	33.2318
rs10858334	BMI	G	C	0.1415	0.0143	0.0026	2.69998e-08	672640	4.497e-05	30.25
rs1412235	BMI	C	G	0.3175	0.0246	0.0017	6.00067e-45	790147	0.000264941	209.398
rs1472169	BMI	T	C	0.3772	-0.0139	0.0018	2.80027e-15	689945	8.64236e-05	59.6327
rs7024334	BMI	G	T	0.7742	-0.0138	0.002	3.10027e-12	782431	6.08451e-05	47.61
rs10984756	BMI	G	C	0.1048	0.0174	0.0029	1.09999e-09	689917	5.21775e-05	36
rs10968114	BMI	C	A	0.4681	-0.0113	0.0017	6.09958e-11	686025	6.44008e-05	44.1834
rs7025938	BMI	G	C	0.3187	0.0166	0.0019	3.69999e-19	691581	0.000110362	76.3324
rs9408882	BMI	A	G	0.4594	-0.0093	0.0016	1.29999e-08	794283	4.25336e-05	33.7852
rs2174307	BMI	C	G	0.4067	0.0121	0.0017	4.90004e-12	686559	7.37841e-05	50.6609
rs10867256	BMI	T	C	0.553	-0.0118	0.0017	8.69961e-12	689493	6.98724e-05	48.1799
rs13287131	BMI	C	T	0.2491	0.0123	0.002	6.80002e-10	683808	5.53085e-05	37.8225
rs7869771	BMI	C	A	0.2647	-0.014	0.0019	4.90004e-13	679436	7.99035e-05	54.2936
rs9650755	BMI	G	A	0.2664	0.0154	0.002	2.80027e-15	691183	8.57731e-05	59.29
rs380857	BMI	A	C	0.8878	-0.0151	0.0027	3.59998e-08	691507	4.52283e-05	31.2771
rs1535660	BMI	C	T	0.8554	-0.0147	0.0025	5.19996e-09	690624	5.006e-05	34.5744
rs4740619	BMI	C	T	0.4521	-0.0186	0.0016	2.29985e-30	794491	0.000170068	135.141
rs10811871	BMI	G	A	0.3829	-0.0108	0.0018	1.6e-09	686376	5.24466e-05	36
rs1187352	BMI	C	T	0.6518	0.0119	0.0018	6.00067e-11	688522	6.34751e-05	43.7068
rs1928295	BMI	C	T	0.4461	-0.0141	0.0016	5.40008e-18	793649	9.78424e-05	77.6602
rs7871866	BMI	C	G	0.1531	0.0187	0.0024	2.29985e-14	683494	8.88152e-05	60.7101
rs12098284	BMI	T	C	0.1241	0.0178	0.0026	1.80011e-11	686167	6.83021e-05	46.8698
rs11251352	BMI	G	A	0.5988	0.0109	0.0018	7.00003e-10	690804	5.30799e-05	36.6698
rs12779328	BMI	T	C	0.2833	0.0105	0.0019	4.49997e-08	690736	4.4212e-05	30.5402
rs10795422	BMI	G	A	0.6905	0.0139	0.0019	9.30037e-14	692108	7.73241e-05	53.5208
rs1624134	BMI	C	G	0.4068	0.0101	0.0018	1.09999e-08	690572	4.55899e-05	31.4846
rs2163188	BMI	C	G	0.474	0.0131	0.0017	1.99986e-14	686502	8.64899e-05	59.3806
rs7899106	BMI	G	A	0.04777	0.0331	0.0037	1e-18	793689	0.000100823	80.0299
rs7903146	BMI	T	C	0.2912	-0.0181	0.0018	1.29987e-23	795624	0.000127072	101.114
rs7084454	BMI	A	G	0.335	0.0193	0.0019	4.00037e-25	678564	0.000152037	103.183
rs12762034	BMI	C	T	0.07583	0.024	0.0032	7.29962e-14	692191	8.12571e-05	56.25
rs3977755	BMI	T	C	0.2804	-0.0135	0.0019	5.90065e-13	731529	6.90079e-05	50.4848
rs3904244	BMI	A	T	0.1377	0.0155	0.0025	4.30002e-10	691180	5.56119e-05	38.44
rs1937683	BMI	T	C	0.6699	0.0109	0.0018	3.2e-09	692539	5.29469e-05	36.6698
rs17113297	BMI	T	C	0.2082	0.0166	0.0021	2.09991e-15	686357	9.10307e-05	62.4853
rs17636031	BMI	C	T	0.2701	0.016	0.0019	1.20005e-17	782807	9.05813e-05	70.9141
rs999889	BMI	A	G	0.2818	-0.0108	0.0019	1.40001e-08	690572	4.67855e-05	32.3102
rs10887578	BMI	C	G	0.4896	0.0128	0.0017	1.59993e-13	679172	8.34653e-05	56.692
rs577525	BMI	C	T	0.5676	0.0166	0.0017	9.70063e-22	690616	0.000138045	95.3495
rs1681740	BMI	C	A	0.3933	-0.0115	0.0018	1.09999e-10	673459	6.06057e-05	40.8179
rs845084	BMI	A	G	0.2678	0.014	0.002	1.29987e-12	685413	7.14846e-05	49
rs4880341	BMI	T	C	0.5606	-0.0118	0.0017	1.10002e-11	689012	6.99212e-05	48.1799
rs4757144	BMI	A	G	0.5878	0.0169	0.0018	5.60015e-22	690082	0.000127724	88.1512
rs6265	BMI	T	C	0.1951	-0.0412	0.0021	1e-86	795458	0.000483647	384.907
rs7102454	BMI	C	T	0.3435	0.0158	0.0018	2.39994e-18	691134	0.00011147	77.0494
rs592483	BMI	T	C	0.5716	-0.0147	0.0017	1.99986e-18	781871	9.56225e-05	74.7716
rs349088	BMI	A	C	0.4976	-0.0128	0.0017	1.80011e-13	684401	8.28277e-05	56.692
rs7358465	BMI	T	C	0.6781	0.0103	0.0019	2.99999e-08	686935	4.27792e-05	29.3878
rs2605603	BMI	A	G	0.4887	-0.0103	0.0016	2.5e-10	790857	5.23979e-05	41.4414
rs10750215	BMI	T	G	0.3883	0.0108	0.0017	1.29999e-10	788895	5.11574e-05	40.3599
rs4936175	BMI	C	T	0.4445	0.0122	0.0017	1.39991e-12	692569	7.43578e-05	51.5017
rs12416812	BMI	A	G	0.5088	0.0111	0.0016	6.09958e-12	793338	6.06627e-05	48.1289
rs10832778	BMI	G	C	0.6222	0.0125	0.0017	1.29987e-13	783042	6.9041e-05	54.0657
rs2065418	BMI	G	T	0.3623	-0.0166	0.0018	3.59998e-20	691707	0.000122941	85.0494
rs10768994	BMI	C	T	0.4337	-0.0114	0.0017	6.4003e-12	791685	5.67982e-05	44.9689
rs6591407	BMI	A	C	0.1861	-0.0118	0.0021	1.89998e-08	794246	3.97515e-05	31.5737
rs4937870	BMI	G	A	0.3172	-0.0109	0.0019	8.79995e-09	683154	4.81733e-05	32.9114
rs7925214	BMI	T	C	0.5133	0.0147	0.0018	4.40048e-17	677603	9.84173e-05	66.6944
rs491711	BMI	C	A	0.316	-0.0115	0.0019	1.09999e-09	685113	5.34691e-05	36.6343
rs10742752	BMI	C	T	0.6159	0.0124	0.0017	1.10002e-13	792704	6.71128e-05	53.2042
rs7117238	BMI	A	G	0.168	-0.0131	0.0022	2.5e-09	788879	4.49435e-05	35.4566
rs4310573	BMI	T	C	0.7813	0.0116	0.0021	3.50002e-08	682567	4.47005e-05	30.5125
rs1048932	BMI	A	C	0.4162	-0.016	0.0017	3.80014e-22	795167	0.000111387	88.5813
rs4929923	BMI	C	T	0.6376	0.0181	0.0017	7.19946e-27	794933	0.000142583	113.36
rs4237643	BMI	G	T	0.6938	-0.0223	0.0019	4.30031e-33	692491	0.000198885	137.753
rs685870	BMI	C	T	0.7035	0.012	0.0019	2.39999e-10	688423	5.79395e-05	39.8892
rs11030618	BMI	T	C	0.5679	0.011	0.0017	2.39999e-10	690005	6.06749e-05	41.8685
rs7124681	BMI	A	C	0.4133	0.0263	0.0016	3.19963e-58	795474	0.000339546	270.191
rs1465900	BMI	C	A	0.2188	-0.0125	0.002	4.79999e-10	779748	5.00938e-05	39.0625
rs1784460	BMI	A	T	0.4035	0.0132	0.0018	8.99912e-14	680042	7.90738e-05	53.7778
rs12364470	BMI	G	T	0.1626	0.0178	0.0022	1.10002e-15	787411	8.31299e-05	65.4628
rs2429150	BMI	C	A	0.4164	0.0111	0.0018	2.69998e-10	686276	5.54087e-05	38.0278
rs7970953	BMI	A	G	0.29	0.0135	0.0018	9.79941e-14	788417	7.13404e-05	56.25
rs10878946	BMI	T	C	0.714	-0.0141	0.0019	3.59998e-13	685707	8.03078e-05	55.072
rs11066188	BMI	A	G	0.4181	-0.012	0.0017	8.10028e-13	792755	6.2849e-05	49.827
rs11615578	BMI	T	C	0.2474	0.013	0.002	8.10028e-11	669422	6.31102e-05	42.25
rs11170468	BMI	C	A	0.2326	-0.0123	0.0019	1.89998e-10	795265	5.26949e-05	41.9086
rs7138803	BMI	A	G	0.3772	0.03	0.0017	2.29985e-71	795588	0.000391279	311.419
rs705704	BMI	A	G	0.3304	-0.0131	0.0018	1.9002e-13	743597	7.12244e-05	52.966
rs11105839	BMI	A	T	0.3799	-0.0109	0.0017	1.09999e-10	781573	5.25972e-05	41.1107
rs7488867	BMI	T	C	0.2639	-0.0204	0.002	8.4004e-24	635746	0.000163623	104.04
rs10492229	BMI	T	C	0.2268	0.0142	0.0019	7.70016e-14	794845	7.02678e-05	55.856
rs4148866	BMI	T	C	0.4068	0.0098	0.0018	4e-08	676418	4.38201e-05	29.642
rs2306537	BMI	G	A	0.3092	0.0133	0.0019	8.69961e-13	691923	7.08121e-05	49
rs12422552	BMI	C	G	0.2663	-0.0134	0.002	1.59993e-11	689543	6.50969e-05	44.89
rs2608703	BMI	A	C	0.4546	0.0142	0.0017	1.9002e-16	686700	0.000101594	69.7716
rs12299814	BMI	A	C	0.2525	-0.0157	0.002	5.19996e-15	687962	8.95645e-05	61.6225
rs2943465	BMI	C	T	0.9444	0.0248	0.0039	2e-10	686547	5.8895e-05	40.4366
rs11173522	BMI	A	C	0.2078	0.0128	0.0021	1.09999e-09	691593	5.37165e-05	37.1519
rs11115176	BMI	C	T	0.2399	-0.0121	0.0019	2e-10	792384	5.11806e-05	40.5568
rs4842491	BMI	T	C	0.7138	0.0098	0.0018	4e-08	795312	3.72695e-05	29.642
rs11609659	BMI	C	T	0.2371	-0.0154	0.002	2.19989e-14	679177	8.72892e-05	59.29
rs12369179	BMI	T	C	0.08782	-0.0359	0.0031	2.49977e-31	674260	0.000198862	134.111
rs11611246	BMI	T	G	0.21	0.024	0.002	5.00035e-32	779823	0.000184623	144
rs7318817	BMI	T	C	0.6071	-0.0155	0.0018	2.70023e-18	691917	0.000107156	74.1512
rs1927790	BMI	C	T	0.4109	0.0148	0.0016	1.80011e-19	794326	0.000107706	85.5625
rs9522285	BMI	A	G	0.4143	0.0127	0.0017	2.49977e-13	690681	8.07973e-05	55.8097
rs6561943	BMI	T	C	0.2595	0.0119	0.0019	4.20001e-10	793951	4.94051e-05	39.2271
rs9300422	BMI	G	A	0.6903	-0.0103	0.0018	4e-09	795011	4.11849e-05	32.7438
rs7334078	BMI	C	T	0.2882	-0.0121	0.0019	2.19999e-10	688374	5.89133e-05	40.5568
rs1218822	BMI	A	G	0.6663	0.0168	0.0017	1.9002e-22	794711	0.000122873	97.6609
rs7983065	BMI	T	C	0.4503	-0.0148	0.0017	8.9002e-18	690924	0.000109685	75.7924
rs12429545	BMI	A	G	0.1248	0.0316	0.0025	9.60064e-38	778918	0.000205075	159.77
rs8181823	BMI	C	A	0.7614	0.0127	0.002	4.09996e-10	691345	5.83213e-05	40.3225
rs9547153	BMI	G	A	0.3839	0.0098	0.0017	8.70001e-09	775400	4.28558e-05	33.2318
rs1112613	BMI	A	G	0.1762	-0.0133	0.0023	3.40001e-09	682816	4.89692e-05	33.4386
rs9538162	BMI	C	T	0.4138	-0.0156	0.0018	4.79954e-19	690345	0.00010879	75.1111
rs1144387	BMI	C	G	0.5714	0.0098	0.0017	1.6e-08	687565	4.83303e-05	33.2318
rs7998796	BMI	G	A	0.3373	0.0105	0.0018	1.09999e-08	689430	4.9354e-05	34.0278
rs2479958	BMI	G	A	0.5075	-0.0154	0.0018	1.50003e-17	664268	0.000110181	73.1975
rs17446257	BMI	A	G	0.1292	0.0153	0.0026	2.90001e-09	690630	5.01382e-05	34.6287
rs9571687	BMI	A	C	0.329	-0.0129	0.0018	2.80027e-12	690974	7.43259e-05	51.3611
rs1330052	BMI	G	C	0.3504	0.0132	0.0018	1.50003e-13	691613	7.7751e-05	53.7778
rs3007105	BMI	T	C	0.4697	0.0142	0.0017	1.10002e-17	785488	8.88179e-05	69.7716
rs4981693	BMI	A	G	0.771	0.0206	0.002	6.90081e-24	689120	0.000153926	106.09
rs3902951	BMI	G	T	0.2455	0.0134	0.002	7.00003e-12	773819	5.80076e-05	44.89
rs1285997	BMI	G	C	0.7153	0.0142	0.0019	1.20005e-13	684235	8.1626e-05	55.856
rs9989141	BMI	T	C	0.6387	0.0162	0.0017	3.59998e-21	752768	0.00012062	90.8097
rs709400	BMI	G	A	0.3818	-0.015	0.0017	4.60045e-19	795379	9.78742e-05	77.8547
rs7148846	BMI	G	T	0.1896	0.0124	0.0022	2.19999e-08	687940	4.61772e-05	31.7686
rs4430672	BMI	C	T	0.8004	-0.0127	0.0022	3.89996e-09	691400	4.81961e-05	33.3244
rs217671	BMI	G	A	0.2719	0.0144	0.0019	1.29987e-13	691456	8.30648e-05	57.4404
rs768840	BMI	A	G	0.4183	0.0114	0.0018	2e-10	677485	5.92024e-05	40.1111
rs7144011	BMI	T	G	0.2136	0.0282	0.002	5.19996e-47	794117	0.000250291	198.81
rs12888545	BMI	G	A	0.2519	0.0136	0.002	9.09913e-12	688605	6.71457e-05	46.24
rs10132280	BMI	A	C	0.3017	-0.0223	0.0018	5.60015e-35	786578	0.000195091	153.485
rs872281	BMI	T	C	0.1728	-0.0151	0.0023	4.70002e-11	685310	6.28903e-05	43.1021
rs12888955	BMI	A	G	0.6513	-0.0178	0.0018	1.39991e-22	691849	0.000141326	97.7901
rs1836303	BMI	G	A	0.3873	0.0116	0.0018	5.30029e-11	688991	6.02742e-05	41.5309
rs3736485	BMI	G	A	0.5443	-0.0134	0.0016	2.49977e-16	790404	8.87323e-05	70.1406
rs339991	BMI	G	A	0.5631	0.0124	0.0018	1.20005e-12	686476	6.91262e-05	47.4568
rs12593036	BMI	G	A	0.2993	-0.0154	0.0019	3.80014e-16	686055	9.57489e-05	65.6953
rs4906908	BMI	G	T	0.5253	0.0103	0.0017	2.5e-09	691345	5.30956e-05	36.7093
rs8036040	BMI	A	C	0.4932	0.0109	0.0017	2.69998e-10	691068	5.94851e-05	41.1107
rs10518694	BMI	A	C	0.1424	0.0146	0.0025	3.29997e-09	690554	4.93863e-05	34.1056
rs17238110	BMI	G	A	0.1634	-0.0353	0.005	1.99986e-12	775505	6.42683e-05	49.8436
rs16953563	BMI	A	G	0.2516	-0.0134	0.002	1.50003e-11	691761	6.48881e-05	44.89
rs7172627	BMI	G	A	0.4719	0.0117	0.0017	1.10002e-11	690458	6.85973e-05	47.3668
rs17311369	BMI	T	C	0.3278	-0.0104	0.0019	3.09999e-08	673102	4.45102e-05	29.9612
rs13329567	BMI	T	C	0.2308	-0.0293	0.002	1e-50	793953	0.000270248	214.623
rs7181498	BMI	C	T	0.6309	-0.0163	0.0018	1e-19	690980	0.000118662	82.0031
rs12905439	BMI	G	C	0.3393	-0.0118	0.0018	1.40001e-10	675205	6.36437e-05	42.9753
rs9806742	BMI	A	G	0.8826	0.0208	0.0026	1.39991e-15	692509	9.2409e-05	64
rs12914489	BMI	A	G	0.1103	0.0165	0.0026	3.79997e-10	795244	5.06406e-05	40.2737
rs8027205	BMI	G	C	0.3967	-0.0108	0.0018	1.40001e-09	685725	5.24964e-05	36
rs12448257	BMI	A	G	0.218	0.0184	0.002	8.10028e-20	779628	0.000108553	84.64
rs879620	BMI	T	C	0.6179	0.0231	0.0018	5.30029e-38	688377	0.000239193	164.694
rs9926784	BMI	C	T	0.1822	-0.0258	0.0021	9.8992e-35	789617	0.000191118	150.939
rs9927848	BMI	A	C	0.7326	-0.0122	0.002	6.4e-10	687060	5.41554e-05	37.21
rs1477199	BMI	G	A	0.1451	0.0228	0.0024	9.3994e-22	794442	0.000113589	90.25
rs825688	BMI	T	C	0.456	-0.0095	0.0017	4.70002e-08	686144	4.55108e-05	31.2284
rs2361988	BMI	C	T	0.2539	-0.0155	0.002	5.19996e-15	690251	8.70079e-05	60.0625
rs1896767	BMI	A	G	0.5376	-0.0109	0.0017	2.39999e-10	686262	5.99017e-05	41.1107
rs4786903	BMI	G	A	0.7368	0.0125	0.002	3.50002e-10	680139	5.74298e-05	39.0625
rs7196720	BMI	C	T	0.5068	-0.0129	0.0017	7.29962e-14	689863	8.34608e-05	57.5813
rs3814883	BMI	T	C	0.4764	0.0232	0.0017	1.10002e-40	685519	0.000271607	186.242
rs8047395	BMI	A	G	0.5061	0.0642	0.0017	1e-200	788856	0.00180464	1426.17
rs12922346	BMI	C	G	0.2657	0.0136	0.002	1e-11	679615	6.80339e-05	46.24
rs4783830	BMI	A	G	0.3074	-0.0105	0.0019	2.39999e-08	675527	4.52074e-05	30.5402
rs889398	BMI	T	C	0.4247	-0.0196	0.0016	1.29987e-32	789694	0.00018999	150.062
rs12933482	BMI	G	A	0.1048	0.0186	0.0028	4.90004e-11	691477	6.38123e-05	44.1276
rs7206608	BMI	G	C	0.3146	0.0132	0.0019	1.29987e-12	689058	7.00413e-05	48.2659
rs7498665	BMI	G	A	0.4038	0.0271	0.0017	5.60015e-60	790299	0.000321447	254.121
rs6500208	BMI	A	G	0.2006	0.014	0.002	4.10015e-12	781931	6.26614e-05	49
rs756717	BMI	A	G	0.3973	-0.0148	0.0017	5.40008e-18	771976	9.81701e-05	75.7924
rs4516268	BMI	A	C	0.1925	-0.0217	0.0021	5.19996e-25	786617	0.000135725	106.778
rs4986044	BMI	T	C	0.4687	-0.0164	0.0016	3.29989e-23	787219	0.000133443	105.062
rs208015	BMI	C	T	0.9216	-0.0356	0.0034	1.39991e-25	691575	0.000158502	109.633
rs4968656	BMI	G	A	0.3216	0.0116	0.0019	8.19993e-10	675153	5.52055e-05	37.2742
rs12939549	BMI	G	A	0.4335	-0.018	0.0016	2.70023e-28	793950	0.000159383	126.562
rs12936083	BMI	G	A	0.3267	0.0139	0.0019	4.10015e-13	633615	8.44618e-05	53.5208
rs12150665	BMI	C	T	0.4058	-0.0162	0.0017	1.59993e-22	795501	0.000114141	90.8097
rs962273	BMI	C	T	0.7057	0.0137	0.0019	2.60016e-13	692594	7.50624e-05	51.9917
rs3935648	BMI	G	C	0.2328	-0.0125	0.0022	6.80002e-09	629303	5.12971e-05	32.2831
rs1075901	BMI	C	T	0.5639	0.0121	0.0016	1.20005e-13	794789	7.19528e-05	57.1914
rs7222349	BMI	A	G	0.3441	0.0115	0.0018	3.29997e-10	692215	5.89636e-05	40.8179
rs391300	BMI	C	T	0.6275	-0.0119	0.0017	3.10027e-12	791120	6.19337e-05	49
rs11656076	BMI	A	G	0.2254	-0.0142	0.0021	5.60015e-12	691283	6.61384e-05	45.7234
rs8071182	BMI	A	G	0.1735	0.0133	0.0022	2.1e-09	771437	4.73737e-05	36.5475
rs12602912	BMI	T	C	0.2048	0.0176	0.0021	9.8992e-18	777510	9.0332e-05	70.2404
rs8097672	BMI	T	A	0.1528	0.02	0.0025	8.4004e-16	686063	9.32772e-05	64
rs1430387	BMI	C	T	0.4295	-0.0114	0.0017	5.79963e-11	689325	6.52318e-05	44.9689
rs9783858	BMI	T	C	0.5191	0.0091	0.0017	3.29997e-08	770874	3.71694e-05	28.654
rs8097783	BMI	A	G	0.07554	-0.0389	0.0031	7.19946e-36	795408	0.000197925	157.462
rs17710386	BMI	C	T	0.3319	0.0126	0.0018	1e-12	783810	6.25112e-05	49
rs11150911	BMI	C	A	0.7191	-0.0133	0.0018	4.70002e-13	781716	6.98359e-05	54.5957
rs4800191	BMI	C	G	0.6369	0.0103	0.0017	2.5e-09	785353	4.67403e-05	36.7093
rs1365466	BMI	T	C	0.7406	-0.0137	0.0019	3.29989e-13	791868	6.56527e-05	51.9917
rs559231	BMI	T	G	0.3956	0.0135	0.0018	2.39994e-14	685154	8.20916e-05	56.25
rs663129	BMI	A	G	0.2301	0.0545	0.0019	1.59956e-178	788948	0.0010418	822.784
rs1241986	BMI	A	G	0.8479	-0.0139	0.0024	1.09999e-08	687757	4.87698e-05	33.5434
rs7239575	BMI	C	T	0.4832	-0.0202	0.0017	7.39946e-32	692313	0.000203898	141.19
rs1158805	BMI	A	C	0.3766	-0.0137	0.0018	1.20005e-14	691776	8.37325e-05	57.929
rs8090983	BMI	G	A	0.3314	0.0118	0.0018	2e-10	682470	6.29663e-05	42.9753
rs9951619	BMI	G	T	0.7643	0.0156	0.002	1.39991e-15	772643	7.87365e-05	60.84
rs287104	BMI	A	G	0.6604	0.0115	0.0017	4.40048e-11	787307	5.81204e-05	45.7612
rs895330	BMI	G	C	0.1924	-0.0201	0.0023	5.50047e-19	684271	0.000111599	76.3724
rs273504	BMI	G	A	0.4266	0.0153	0.0018	4.40048e-18	690672	0.000104597	72.25
rs17724992	BMI	G	A	0.2596	-0.0183	0.0019	1e-22	785851	0.000118033	92.7673
rs11880870	BMI	G	A	0.4801	-0.0189	0.0017	1e-28	717350	0.000172274	123.602
rs1982725	BMI	T	C	0.4778	0.0097	0.0017	3.29997e-08	683155	4.76547e-05	32.5571
rs11084553	BMI	G	A	0.1518	-0.021	0.0024	1.80011e-18	691103	0.000110771	76.5625
rs11672660	BMI	T	C	0.2049	-0.034	0.0021	1.69981e-60	768426	0.000341012	262.132
rs9304665	BMI	A	T	0.7633	0.0229	0.002	2.90001e-29	689470	0.000190114	131.102
rs10408324	BMI	T	C	0.2744	-0.0124	0.0019	9.49948e-11	690737	6.1659e-05	42.5928
rs12981256	BMI	A	G	0.5325	0.0142	0.0018	1.10002e-15	678327	9.17387e-05	62.2346
rs998732	BMI	G	A	0.1578	-0.0171	0.0022	1.99986e-14	793852	7.60982e-05	60.4153
rs17513613	BMI	C	T	0.3236	0.0186	0.0018	3.59998e-26	789575	0.000135216	106.778
rs769449	BMI	A	G	0.1161	-0.0254	0.0027	2.29985e-20	566857	0.000156098	88.4993
rs6050446	BMI	G	A	0.97001	0.0343	0.0047	4.40048e-13	766287	6.94978e-05	53.2589
rs11908637	BMI	A	G	0.236	-0.012	0.0021	4.90004e-09	691443	4.72223e-05	32.6531
rs6011457	BMI	A	T	0.4975	-0.0116	0.0017	2.70023e-11	690692	6.74069e-05	46.5606
rs4813619	BMI	T	G	0.5101	-0.0108	0.0018	2.30001e-09	622760	5.78038e-05	36
rs1321432	BMI	C	A	0.6321	0.0201	0.0018	3.50026e-29	686481	0.00018161	124.694
rs4012234	BMI	G	T	0.5924	0.0141	0.0018	9.8992e-16	689653	8.8966e-05	61.3611
rs2143253	BMI	A	G	0.1189	-0.0188	0.0026	1.10002e-12	684760	7.6348e-05	52.284
rs2425840	BMI	C	A	0.4059	0.0119	0.0018	1.59993e-11	681680	6.41122e-05	43.7068
rs8123881	BMI	G	A	0.1299	0.0196	0.0024	4.40048e-16	793018	8.4095e-05	66.6944
rs852056	BMI	C	T	0.7584	-0.0128	0.002	1.79999e-10	691874	5.9198e-05	40.96
rs1884389	BMI	T	C	0.4289	-0.0103	0.0017	4e-09	683669	5.36917e-05	36.7093
rs2423668	BMI	C	T	0.5505	-0.0105	0.0019	2.80001e-08	527352	5.79089e-05	30.5402
rs1409818	BMI	T	C	0.1156	0.0201	0.0029	2.49977e-12	690984	6.95181e-05	48.0392
rs17806379	BMI	T	C	0.1789	-0.0258	0.0022	1.50003e-30	690043	0.000199265	137.529
rs6512302	BMI	C	G	0.7511	0.0142	0.002	2.09991e-12	686053	7.34729e-05	50.41
rs427943	BMI	C	A	0.5669	0.017	0.0017	7.29962e-23	712095	0.000140411	100
rs2832283	BMI	A	G	0.2208	0.0115	0.002	5.80003e-09	792324	4.17268e-05	33.0625
rs13047416	BMI	G	C	0.3769	-0.0154	0.0018	2.19989e-17	683228	0.000107123	73.1975
rs2836964	BMI	C	T	0.3576	-0.011	0.0018	1.29999e-09	692353	5.39373e-05	37.3457
rs4818225	BMI	G	A	0.6606	0.0117	0.0018	2.30001e-10	688274	6.13817e-05	42.25
rs175165	BMI	G	T	0.3941	-0.0103	0.0018	5.19996e-09	690545	4.74151e-05	32.7438
rs9615905	BMI	T	C	0.45	0.011	0.0017	2.69998e-10	690274	6.06512e-05	41.8685
rs11538	BMI	G	A	0.1805	0.0135	0.0023	3.29997e-09	692349	4.97583e-05	34.4518
rs6712	BMI	C	G	0.1368	0.0138	0.0025	4.39997e-08	688469	4.42562e-05	30.4704
rs138289	BMI	T	A	0.4829	-0.0103	0.0017	3.29997e-09	687258	5.34114e-05	36.7093
rs2285178	BMI	C	T	0.3109	0.0112	0.0019	9.40005e-09	638268	5.4438e-05	34.7479
rs4820408	BMI	G	T	0.592	-0.0151	0.0017	2.09991e-19	794185	9.93325e-05	78.8962

## Sheet: WHR
SNP	exposure	effect_allele.exposure	other_allele.exposure	eaf.exposure	beta.exposure	se.exposure	pval.exposure	samplesize.exposure	pve	F_statistics
rs11055887	WHR	A	G	0.1934	-0.0133	0.0023	4.28e-09	697734	4.79222e-05	33.4386
rs28451064	WHR	A	G	0.1268	0.0177	0.003	4.23e-09	697734	4.98876e-05	34.81
rs2715135	WHR	T	G	0.3706	0.0109	0.0018	4.09e-09	697734	5.25527e-05	36.6698
rs2526886	WHR	T	G	0.69	0.0125	0.0021	3.65e-09	697734	5.07773e-05	35.4308
rs4395620	WHR	T	C	0.5756	0.0106	0.0018	3.57e-09	697734	4.96999e-05	34.679
rs793456	WHR	A	G	0.6045	-0.0106	0.0018	3.56e-09	697734	4.96999e-05	34.679
rs12692387	WHR	T	C	0.3315	-0.0124	0.0021	2.9e-09	697734	4.99681e-05	34.8662
rs733381	WHR	A	G	0.7717	0.0122	0.0021	2.82e-09	697734	4.83693e-05	33.7506
rs62506196	WHR	A	C	0.8376	-0.0159	0.0027	2.7e-09	697734	4.96999e-05	34.679
rs6474945	WHR	T	G	0.4535	-0.0101	0.0017	2.67e-09	697734	5.05863e-05	35.2976
rs747249	WHR	A	G	0.3588	0.0111	0.0019	2.65e-09	697734	4.89134e-05	34.1302
rs6604731	WHR	T	C	0.2997	-0.0116	0.0019	2.55e-09	697734	5.3419e-05	37.2742
rs7599312	WHR	A	G	0.2732	-0.0114	0.0019	2.36e-09	697734	5.15929e-05	36
rs12430764	WHR	A	G	0.5164	0.0107	0.0018	1.87e-09	697734	5.0642e-05	35.3364
rs10851523	WHR	C	G	0.2742	-0.0118	0.002	1.79e-09	697734	4.98876e-05	34.81
rs15285	WHR	T	C	0.2629	-0.0117	0.0019	1.62e-09	697734	5.43439e-05	37.9197
rs1122080	WHR	A	G	0.2045	-0.0131	0.0022	1.6e-09	697734	5.08142e-05	35.4566
rs12590238	WHR	C	G	0.8339	-0.0141	0.0023	1.55e-09	697734	5.38604e-05	37.5822
rs10164099	WHR	T	C	0.8742	-0.0149	0.0025	1.17e-09	697734	5.09074e-05	35.5216
rs7222	WHR	T	C	0.499	0.0109	0.0018	1.17e-09	697734	5.25527e-05	36.6698
rs6130360	WHR	A	G	0.8485	0.0151	0.0025	1.13e-09	697734	5.22831e-05	36.4816
rs9370243	WHR	T	G	0.0804	0.0198	0.0032	1.13e-09	697734	5.48677e-05	38.2852
rs13642	WHR	A	T	0.6452	0.0113	0.0019	9.49e-10	697734	5.06918e-05	35.3712
rs7907173	WHR	A	G	0.4511	-0.0109	0.0018	9.43e-10	697734	5.25527e-05	36.6698
rs12042959	WHR	A	G	0.8633	0.0155	0.0025	9.25e-10	697734	5.50896e-05	38.44
rs12140153	WHR	T	G	0.091	-0.0214	0.0035	7.64e-10	697734	5.3577e-05	37.3845
rs1017698	WHR	A	G	0.5974	-0.0113	0.0018	5.13e-10	697734	5.64804e-05	39.4105
rs10499013	WHR	A	G	0.28	-0.0125	0.002	5.1e-10	697734	5.59817e-05	39.0625
rs7025089	WHR	A	C	0.6792	-0.0118	0.0019	4.29e-10	697734	5.52768e-05	38.5706
rs12828016	WHR	T	G	0.391	-0.0114	0.0018	4.08e-10	697734	5.74844e-05	40.1111
rs3891424	WHR	A	G	0.0527	-0.0278	0.0044	4e-10	697734	5.72097e-05	39.9194
rs11764879	WHR	A	G	0.2864	-0.0117	0.0019	3.93e-10	697734	5.43439e-05	37.9197
rs17738166	WHR	A	G	0.3974	0.0114	0.0018	3.78e-10	697734	5.74844e-05	40.1111
rs7070670	WHR	T	C	0.3228	-0.0132	0.0021	3.64e-10	697734	5.66233e-05	39.5102
rs10132280	WHR	A	C	0.3106	-0.0116	0.0018	3.11e-10	697734	5.95189e-05	41.5309
rs12469667	WHR	A	G	0.2322	-0.013	0.0021	2.82e-10	697734	5.49205e-05	38.322
rs12206094	WHR	T	C	0.2888	-0.0119	0.0019	2.21e-10	697734	5.62176e-05	39.2271
rs4779526	WHR	A	T	0.7568	0.0132	0.0021	2.09e-10	697734	5.66233e-05	39.5102
rs10827252	WHR	A	G	0.4934	-0.0113	0.0018	2.03e-10	697734	5.64804e-05	39.4105
rs13229637	WHR	T	C	0.8538	0.0159	0.0025	1.91e-10	697734	5.79694e-05	40.4496
rs17324331	WHR	C	G	0.3136	0.012	0.0019	1.79e-10	697734	5.71664e-05	39.8892
rs11187537	WHR	C	G	0.2632	0.013	0.002	1.73e-10	697734	6.05495e-05	42.25
rs1328757	WHR	T	C	0.4743	0.0114	0.0018	1.69e-10	697734	5.74844e-05	40.1111
rs1822489	WHR	A	G	0.3177	0.0122	0.0019	1.52e-10	697734	5.90877e-05	41.2299
rs4454042	WHR	T	C	0.2734	0.0127	0.002	1.37e-10	697734	5.77873e-05	40.3225
rs1452075	WHR	T	C	0.7316	0.0123	0.0019	1.32e-10	697734	6.00602e-05	41.9086
rs12101393	WHR	C	G	0.7865	0.014	0.0022	1.19e-10	697734	5.80358e-05	40.4959
rs12024554	WHR	T	C	0.2346	-0.0149	0.0023	1.08e-10	697734	6.01452e-05	41.9679
rs7591387	WHR	T	C	0.1024	0.0179	0.0028	9.3e-11	697734	5.85699e-05	40.8686
rs1045241	WHR	T	C	0.2816	-0.0123	0.0019	8.86e-11	697734	6.00602e-05	41.9086
rs4372913	WHR	A	G	0.7875	-0.014	0.0022	8.6e-11	697734	5.80358e-05	40.4959
rs7492628	WHR	C	G	0.6801	-0.0125	0.0019	7.89e-11	697734	6.20292e-05	43.2825
rs979012	WHR	T	C	0.3637	0.0116	0.0018	7.86e-11	697734	5.95189e-05	41.5309
rs905938	WHR	T	C	0.7235	0.0126	0.0019	7.83e-11	697734	6.30255e-05	43.9778
rs1124639	WHR	T	C	0.4392	-0.0113	0.0017	7.48e-11	697734	6.33201e-05	44.1834
rs747601	WHR	A	T	0.275	-0.0128	0.002	7.27e-11	697734	5.87009e-05	40.96
rs6566233	WHR	T	C	0.5152	-0.0128	0.002	7.13e-11	697734	5.87009e-05	40.96
rs12777288	WHR	T	C	0.7714	-0.0139	0.0021	6.88e-11	697734	6.27876e-05	43.8118
rs7744833	WHR	A	G	0.6823	0.0125	0.0019	6.88e-11	697734	6.20292e-05	43.2825
rs9515201	WHR	A	C	0.3068	-0.0121	0.0018	6.63e-11	697734	6.47601e-05	45.1883
rs8071778	WHR	C	G	0.1539	-0.016	0.0025	6.62e-11	697734	5.87009e-05	40.96
rs861029	WHR	T	C	0.7492	-0.0135	0.002	4.36e-11	697734	6.52964e-05	45.5625
rs2161228	WHR	T	C	0.102	0.0192	0.0029	4.32e-11	697734	6.28188e-05	43.8335
rs12440605	WHR	A	G	0.5243	0.0118	0.0018	4.02e-11	697734	6.15889e-05	42.9753
rs55747707	WHR	A	G	0.1765	-0.0154	0.0023	3.4e-11	697734	6.42492e-05	44.8318
rs213624	WHR	A	G	0.5263	0.0118	0.0018	3.29e-11	697734	6.15889e-05	42.9753
rs4239275	WHR	T	C	0.4129	0.0118	0.0018	3.26e-11	697734	6.15889e-05	42.9753
rs12494190	WHR	A	G	0.4038	-0.0121	0.0018	3.03e-11	697734	6.47601e-05	45.1883
rs7311622	WHR	T	C	0.4526	-0.0119	0.0018	2.96e-11	697734	6.26371e-05	43.7068
rs7206608	WHR	C	G	0.6754	-0.0127	0.0019	2.48e-11	697734	6.40299e-05	44.6787
rs2595004	WHR	T	C	0.8253	-0.0156	0.0023	2.06e-11	697734	6.59288e-05	46.0038
rs12986231	WHR	T	C	0.7288	0.015	0.0022	2.04e-11	697734	6.66221e-05	46.4876
rs579682	WHR	T	C	0.7141	-0.0133	0.002	2.02e-11	697734	6.33762e-05	44.2225
rs2903995	WHR	A	T	0.3781	-0.0122	0.0018	1.61e-11	697734	6.58349e-05	45.9383
rs55920843	WHR	T	G	0.9886	0.0623	0.0092	1.55e-11	697734	6.57176e-05	45.8565
rs8141715	WHR	T	G	0.7545	-0.0136	0.002	1.45e-11	697734	6.62673e-05	46.24
rs10475249	WHR	C	G	0.5488	0.0134	0.002	1.29e-11	697734	6.43327e-05	44.89
rs6699397	WHR	A	G	0.6236	-0.0118	0.0017	1.28e-11	697734	6.90472e-05	48.1799
rs1789882	WHR	A	G	0.1691	0.016	0.0023	9.97e-12	697734	6.93528e-05	48.3932
rs7647305	WHR	T	C	0.2099	-0.0142	0.0021	8.28e-12	697734	6.55269e-05	45.7234
rs8070737	WHR	T	G	0.1682	0.016	0.0023	7.39e-12	697734	6.93528e-05	48.3932
rs668871	WHR	T	C	0.469	-0.0134	0.002	7.19e-12	697734	6.43327e-05	44.89
rs3903399	WHR	T	C	0.7847	-0.0149	0.0022	6.82e-12	697734	6.57368e-05	45.8698
rs901630	WHR	T	C	0.411	-0.0119	0.0017	6.81e-12	697734	7.02224e-05	49
rs12593088	WHR	A	G	0.3106	-0.0128	0.0019	5.16e-12	697734	6.50421e-05	45.385
rs10788569	WHR	T	C	0.7235	-0.0134	0.0019	3.98e-12	697734	7.12823e-05	49.7396
rs1974004	WHR	T	C	0.1528	0.0173	0.0025	3.85e-12	697734	6.86266e-05	47.8864
rs3736485	WHR	A	G	0.4564	0.0118	0.0017	3.85e-12	697734	6.90472e-05	48.1799
rs536665	WHR	A	G	0.7979	-0.0171	0.0024	2.18e-12	697734	7.27526e-05	50.7656
rs6942652	WHR	C	G	0.4294	-0.0126	0.0018	2.18e-12	697734	7.02224e-05	49
rs2161097	WHR	T	C	0.4408	0.0126	0.0018	2.11e-12	697734	7.02224e-05	49
rs9976841	WHR	A	G	0.3871	-0.0129	0.0018	2.1e-12	697734	7.36059e-05	51.3611
rs9296938	WHR	A	G	0.2501	-0.0145	0.002	1.5e-12	697734	7.53275e-05	52.5625
rs10745659	WHR	C	G	0.5607	-0.0127	0.0018	1.43e-12	697734	7.13414e-05	49.7809
rs12495178	WHR	T	C	0.6416	0.0124	0.0018	1.32e-12	697734	6.8011e-05	47.4568
rs13063979	WHR	T	G	0.7323	-0.0135	0.0019	1.19e-12	697734	7.23501e-05	50.4848
rs1431659	WHR	A	G	0.2736	0.0143	0.002	1.12e-12	697734	7.3264e-05	51.1225
rs7138803	WHR	A	G	0.3842	0.0125	0.0018	1.09e-12	697734	6.91123e-05	48.2253
rs998732	WHR	A	G	0.8343	0.0165	0.0023	1.04e-12	697734	7.37548e-05	51.465
rs789351	WHR	T	C	0.4202	0.0123	0.0017	7.57e-13	697734	7.50222e-05	52.3495
rs1757471	WHR	T	C	0.5081	0.0128	0.0018	5.89e-13	697734	7.24692e-05	50.5679
rs4851284	WHR	T	C	0.6685	-0.0151	0.0021	5.62e-13	697734	7.40957e-05	51.7029
rs2200155	WHR	A	G	0.3722	-0.0133	0.0018	5.07e-13	697734	7.8241e-05	54.5957
rs1158805	WHR	A	C	0.3797	-0.0133	0.0018	4.95e-13	697734	7.8241e-05	54.5957
rs17326656	WHR	T	G	0.2346	0.0153	0.0021	4.17e-13	697734	7.60714e-05	53.0816
rs36061954	WHR	T	C	0.3979	0.0146	0.002	3.42e-13	697734	7.637e-05	53.29
rs6658723	WHR	T	C	0.4332	0.0145	0.002	2.34e-13	697734	7.53275e-05	52.5625
rs1139653	WHR	A	T	0.2851	0.0147	0.002	1.15e-13	697734	7.74196e-05	54.0225
rs2613505	WHR	T	C	0.8197	0.0161	0.0022	1.01e-13	697734	7.67508e-05	53.5558
rs17101456	WHR	A	G	0.879	-0.0206	0.0028	7.46e-14	697734	7.75702e-05	54.1276
rs11176015	WHR	T	C	0.293	0.0151	0.002	7.21e-14	697734	8.16899e-05	57.0025
rs13256367	WHR	A	C	0.6534	0.0141	0.0019	5.42e-14	697734	7.89236e-05	55.072
rs780159	WHR	A	G	0.4292	-0.0133	0.0017	2.86e-14	697734	8.77157e-05	61.2076
rs809955	WHR	A	G	0.3669	-0.0155	0.002	2.48e-14	697734	8.60748e-05	60.0625
rs1243188	WHR	T	C	0.7061	-0.0148	0.0019	2.37e-14	697734	8.69538e-05	60.6759
rs2061708	WHR	C	G	0.5884	0.0152	0.002	2.13e-14	697734	8.27754e-05	57.76
rs645040	WHR	T	G	0.7704	0.0156	0.002	1.15e-14	697734	8.7189e-05	60.84
rs332105	WHR	A	G	0.5544	-0.0139	0.0018	1.12e-14	697734	8.5459e-05	59.6327
rs7217226	WHR	T	G	0.6555	-0.0137	0.0018	9.94e-15	697734	8.30176e-05	57.929
rs591939	WHR	A	G	0.7547	-0.0177	0.0023	9.11e-15	697734	8.48719e-05	59.2231
rs11747001	WHR	A	G	0.7638	0.0154	0.002	8.39e-15	697734	8.49679e-05	59.29
rs3825061	WHR	T	C	0.387	0.0142	0.0018	5.45e-15	697734	8.91873e-05	62.2346
rs76699125	WHR	T	C	0.9368	0.032	0.0041	4.96e-15	697734	8.7298e-05	60.9161
rs2183825	WHR	T	C	0.6861	-0.0141	0.0018	4.43e-15	697734	8.79357e-05	61.3611
rs1406948	WHR	A	G	0.3679	-0.0137	0.0017	4.12e-15	697734	9.30707e-05	64.9446
rs11897119	WHR	T	C	0.594	-0.0134	0.0017	4.07e-15	697734	8.90396e-05	62.1315
rs12684047	WHR	A	T	0.1914	-0.0185	0.0023	3.44e-15	697734	9.27166e-05	64.6975
rs1345203	WHR	T	C	0.7829	0.0187	0.0024	3.07e-15	697734	8.70028e-05	60.7101
rs12459350	WHR	A	G	0.5423	0.0134	0.0017	2.23e-15	697734	8.90396e-05	62.1315
rs62095889	WHR	A	G	0.3426	-0.0166	0.0021	1.62e-15	697734	8.95465e-05	62.4853
rs1045411	WHR	T	C	0.2792	-0.0155	0.0019	1.27e-15	697734	9.53729e-05	66.5512
rs6545714	WHR	A	G	0.6107	-0.0139	0.0017	8.96e-16	697734	9.58077e-05	66.8547
rs1190982	WHR	T	C	0.3027	0.0157	0.0019	5.1e-16	697734	9.78497e-05	68.2798
rs4894803	WHR	A	G	0.6004	0.0149	0.0018	3.74e-16	697734	9.81963e-05	68.5216
rs12449442	WHR	A	G	0.2186	0.0172	0.0021	2.55e-16	697734	9.61361e-05	67.0839
rs17109256	WHR	A	G	0.2324	0.0169	0.0021	2.4e-16	697734	9.28121e-05	64.7642
rs494752	WHR	C	G	0.6548	-0.0154	0.0019	2.31e-16	697734	9.41463e-05	65.6953
rs10490869	WHR	A	T	0.7964	-0.0183	0.0022	9.34e-17	697734	9.91571e-05	69.1921
rs2398893	WHR	A	G	0.7143	0.0157	0.0019	9.01e-17	697734	9.78497e-05	68.2798
rs8043060	WHR	A	G	0.2217	-0.0166	0.002	8.93e-17	697734	9.87242e-05	68.89
rs17644283	WHR	A	G	0.3879	0.0148	0.0018	3.24e-17	697734	9.68827e-05	67.6049
rs946106	WHR	T	C	0.7664	-0.017	0.002	2.72e-17	697734	0.000103539	72.25
rs1142	WHR	T	C	0.3344	0.0149	0.0018	2.06e-17	697734	9.81963e-05	68.5216
rs3092781	WHR	T	C	0.451	-0.0145	0.0017	1.92e-17	697734	0.000104256	72.7509
rs11030108	WHR	A	G	0.3307	0.0154	0.0018	1.21e-17	697734	0.000104896	73.1975
rs2112347	WHR	T	G	0.63	0.015	0.0017	8.41e-18	697734	0.00011157	77.8547
rs13130484	WHR	T	C	0.4294	0.0147	0.0017	7.83e-18	697734	0.000107152	74.7716
rs10761785	WHR	T	G	0.5135	-0.0147	0.0017	6.43e-18	697734	0.000107152	74.7716
rs39312	WHR	A	C	0.6205	-0.0154	0.0018	3.5e-18	697734	0.000104896	73.1975
rs12527712	WHR	T	C	0.0882	0.0284	0.0033	3.38e-18	697734	0.000106138	74.0643
rs7395513	WHR	A	G	0.4389	-0.0173	0.002	2.46e-18	697734	0.000107225	74.8225
rs12575252	WHR	C	G	0.3337	-0.0154	0.0018	2.32e-18	697734	0.000104896	73.1975
rs7213608	WHR	T	C	0.6826	-0.0171	0.0019	6.95e-19	697734	0.000116077	81
rs6688233	WHR	T	C	0.2394	0.0186	0.0021	3.02e-19	697734	0.000112421	78.449
rs9644033	WHR	A	T	0.7545	0.0188	0.0021	2.1e-19	697734	0.000114852	80.1451
rs11654387	WHR	C	G	0.4878	0.0161	0.0018	1.45e-19	697734	0.000114648	80.0031
rs2503099	WHR	A	G	0.8346	-0.0214	0.0023	8.3e-20	697734	0.000124059	86.5709
rs10019888	WHR	A	G	0.8133	-0.0208	0.0023	8.05e-20	697734	0.000117201	81.7845
rs35169799	WHR	T	C	0.0615	0.0373	0.0041	6.26e-20	697734	0.000118607	82.7656
rs1385167	WHR	A	G	0.862	-0.0224	0.0024	6.22e-20	697734	0.000124833	87.1111
rs10991433	WHR	T	C	0.8956	-0.0254	0.0028	5.73e-20	697734	0.000117926	82.2908
rs11724804	WHR	A	G	0.4436	-0.0165	0.0018	4.98e-20	697734	0.000120415	84.0278
rs9878908	WHR	T	C	0.8126	-0.0193	0.0021	3.38e-20	697734	0.000121041	84.4649
rs4964656	WHR	C	G	0.3026	-0.0181	0.002	1.96e-20	697734	0.00011737	81.9025
rs2291542	WHR	T	C	0.3272	0.0168	0.0018	1.74e-20	697734	0.000124833	87.1111
rs11992444	WHR	T	G	0.5085	0.0185	0.002	4.99e-21	697734	0.000122614	85.5625
rs12287076	WHR	C	G	0.625	0.0192	0.002	3.53e-21	697734	0.000132067	92.16
rs4788204	WHR	A	G	0.4594	0.0169	0.0018	2.64e-21	697734	0.000126323	88.1512
rs2306589	WHR	T	C	0.473	0.016	0.0017	2.52e-21	697734	0.00012694	88.5813
rs711869	WHR	A	G	0.5566	-0.0171	0.0018	2.38e-21	697734	0.000129331	90.25
rs1800437	WHR	C	G	0.1876	-0.0209	0.0022	6.23e-22	697734	0.000129331	90.25
rs6749646	WHR	A	T	0.7801	-0.021	0.0022	5.99e-22	697734	0.000130571	91.1157
rs7498665	WHR	A	G	0.6175	-0.0168	0.0017	1.13e-22	697734	0.000139949	97.6609
rs28446899	WHR	T	C	0.078	0.0362	0.0037	7.92e-23	697734	0.000137172	95.7224
rs409125	WHR	A	T	0.628	-0.0182	0.0018	2.08e-23	697734	0.000146502	102.235
rs889398	WHR	T	C	0.4146	-0.0171	0.0017	1.99e-23	697734	0.000144991	101.18
rs4671193	WHR	T	C	0.3562	-0.0191	0.0018	4.79e-25	697734	0.000161347	112.596
rs605066	WHR	T	C	0.5834	-0.0192	0.0018	2.38e-26	697734	0.000163041	113.778
rs6021889	WHR	A	G	0.7102	0.0203	0.0019	2.46e-27	697734	0.000163578	114.152
rs2276390	WHR	T	G	0.3375	-0.021	0.0019	5.76e-28	697734	0.000175051	122.161
rs2167750	WHR	T	C	0.4729	0.0199	0.0018	6.47e-29	697734	0.000175144	122.225
rs3936510	WHR	T	G	0.1967	0.0241	0.0021	1.76e-29	697734	0.000188722	131.703
rs2236519	WHR	A	G	0.3693	0.0212	0.0018	1.89e-30	697734	0.00019877	138.716
rs1294436	WHR	C	G	0.5972	0.023	0.002	1.29e-30	697734	0.000189506	132.25
rs2294239	WHR	A	G	0.5683	0.02	0.0017	3.17e-31	697734	0.000198329	138.408
rs2925979	WHR	T	C	0.2958	0.0215	0.0018	1.62e-31	697734	0.000204434	142.67
rs6743060	WHR	A	C	0.8423	0.0266	0.0022	1.8e-32	697734	0.000209477	146.19
rs797486	WHR	A	C	0.8938	0.0316	0.0026	1.09e-34	697734	0.000211663	147.716
rs429358	WHR	T	C	0.8459	0.0346	0.0027	4.21e-37	697734	0.000235306	164.219
rs1569135	WHR	A	G	0.5372	0.0215	0.0017	2.76e-37	697734	0.000229187	159.948
rs6795831	WHR	A	C	0.8143	0.0288	0.0023	2.09e-37	697734	0.000224668	156.794
rs10876528	WHR	A	C	0.351	0.0236	0.0018	8.58e-39	697734	0.00024631	171.901
rs10842707	WHR	T	C	0.2036	0.0266	0.002	3.91e-39	697734	0.000253456	176.89
rs1534696	WHR	A	C	0.5694	-0.0226	0.0017	3.67e-39	697734	0.000253232	176.734
rs6567160	WHR	T	C	0.7532	-0.0263	0.002	2.53e-39	697734	0.000247773	172.923
rs10919388	WHR	A	C	0.2729	-0.0266	0.0019	6.4e-43	697734	0.00028083	196
rs3786897	WHR	A	G	0.5805	-0.0237	0.0017	1.45e-43	697734	0.000278476	194.356
rs114760566	WHR	A	C	0.0432	0.0674	0.0048	2.94e-44	697734	0.000282504	197.168
rs10923724	WHR	T	C	0.5565	0.024	0.0017	1.81e-45	697734	0.000285569	199.308
rs12608504	WHR	A	G	0.3593	0.0251	0.0018	4.68e-46	697734	0.000278607	194.448
rs1563355	WHR	T	C	0.328	-0.0277	0.0019	1.59e-49	697734	0.00030453	212.546
rs863750	WHR	T	C	0.5836	0.0259	0.0017	6.2e-51	697734	0.000332558	232.114
rs10049088	WHR	T	C	0.3814	-0.0271	0.0018	1.47e-53	697734	0.00032476	226.67
rs6905288	WHR	A	G	0.5735	0.0327	0.0017	2.02e-78	697734	0.000530002	369.997
rs9923544	WHR	T	C	0.4354	0.0389	0.0017	1.18e-113	697734	0.000749869	523.602
rs72959041	WHR	A	G	0.0409	0.126	0.0044	4.56e-183	697734	0.00117391	820.041

## Sheet: WHRadjBMI
SNP	exposure	effect_allele.exposure	other_allele.exposure	eaf.exposure	beta.exposure	se.exposure	pval.exposure	samplesize.exposure	pve	F_statistics
rs10049088	WHR adjusted BMI	T	C	0.3815	-0.029	0.0018	1.45e-59	694649	0.000373528	259.568
rs10054063	WHR adjusted BMI	A	T	0.6208	-0.0268	0.002	1.97e-39	694649	0.000258423	179.56
rs10100423	WHR adjusted BMI	A	T	0.9285	-0.0418	0.0034	5.91e-34	694649	0.000217538	151.145
rs1029645	WHR adjusted BMI	A	G	0.545	-0.0129	0.0018	7.2e-13	694649	7.39328e-05	51.3611
rs1035942	WHR adjusted BMI	A	G	0.2746	0.0141	0.002	2.14e-12	694649	7.15454e-05	49.7025
rs1045241	WHR adjusted BMI	T	C	0.2817	-0.0185	0.0019	3.51e-22	694649	0.000136462	94.8061
rs10462028	WHR adjusted BMI	A	G	0.3237	0.0189	0.0019	2.95e-23	694649	0.000142426	98.9501
rs10463416	WHR adjusted BMI	A	G	0.3589	0.0137	0.0018	9.28e-14	694649	8.33863e-05	57.929
rs10502148	WHR adjusted BMI	T	C	0.3572	-0.023	0.0018	5.87e-36	694649	0.000234987	163.272
rs10507524	WHR adjusted BMI	T	C	0.9046	-0.0182	0.0031	2.68e-09	694649	4.96172e-05	34.4683
rs1051684	WHR adjusted BMI	A	G	0.3555	0.0132	0.0019	4.39e-12	694649	6.94776e-05	48.2659
rs1057119	WHR adjusted BMI	C	G	0.7725	0.0134	0.0022	9.17e-10	694649	5.34042e-05	37.0992
rs10745659	WHR adjusted BMI	C	G	0.5607	-0.0127	0.0018	1.82e-12	694649	7.16582e-05	49.7809
rs10817896	WHR adjusted BMI	T	C	0.2768	0.0126	0.002	3.3e-10	694649	5.71335e-05	39.69
rs10820747	WHR adjusted BMI	A	G	0.2404	0.0271	0.0023	1.1e-31	694649	0.000199816	138.83
rs10842707	WHR adjusted BMI	T	C	0.204	0.0343	0.0021	1.52e-62	694649	0.000383899	266.778
rs10878367	WHR adjusted BMI	A	T	0.295	0.019	0.002	5.84e-21	694649	0.000129905	90.25
rs10880823	WHR adjusted BMI	T	C	0.7662	-0.0132	0.0021	5.65e-10	694649	5.68747e-05	39.5102
rs10887759	WHR adjusted BMI	A	G	0.1595	0.0173	0.0024	1.06e-12	694649	7.47949e-05	51.9601
rs10913257	WHR adjusted BMI	T	G	0.4507	-0.0107	0.0018	2.38e-09	694649	5.08669e-05	35.3364
rs10919388	WHR adjusted BMI	A	C	0.2729	-0.0333	0.0019	9.71e-66	694649	0.000442002	307.172
rs10923724	WHR adjusted BMI	T	C	0.5569	0.0347	0.0017	1.25e-89	694649	0.000599426	416.64
rs10963067	WHR adjusted BMI	A	C	0.0941	-0.0209	0.0032	5.86e-11	694649	6.14045e-05	42.6572
rs1105881	WHR adjusted BMI	C	G	0.6349	-0.0156	0.0019	1.1e-16	694649	9.70363e-05	67.4127
rs11082430	WHR adjusted BMI	C	G	0.7379	0.0125	0.0021	1.55e-09	694649	5.10028e-05	35.4308
rs11134029	WHR adjusted BMI	T	C	0.5456	0.0143	0.002	5.72e-13	694649	7.35893e-05	51.1225
rs11187537	WHR adjusted BMI	C	G	0.2633	0.0163	0.0021	2.43e-15	694649	8.67228e-05	60.2472
rs11205773	WHR adjusted BMI	T	C	0.9074	0.0187	0.0031	2.31e-09	694649	5.23807e-05	36.3881
rs11235	WHR adjusted BMI	T	C	0.5396	-0.0222	0.0018	1.23e-36	694649	0.000218928	152.111
rs1139653	WHR adjusted BMI	A	T	0.2851	0.0181	0.002	7.49e-20	694649	0.000117891	81.9025
rs114760566	WHR adjusted BMI	A	C	0.0432	0.0932	0.0049	9.03e-82	694649	0.000520533	361.776
rs11574514	WHR adjusted BMI	T	C	0.041	-0.0285	0.0043	5.04e-11	694649	6.32354e-05	43.9292
rs11592754	WHR adjusted BMI	A	C	0.8592	-0.0215	0.0025	3.22e-18	694649	0.00010646	73.96
rs11670056	WHR adjusted BMI	T	C	0.0733	-0.0237	0.0038	4.3e-10	694649	5.59938e-05	38.8982
rs11724804	WHR adjusted BMI	A	G	0.4436	-0.017	0.0018	7.61e-21	694649	0.00012839	89.1975
rs11747001	WHR adjusted BMI	A	G	0.7639	0.0172	0.002	7.73e-18	694649	0.00010646	73.96
rs11757455	WHR adjusted BMI	A	G	0.0603	-0.0221	0.0037	2.2e-09	694649	5.13563e-05	35.6764
rs11770285	WHR adjusted BMI	C	G	0.9006	0.0309	0.0031	7.06e-24	694649	0.00014301	99.3559
rs11786566	WHR adjusted BMI	T	G	0.546	-0.0109	0.0018	2.77e-09	694649	5.27861e-05	36.6698
rs1190982	WHR adjusted BMI	T	C	0.3027	0.0159	0.0019	2.46e-16	694649	0.000100804	70.0305
rs12435790	WHR adjusted BMI	A	G	0.9209	0.0214	0.0035	1.16e-09	694649	5.38149e-05	37.3845
rs12441543	WHR adjusted BMI	A	G	0.2896	-0.0189	0.002	8.68e-22	694649	0.000128541	89.3025
rs12454712	WHR adjusted BMI	T	C	0.6243	0.017	0.0018	1.33e-20	694649	0.00012839	89.1975
rs12459350	WHR adjusted BMI	A	G	0.5422	0.0141	0.0017	2.39e-16	694649	9.90221e-05	68.7924
rs12494105	WHR adjusted BMI	C	G	0.4039	-0.0123	0.0018	2.42e-11	694649	6.72157e-05	46.6944
rs1250259	WHR adjusted BMI	A	T	0.7409	-0.0164	0.002	1.04e-15	694649	9.67877e-05	67.24
rs12527712	WHR adjusted BMI	T	C	0.0881	0.0339	0.0033	6.85e-25	694649	0.000151894	105.529
rs12608426	WHR adjusted BMI	A	G	0.0789	0.0249	0.0034	1.83e-13	694649	7.72044e-05	53.6341
rs12608504	WHR adjusted BMI	A	G	0.3596	0.0258	0.0018	3.09e-47	694649	0.000295665	205.444
rs12684047	WHR adjusted BMI	A	T	0.1914	-0.0154	0.0024	6.85e-11	694649	5.9269e-05	41.1736
rs12686771	WHR adjusted BMI	T	C	0.1623	0.0219	0.0024	6.84e-20	694649	0.000119853	83.2656
rs12692387	WHR adjusted BMI	T	C	0.3315	-0.0134	0.0021	1.97e-10	694649	5.86111e-05	40.7166
rs12694042	WHR adjusted BMI	T	C	0.5019	0.0122	0.002	6.15e-10	694649	5.35638e-05	37.21
rs12774134	WHR adjusted BMI	T	C	0.1186	-0.0188	0.0027	1.99e-12	694649	6.97899e-05	48.4829
rs12823266	WHR adjusted BMI	A	G	0.7241	0.0131	0.0021	2.37e-10	694649	5.60163e-05	38.9138
rs12828318	WHR adjusted BMI	A	G	0.8262	0.0173	0.0023	3.84e-14	694649	8.14396e-05	56.5766
rs1294432	WHR adjusted BMI	T	C	0.5377	0.0251	0.0017	5.24e-47	694649	0.000313724	217.997
rs13107325	WHR adjusted BMI	T	C	0.0808	-0.0306	0.0034	3.69e-19	694649	0.000116592	81
rs13137905	WHR adjusted BMI	T	G	0.7324	0.0128	0.002	3.25e-10	694649	5.89616e-05	40.96
rs13198178	WHR adjusted BMI	C	G	0.0641	0.0308	0.0037	1.16e-16	694649	9.97446e-05	69.2944
rs13223034	WHR adjusted BMI	T	C	0.3174	-0.0133	0.0019	3.67e-12	694649	7.05342e-05	49
rs13234914	WHR adjusted BMI	A	G	0.6587	-0.0128	0.0019	1.28e-11	694649	6.53309e-05	45.385
rs13256367	WHR adjusted BMI	A	C	0.6535	0.0182	0.0019	6.15e-22	694649	0.000132073	91.7562
rs1345203	WHR adjusted BMI	T	C	0.7829	0.0264	0.0024	2.23e-28	694649	0.000174158	121
rs1364422	WHR adjusted BMI	T	C	0.2684	0.0157	0.0019	1.07e-16	694649	9.82843e-05	68.2798
rs1385167	WHR adjusted BMI	A	G	0.8621	-0.0265	0.0025	7.95e-27	694649	0.000161725	112.36
rs140201358	WHR adjusted BMI	C	G	0.9868	-0.0848	0.0086	9.58e-23	694649	0.000139949	97.2288
rs1406948	WHR adjusted BMI	A	G	0.3682	-0.0159	0.0018	2.08e-19	694649	0.000112314	78.0278
rs1440372	WHR adjusted BMI	T	C	0.2666	-0.0155	0.0019	9.53e-16	694649	9.57964e-05	66.5512
rs144926207	WHR adjusted BMI	T	C	0.9578	0.0319	0.0053	1.6e-09	694649	5.21485e-05	36.2268
rs1485745	WHR adjusted BMI	T	G	0.5131	0.0118	0.0018	4.84e-11	694649	6.18624e-05	42.9753
rs1494204	WHR adjusted BMI	T	C	0.419	-0.0147	0.0018	8.06e-16	694649	9.60025e-05	66.6944
rs1522811	WHR adjusted BMI	A	C	0.226	-0.0129	0.0021	1.64e-09	694649	5.4319e-05	37.7347
rs1569135	WHR adjusted BMI	A	G	0.5373	0.0205	0.0017	2.99e-33	694649	0.000209292	145.415
rs16976826	WHR adjusted BMI	T	C	0.2107	0.0199	0.0021	1.25e-21	694649	0.000129255	89.7982
rs17067999	WHR adjusted BMI	T	C	0.1356	-0.0164	0.0026	1.45e-10	694649	5.72731e-05	39.787
rs17154889	WHR adjusted BMI	A	C	0.3108	-0.0158	0.0019	3.9e-16	694649	9.95402e-05	69.1524
rs17311057	WHR adjusted BMI	T	C	0.285	0.0145	0.002	1.72e-12	694649	7.5662e-05	52.5625
rs17326656	WHR adjusted BMI	T	G	0.2346	0.0153	0.0021	5.77e-13	694649	7.64092e-05	53.0816
rs174829	WHR adjusted BMI	A	G	0.3523	-0.014	0.0019	6.28e-13	694649	7.81537e-05	54.2936
rs17511102	WHR adjusted BMI	A	T	0.9184	-0.02	0.0033	7.96e-10	694649	5.28742e-05	36.7309
rs17703354	WHR adjusted BMI	T	C	0.9152	-0.0202	0.0033	1.25e-09	694649	5.39369e-05	37.4692
rs17703883	WHR adjusted BMI	T	C	0.7627	-0.0149	0.0021	7.27e-13	694649	7.24665e-05	50.3424
rs1979527	WHR adjusted BMI	A	C	0.1989	0.0134	0.0022	2.36e-09	694649	5.34042e-05	37.0992
rs2027982	WHR adjusted BMI	T	C	0.4255	-0.0121	0.0018	2.2e-11	694649	6.50477e-05	45.1883
rs2028386	WHR adjusted BMI	C	G	0.4838	-0.0126	0.0018	2.75e-12	694649	7.05342e-05	49
rs2047937	WHR adjusted BMI	T	C	0.517	-0.0147	0.0017	7.31e-18	694649	0.000107628	74.7716
rs2061708	WHR adjusted BMI	C	G	0.5883	0.0162	0.002	6.99e-16	694649	9.44417e-05	65.61
rs2145272	WHR adjusted BMI	A	G	0.6367	-0.0247	0.0018	3.95e-43	694649	0.000270998	188.299
rs2167750	WHR adjusted BMI	T	C	0.4729	0.0274	0.0018	5.53e-53	694649	0.000333462	231.716
rs2200155	WHR adjusted BMI	A	G	0.3718	-0.0138	0.0019	1.26e-13	694649	7.59368e-05	52.7535
rs2236519	WHR adjusted BMI	A	G	0.3693	0.0298	0.0019	4.07e-58	694649	0.000354002	245.994
rs227733	WHR adjusted BMI	A	C	0.2835	0.0128	0.002	7.52e-11	694649	5.89616e-05	40.96
rs2294239	WHR adjusted BMI	A	G	0.5685	0.0243	0.0017	4.04e-44	694649	0.00029405	204.322
rs2294823	WHR adjusted BMI	T	C	0.3092	0.0116	0.0019	2.72e-09	694649	5.36562e-05	37.2742
rs2299253	WHR adjusted BMI	T	C	0.5162	0.0115	0.0017	1.67e-11	694649	6.58724e-05	45.7612
rs2376585	WHR adjusted BMI	T	C	0.1963	-0.0175	0.0023	5.5e-14	694649	8.33333e-05	57.8922
rs2398893	WHR adjusted BMI	A	G	0.7142	0.0153	0.0019	6.75e-16	694649	9.33404e-05	64.8449
rs2503100	WHR adjusted BMI	A	G	0.8345	-0.0245	0.0024	4.86e-25	694649	0.000149996	104.21
rs2524163	WHR adjusted BMI	T	C	0.5544	0.024	0.0017	4.39e-43	694649	0.000286837	199.308
rs2529411	WHR adjusted BMI	C	G	0.6354	-0.0114	0.0019	2.83e-09	694649	5.1822e-05	36
rs2603229	WHR adjusted BMI	T	C	0.2495	0.0123	0.0021	2.99e-09	694649	4.93838e-05	34.3061
rs2701523	WHR adjusted BMI	A	G	0.741	0.0129	0.002	3.21e-10	694649	5.98864e-05	41.6025
rs2786198	WHR adjusted BMI	A	G	0.3329	0.0134	0.0021	1.84e-10	694649	5.86111e-05	40.7166
rs2791550	WHR adjusted BMI	T	G	0.2478	-0.037	0.0018	3.35e-93	694649	0.000607896	422.531
rs2836141	WHR adjusted BMI	T	C	0.5376	0.0154	0.0018	1.55e-17	694649	0.000105362	73.1975
rs28408682	WHR adjusted BMI	A	G	0.3562	-0.0122	0.0019	1.82e-10	694649	5.93501e-05	41.2299
rs28451064	WHR adjusted BMI	A	G	0.1268	0.018	0.003	2.87e-09	694649	5.1822e-05	36
rs2898237	WHR adjusted BMI	A	G	0.6879	0.0118	0.0018	7.47e-11	694649	6.18624e-05	42.9753
rs2925979	WHR adjusted BMI	T	C	0.2959	0.0265	0.0019	7.33e-46	694649	0.000279961	194.529
rs2970332	WHR adjusted BMI	A	G	0.7608	0.0156	0.0021	1.01e-13	694649	7.94348e-05	55.1837
rs3110697	WHR adjusted BMI	A	G	0.4348	0.0123	0.0018	1.08e-11	694649	6.72157e-05	46.6944
rs3218121	WHR adjusted BMI	A	G	0.0844	0.0217	0.0032	9.41e-12	694649	6.6195e-05	45.9854
rs332105	WHR adjusted BMI	A	G	0.5547	-0.0137	0.0018	4.93e-14	694649	8.33863e-05	57.929
rs34312154	WHR adjusted BMI	A	G	0.0945	0.0188	0.003	3.18e-10	694649	5.65306e-05	39.2711
rs34905952	WHR adjusted BMI	A	G	0.1433	0.0209	0.0026	1.23e-15	694649	9.30122e-05	64.6169
rs35419826	WHR adjusted BMI	A	G	0.175	-0.0157	0.0026	1.72e-09	694649	5.24885e-05	36.463
rs3757298	WHR adjusted BMI	A	C	0.8941	-0.0205	0.003	6.06e-12	694649	6.72157e-05	46.6944
rs3786897	WHR adjusted BMI	A	G	0.5803	-0.0279	0.0017	3e-58	694649	0.000387594	269.346
rs3792751	WHR adjusted BMI	T	C	0.3642	0.0136	0.0018	1.41e-14	694649	8.21735e-05	57.0864
rs3803042	WHR adjusted BMI	A	G	0.4295	0.0268	0.0018	4.84e-49	694649	0.000319022	221.679
rs3807947	WHR adjusted BMI	T	G	0.6058	0.0137	0.0018	7.54e-14	694649	8.33863e-05	57.929
rs3851294	WHR adjusted BMI	A	G	0.0965	-0.0257	0.0031	9.03e-17	694649	9.89315e-05	68.7294
rs3936510	WHR adjusted BMI	T	G	0.1969	0.0299	0.0022	4.62e-43	694649	0.000265837	184.713
rs4293945	WHR adjusted BMI	A	T	0.5926	0.0117	0.0018	1.69e-10	694649	6.08184e-05	42.25
rs4371408	WHR adjusted BMI	A	G	0.634	0.0164	0.0019	7.47e-19	694649	0.000107243	74.5042
rs4372913	WHR adjusted BMI	A	G	0.7875	-0.0159	0.0022	2.65e-13	694649	7.51884e-05	52.2335
rs4420638	WHR adjusted BMI	A	G	0.813	0.0229	0.0024	6.81e-22	694649	0.000131047	91.0434
rs4474021	WHR adjusted BMI	T	G	0.3076	0.0118	0.0019	2.44e-10	694649	5.55223e-05	38.5706
rs4558863	WHR adjusted BMI	T	C	0.8104	-0.021	0.0024	4.69e-19	694649	0.000110205	76.5625
rs4646342	WHR adjusted BMI	A	G	0.4536	-0.0172	0.0018	3.54e-21	694649	0.000131428	91.3086
rs4684857	WHR adjusted BMI	C	G	0.7103	0.0211	0.002	2.99e-25	694649	0.000160203	111.302
rs4686696	WHR adjusted BMI	A	G	0.3139	0.0152	0.0018	5.67e-17	694649	0.000102644	71.3086
rs4773173	WHR adjusted BMI	A	G	0.6743	0.0153	0.0018	4.23e-17	694649	0.000103999	72.25
rs4902630	WHR adjusted BMI	A	G	0.6285	0.0124	0.0018	3.01e-12	694649	6.8313e-05	47.4568
rs4964058	WHR adjusted BMI	A	G	0.5145	0.0113	0.0018	2.84e-10	694649	5.67312e-05	39.4105
rs4964656	WHR adjusted BMI	C	G	0.3025	-0.0159	0.002	4.94e-16	694649	9.09765e-05	63.2025
rs541091	WHR adjusted BMI	A	G	0.4288	-0.0199	0.0019	2.99e-26	694649	0.000157894	109.698
rs55747707	WHR adjusted BMI	A	G	0.1783	-0.0244	0.0024	3.05e-25	694649	0.000148774	103.361
rs55920843	WHR adjusted BMI	T	G	0.9886	0.0859	0.0093	2.68e-20	694649	0.000122801	85.314
rs56185013	WHR adjusted BMI	A	G	0.2179	-0.0168	0.0024	2.49e-12	694649	7.05342e-05	49
rs56196860	WHR adjusted BMI	A	C	0.03	-0.0357	0.0058	6.45e-10	694649	5.4537e-05	37.8861
rs56271783	WHR adjusted BMI	C	G	0.0439	0.059	0.0049	1.21e-33	694649	0.000208668	144.981
rs598104	WHR adjusted BMI	A	T	0.5944	-0.0137	0.0018	5.37e-14	694649	8.33863e-05	57.929
rs6047259	WHR adjusted BMI	T	C	0.6188	0.0104	0.0018	4.32e-09	694649	4.80546e-05	33.3827
rs62012773	WHR adjusted BMI	A	G	0.8447	-0.0174	0.0027	1.67e-10	694649	5.97833e-05	41.5309
rs62070804	WHR adjusted BMI	T	C	0.0177	0.0469	0.0075	4.36e-10	694649	5.62903e-05	39.1042
rs634869	WHR adjusted BMI	T	C	0.4193	0.0229	0.0017	2.6e-40	694649	0.000261153	181.457
rs6658424	WHR adjusted BMI	A	T	0.2845	-0.0143	0.002	2.88e-13	694649	7.35893e-05	51.1225
rs6688233	WHR adjusted BMI	T	C	0.2393	0.021	0.0021	9.64e-24	694649	0.000143937	100
rs6705646	WHR adjusted BMI	A	G	0.4182	0.0254	0.0017	3.97e-48	694649	0.000321266	223.239
rs6721459	WHR adjusted BMI	A	G	0.527	-0.0178	0.0018	4.08e-23	694649	0.000140756	97.7901
rs6752964	WHR adjusted BMI	T	C	0.8967	-0.0189	0.0028	1.66e-11	694649	6.55864e-05	45.5625
rs6795831	WHR adjusted BMI	A	C	0.8144	0.0348	0.0023	4.91e-53	694649	0.000329454	228.93
rs6853254	WHR adjusted BMI	T	G	0.349	0.0174	0.0019	4.02e-20	694649	0.000120718	83.867
rs6867518	WHR adjusted BMI	T	C	0.8754	-0.018	0.0027	1.93e-11	694649	6.39771e-05	44.4444
rs6905288	WHR adjusted BMI	A	G	0.5735	0.0444	0.0018	9.04e-140	694649	0.000875135	608.444
rs6932767	WHR adjusted BMI	T	G	0.7926	0.0154	0.0022	4.26e-12	694649	7.05342e-05	49
rs7070749	WHR adjusted BMI	A	G	0.5531	0.0136	0.002	9.1e-12	694649	6.65616e-05	46.24
rs7102	WHR adjusted BMI	T	C	0.646	-0.0115	0.0018	1.38e-10	694649	5.8757e-05	40.8179
rs711076	WHR adjusted BMI	T	C	0.6797	-0.0123	0.0018	1.49e-11	694649	6.72157e-05	46.6944
rs711869	WHR adjusted BMI	A	G	0.5566	-0.0186	0.0018	1.96e-24	694649	0.000153691	106.778
rs7119797	WHR adjusted BMI	T	C	0.4891	-0.013	0.0018	5.49e-13	694649	7.50834e-05	52.1605
rs71439172	WHR adjusted BMI	A	G	0.1437	-0.0233	0.0029	3.37e-16	694649	9.29202e-05	64.5529
rs715300	WHR adjusted BMI	T	C	0.3095	0.0144	0.0019	1.11e-13	694649	8.2683e-05	57.4404
rs717795	WHR adjusted BMI	T	C	0.8014	-0.0196	0.0023	6.86e-18	694649	0.000104531	72.62
rs7225453	WHR adjusted BMI	T	C	0.825	-0.0145	0.0023	2.66e-10	694649	5.72124e-05	39.7448
rs7235010	WHR adjusted BMI	A	G	0.774	0.0186	0.0021	5.65e-19	694649	0.000112921	78.449
rs7279347	WHR adjusted BMI	A	G	0.5064	-0.0121	0.0018	2e-11	694649	6.50477e-05	45.1883
rs72823057	WHR adjusted BMI	C	G	0.0731	0.0294	0.0038	1.69e-14	694649	8.61638e-05	59.8587
rs72877579	WHR adjusted BMI	T	C	0.0833	-0.0347	0.0033	3.29e-26	694649	0.000159146	110.568
rs72959041	WHR adjusted BMI	A	G	0.0417	0.1624	0.0044	2.08e-293	694649	0.00195727	1362.28
rs73001065	WHR adjusted BMI	C	G	0.0606	0.0219	0.0037	3.68e-09	694649	5.0431e-05	35.0336
rs73858966	WHR adjusted BMI	A	T	0.0788	0.0244	0.0037	2.46e-11	694649	6.26013e-05	43.4887
rs7395513	WHR adjusted BMI	A	G	0.4389	-0.0214	0.002	9.35e-27	694649	0.00016479	114.49
rs747249	WHR adjusted BMI	A	G	0.3589	0.0114	0.0019	1.25e-09	694649	5.1822e-05	36
rs7492628	WHR adjusted BMI	C	G	0.6801	-0.0229	0.0019	4.91e-32	694649	0.000209078	145.266
rs7554947	WHR adjusted BMI	T	C	0.2619	-0.0151	0.0022	1.82e-11	694649	6.78131e-05	47.1095
rs7680787	WHR adjusted BMI	T	C	0.6476	0.0138	0.0018	1.17e-14	694649	8.46079e-05	58.7778
rs7708285	WHR adjusted BMI	A	G	0.7065	-0.0132	0.0019	3e-12	694649	6.94776e-05	48.2659
rs7744833	WHR adjusted BMI	A	G	0.6823	0.0117	0.0019	1.42e-09	694649	5.45853e-05	37.9197
rs7798002	WHR adjusted BMI	T	G	0.1969	0.0319	0.0021	4.23e-50	694649	0.000332073	230.751
rs780159	WHR adjusted BMI	A	G	0.4287	-0.0163	0.0018	3.33e-20	694649	0.000118036	82.0031
rs7827182	WHR adjusted BMI	C	G	0.4407	-0.0166	0.0019	3.92e-19	694649	0.000109874	76.3324
rs7903146	WHR adjusted BMI	T	C	0.2798	0.0181	0.0019	9.91e-22	694649	0.000130625	90.7507
rs7932891	WHR adjusted BMI	A	G	0.2954	0.0141	0.002	1.39e-12	694649	7.15454e-05	49.7025
rs7945962	WHR adjusted BMI	A	G	0.4887	0.0114	0.0018	2.2e-10	694649	5.77397e-05	40.1111
rs797486	WHR adjusted BMI	A	C	0.893	0.0373	0.0026	4.38e-46	694649	0.000296194	205.812
rs7993238	WHR adjusted BMI	A	C	0.6498	-0.012	0.0019	1.68e-10	694649	5.74202e-05	39.8892
rs801593	WHR adjusted BMI	C	G	0.7396	-0.0123	0.002	6.68e-10	694649	5.44454e-05	37.8225
rs8024294	WHR adjusted BMI	A	G	0.1114	0.0177	0.0029	5.03e-10	694649	5.36243e-05	37.2521
rs8054299	WHR adjusted BMI	C	G	0.6861	0.0146	0.0019	5.79e-14	694649	8.49955e-05	59.0471
rs8066985	WHR adjusted BMI	A	G	0.4878	0.0228	0.0017	2.03e-40	694649	0.000258877	179.875
rs8080903	WHR adjusted BMI	T	C	0.4347	-0.0146	0.0018	1.57e-15	694649	9.47009e-05	65.7901
rs8103017	WHR adjusted BMI	C	G	0.7044	-0.0196	0.0022	2.98e-19	694649	0.000114249	79.3719
rs8126001	WHR adjusted BMI	T	C	0.4853	-0.0164	0.002	1.6e-16	694649	9.67877e-05	67.24
rs821100	WHR adjusted BMI	A	G	0.7283	-0.0161	0.0022	3.99e-13	694649	7.70917e-05	53.5558
rs863750	WHR adjusted BMI	T	C	0.5842	0.0373	0.0017	4.17e-101	694649	0.000692554	481.415
rs905938	WHR adjusted BMI	T	C	0.7233	0.0243	0.002	1.35e-35	694649	0.000212469	147.623
rs910071	WHR adjusted BMI	T	C	0.3151	-0.0171	0.0019	6.27e-19	694649	0.000116592	81
rs917681	WHR adjusted BMI	T	C	0.2945	0.0115	0.0019	7.58e-10	694649	5.27351e-05	36.6343
rs9415106	WHR adjusted BMI	A	G	0.7138	0.0142	0.002	9.78e-13	694649	7.25638e-05	50.41
rs951252	WHR adjusted BMI	A	G	0.4514	-0.0185	0.0017	3.44e-27	694649	0.000170454	118.426
rs9644033	WHR adjusted BMI	A	T	0.7545	0.0222	0.0021	3.4e-26	694649	0.000160854	111.755
rs9647379	WHR adjusted BMI	C	G	0.3988	-0.015	0.0019	5.14e-16	694649	8.97162e-05	62.3269
rs9678859	WHR adjusted BMI	A	G	0.1816	0.0188	0.0023	7.97e-16	694649	9.61729e-05	66.8129

## Sheet: T2DM
SNP	exposure	effect_allele.exposure	other_allele.exposure	eaf.exposure	beta.exposure	se.exposure	pval.exposure	samplesize.exposure	pve	F_statistics
rs348330	T2DM	A	G	0.633451	-0.0487	0.0081	1.86402e-09	62892	0.000574438	36.1483
rs2820426	T2DM	G	A	0.610058	0.0521	0.0073	1.30197e-12	62892	0.00080925	50.9366
rs2493394	T2DM	G	A	0.107338	0.073	0.0113	1.15101e-10	62892	0.00066314	41.7339
rs2296173	T2DM	G	A	0.212011	0.065	0.0087	7.65773e-14	62892	0.000886763	55.8198
rs340874	T2DM	C	T	0.563904	0.0626	0.0073	8.40621e-18	62892	0.00116788	73.5365
rs12088739	T2DM	G	A	0.0898481	-0.0884	0.013	9.79264e-12	62892	0.000734688	46.24
rs1127655	T2DM	T	C	0.529064	-0.0438	0.0079	2.47098e-08	62892	0.000488525	30.7393
rs2867125	T2DM	C	T	0.827825	0.0601	0.0096	4.32504e-10	62892	0.000622788	39.1928
rs7561798	T2DM	G	A	0.482171	0.04	0.0072	2.79402e-08	62892	0.000490508	30.8642
rs780094	T2DM	C	T	0.612845	0.0692	0.0074	5.15941e-21	62892	0.00138851	87.4478
rs7572970	T2DM	G	A	0.722047	0.059	0.0087	1.39091e-11	62892	0.000730723	45.9902
rs12617659	T2DM	T	C	0.147238	-0.0685	0.0103	2.82683e-11	62892	0.000702758	44.229
rs840967	T2DM	A	C	0.605922	-0.0497	0.008	5.44202e-10	62892	0.000613297	38.5952
rs7607777	T2DM	T	G	0.105906	-0.137	0.0125	9.39723e-28	62892	0.00190633	120.122
rs2943656	T2DM	G	A	0.635133	0.0902	0.0074	6.6973e-34	62892	0.00235684	148.576
rs13389219	T2DM	T	C	0.394368	-0.0722	0.0074	2.1062e-22	62892	0.00151133	95.1943
rs243019	T2DM	C	T	0.455831	0.0566	0.0071	2.28981e-15	62892	0.00100944	63.5501
rs6767484	T2DM	G	A	0.312261	0.1209	0.0076	2.70085e-56	62892	0.00400762	253.061
rs11708067	T2DM	G	A	0.23899	-0.0965	0.0086	5.93335e-29	62892	0.00199799	125.909
rs1899951	T2DM	T	C	0.123288	-0.1118	0.0109	1.63682e-24	62892	0.00166997	105.204
rs11926707	T2DM	C	T	0.625556	0.0463	0.0082	1.68601e-08	62892	0.000506663	31.8812
rs6785040	T2DM	C	T	0.15066	-0.0633	0.0111	1.26401e-08	62892	0.000516823	32.5208
rs4622883	T2DM	G	A	0.508544	-0.0435	0.0078	3.01599e-08	62892	0.000494287	31.1021
rs6795735	T2DM	T	C	0.410912	-0.0558	0.0073	1.63005e-14	62892	0.000928162	58.4282
rs9844972	T2DM	C	G	0.0697229	0.0956	0.0148	1.02601e-10	62892	0.000662993	41.7246
rs1496653	T2DM	G	A	0.204782	-0.0769	0.0088	2.57217e-18	62892	0.00121273	76.3638
rs4686471	T2DM	C	T	0.609775	0.0534	0.0081	4.28154e-11	62892	0.000690585	43.4623
rs11925227	T2DM	A	G	0.183439	-0.0534	0.0095	2.24999e-08	62892	0.000502136	31.5962
rs7685296	T2DM	T	C	0.279365	-0.0511	0.0081	2.31702e-10	62892	0.000632414	39.799
rs735949	T2DM	C	T	0.14115	-0.0711	0.0106	1.94581e-11	62892	0.000714861	44.9912
rs11098676	T2DM	C	T	0.787639	0.054	0.0096	2.02698e-08	62892	0.000502842	31.6406
rs1801214	T2DM	T	C	0.599585	0.0903	0.0074	5.51569e-34	62892	0.00236205	148.906
rs993380	T2DM	G	A	0.66555	-0.0507	0.0081	4.58701e-10	62892	0.000622558	39.1783
rs7674212	T2DM	T	G	0.408864	-0.0465	0.0075	6.18201e-10	62892	0.000610833	38.44
rs17086692	T2DM	T	G	0.313426	-0.0467	0.0084	2.48102e-08	62892	0.000491209	30.9083
rs7729395	T2DM	T	C	0.0509409	0.1373	0.016	1.10103e-17	62892	0.00116949	73.6379
rs4865796	T2DM	A	G	0.69309	0.053	0.0078	1.32892e-11	62892	0.000733582	46.1703
rs6878122	T2DM	A	G	0.681791	-0.0564	0.0079	1.18796e-12	62892	0.000809761	50.9688
rs459193	T2DM	G	A	0.745338	0.0711	0.0083	8.80846e-18	62892	0.00116542	73.3809
rs1061813	T2DM	A	G	0.537119	-0.0429	0.0073	3.37202e-09	62892	0.000548826	34.5357
rs10077431	T2DM	A	C	0.214668	-0.0487	0.0089	4.75499e-08	62892	0.000475856	29.9418
rs622217	T2DM	C	T	0.483932	-0.0485	0.0077	3.12903e-10	62892	0.000630424	39.6736
rs1063355	T2DM	G	T	0.602436	0.0709	0.0079	3.71535e-19	62892	0.00127905	80.5449
rs853974	T2DM	C	T	0.737586	-0.0601	0.0088	7.85778e-12	62892	0.000741082	46.6427
rs72892910	T2DM	T	G	0.172394	0.0648	0.0099	6.42836e-11	62892	0.000680751	42.843
rs2246618	T2DM	T	C	0.307253	0.0513	0.0084	1.20301e-09	62892	0.000592684	37.2972
rs7756992	T2DM	G	A	0.266896	0.1297	0.0078	5.99929e-62	62892	0.00437714	276.497
rs9369425	T2DM	A	G	0.708185	-0.0546	0.0085	1.12899e-10	62892	0.000655643	41.2617
rs1050226	T2DM	G	A	0.406792	-0.0491	0.0074	3.34195e-11	62892	0.00069952	44.025
rs3756784	T2DM	G	T	0.185838	0.0505	0.0091	2.58899e-08	62892	0.000489432	30.7964
rs849135	T2DM	A	G	0.499052	-0.0999	0.0072	1.04112e-43	62892	0.00305171	192.516
rs6960043	T2DM	C	T	0.521837	0.064	0.0071	3.61077e-19	62892	0.00129029	81.2537
rs13234269	T2DM	A	T	0.492515	-0.0583	0.0078	6.9775e-14	62892	0.000887497	55.866
rs2299383	T2DM	T	C	0.423455	0.0412	0.0073	1.49001e-08	62892	0.000506213	31.8529
rs17168486	T2DM	T	C	0.173603	0.0742	0.0094	2.17721e-15	62892	0.000989753	62.3092
rs2908282	T2DM	A	G	0.177395	0.0552	0.0094	4.25001e-09	62892	0.000548011	34.4844
rs7786095	T2DM	G	A	0.10386	-0.0743	0.0129	9.64295e-09	62892	0.000527198	33.174
rs13239186	T2DM	T	C	0.302029	0.0539	0.0085	2.70402e-10	62892	0.00063895	40.2105
rs3802177	T2DM	A	G	0.311281	-0.1217	0.008	2.32113e-52	62892	0.00366615	231.42
rs2294120	T2DM	G	A	0.455879	-0.0443	0.0079	1.61801e-08	62892	0.000499736	31.4451
rs17411031	T2DM	G	C	0.261729	-0.045	0.0081	3.03501e-08	62892	0.000490508	30.8642
rs516946	T2DM	C	T	0.760633	0.0824	0.0085	3.15864e-22	62892	0.00149201	93.9759
rs10087241	T2DM	A	G	0.594893	-0.0475	0.008	2.79602e-09	62892	0.000560233	35.2539
rs7845219	T2DM	C	T	0.492786	-0.0422	0.0072	4.54496e-09	62892	0.000545918	34.3526
rs10100265	T2DM	C	A	0.61049	-0.0491	0.0079	6.28796e-10	62892	0.000613828	38.6286
rs2796441	T2DM	A	G	0.416458	-0.0715	0.0073	1.962e-22	62892	0.00152303	95.9326
rs3217992	T2DM	T	C	0.369901	0.0527	0.0073	7.2277e-13	62892	0.000827981	52.1165
rs10114341	T2DM	C	T	0.440754	-0.0409	0.0072	1.15101e-08	62892	0.000512818	32.2687
rs10811661	T2DM	C	T	0.173605	-0.1569	0.0098	4.13238e-58	62892	0.00405912	256.327
rs1758632	T2DM	G	C	0.623407	0.0491	0.0081	1.36e-09	62892	0.000583907	36.7446
rs10974438	T2DM	C	A	0.351215	0.0591	0.0075	3.01301e-15	62892	0.000986344	62.0944
rs17791513	T2DM	G	A	0.0605985	-0.1027	0.0148	4.61424e-12	62892	0.00076505	48.1523
rs1111875	T2DM	T	C	0.408262	-0.0948	0.0072	3.61493e-39	62892	0.00274891	173.361
rs7903146	T2DM	T	C	0.291585	0.3059	0.0077	1e-200	62892	0.0244804	1578.26
rs11257655	T2DM	T	C	0.206773	0.0737	0.0087	1.96607e-17	62892	0.00113974	71.7623
rs753270	T2DM	C	T	0.583535	0.0528	0.0079	2.70209e-11	62892	0.000709757	44.6698
rs10740322	T2DM	A	G	0.687104	0.0477	0.0085	2.10902e-08	62892	0.000500479	31.4919
rs10830963	T2DM	G	C	0.275768	0.0909	0.008	5.84655e-30	62892	0.00204862	129.106
rs67232546	T2DM	T	C	0.209222	0.0596	0.0096	4.66101e-10	62892	0.000612475	38.5434
rs1552224	T2DM	C	A	0.15421	-0.1034	0.0101	8.63575e-25	62892	0.00166372	104.809
rs2237892	T2DM	T	C	0.0624896	-0.096	0.0157	8.74601e-10	62892	0.000594141	37.3889
rs7929543	T2DM	C	A	0.0831599	0.0828	0.0138	2.19902e-09	62892	0.000572082	36
rs5215	T2DM	T	C	0.639941	-0.0678	0.0073	2.08882e-20	62892	0.00136969	86.2608
rs7955901	T2DM	T	C	0.556668	-0.0444	0.0072	7.16094e-10	62892	0.000604287	38.0278
rs11107116	T2DM	T	G	0.219714	0.0467	0.0085	3.74999e-08	62892	0.000479725	30.1853
rs61953351	T2DM	T	G	0.249902	-0.07	0.0091	1.97606e-14	62892	0.00093996	59.1716
rs825476	T2DM	T	C	0.580549	0.0524	0.0073	6.80456e-13	62892	0.000818589	51.5249
rs12299509	T2DM	G	A	0.478622	0.0467	0.0073	2.08699e-10	62892	0.000650295	40.9249
rs2261181	T2DM	T	C	0.09647	0.0985	0.0118	9.1791e-17	62892	0.00110671	69.68
rs10842994	T2DM	T	C	0.197025	-0.0755	0.0091	1.01508e-16	62892	0.0010933	68.8353
rs1359790	T2DM	A	G	0.2867	-0.0796	0.008	2.79512e-23	62892	0.00157169	99.0025
rs576674	T2DM	A	G	0.832515	-0.0654	0.0097	1.79184e-11	62892	0.000722275	45.4582
rs963740	T2DM	T	A	0.294299	-0.0479	0.0086	2.23198e-08	62892	0.00049302	31.0223
rs7144011	T2DM	T	G	0.221063	0.0482	0.0085	1.63599e-08	62892	0.000511021	32.1556
rs6494307	T2DM	G	C	0.426225	-0.0443	0.0078	1.66802e-08	62892	0.000512625	32.2566
rs12910825	T2DM	G	A	0.360391	0.0517	0.0074	2.16421e-12	62892	0.000775506	48.811
rs2058913	T2DM	T	A	0.565008	-0.0491	0.0078	3.26099e-10	62892	0.000629658	39.6254
rs7177055	T2DM	A	G	0.718289	0.0647	0.0079	2.746e-16	62892	0.00106536	67.074
rs72802358	T2DM	C	G	0.101594	-0.1168	0.0133	1.97015e-18	62892	0.00122477	77.1227
rs9940149	T2DM	A	G	0.178556	-0.058	0.0095	9.29095e-10	62892	0.00059232	37.2742
rs9928094	T2DM	G	A	0.42602	0.1045	0.0072	3.58922e-47	62892	0.00333826	210.653
rs2925979	T2DM	C	T	0.70085	-0.0534	0.0078	9.0615e-12	62892	0.000744688	46.8698
rs13330951	T2DM	G	A	0.488314	-0.0456	0.0081	1.53801e-08	62892	0.000503669	31.6927
rs8068804	T2DM	A	G	0.325097	0.0587	0.0078	4.41062e-14	62892	0.000899706	56.6353
rs12945601	T2DM	C	T	0.613603	-0.048	0.008	1.71799e-09	62892	0.000572082	36
rs17405722	T2DM	A	G	0.0741526	0.087	0.0146	2.27798e-09	62892	0.000564277	35.5085
rs17631783	T2DM	T	C	0.26346	-0.0487	0.0089	3.94903e-08	62892	0.000475856	29.9418
rs9894220	T2DM	G	A	0.43374	-0.0585	0.0079	1.51705e-13	62892	0.000871131	54.835
rs12970134	T2DM	A	G	0.26512	0.0555	0.008	5.30884e-12	62892	0.000764678	48.1289
rs7240767	T2DM	C	T	0.383677	0.0451	0.0081	2.157e-08	62892	0.00049269	31.0015
rs8108269	T2DM	G	T	0.281015	0.0644	0.0079	3.11387e-16	62892	0.00105551	66.4535
rs10401969	T2DM	C	T	0.0765858	0.0921	0.0133	4.13143e-12	62892	0.000761885	47.953
rs6059662	T2DM	G	A	0.663176	0.0446	0.0079	1.51199e-08	62892	0.000506524	31.8725
rs4812829	T2DM	A	G	0.160871	0.0532	0.0095	2.44298e-08	62892	0.000498384	31.36
rs6515236	T2DM	C	A	0.24933	-0.0504	0.0091	3.34303e-08	62892	0.000487496	30.6746
rs55966194	T2DM	G	C	0.281312	-0.0526	0.0088	2.25398e-09	62892	0.000567759	35.7278
rs16988333	T2DM	G	A	0.0904035	-0.0745	0.013	9.16896e-09	62892	0.00052192	32.8417
rs4823182	T2DM	G	A	0.335748	0.0482	0.0077	3.35799e-10	62892	0.000622654	39.1843

## Sheet: T1DM
SNP	exposure	effect_allele.exposure	other_allele.exposure	eaf.exposure	beta.exposure	se.exposure	pval.exposure	samplesize.exposure	pve	F_statistics
rs6679677	T1DM	A	C	0.085351	0.635995	0.0269998	1.10154e-122	18856	0.0285852	554.864
rs6691977	T1DM	C	T	0.269522	0.126016	0.0230029	4.29527e-08	18856	0.00158908	30.0114
rs4849135	T1DM	G	T	0.712919	0.114962	0.0209931	4.3458e-08	18856	0.00158787	29.9886
rs2111485	T1DM	G	A	0.573713	0.164993	0.0189991	3.81417e-18	18856	0.00398366	75.4163
rs3087243	T1DM	A	G	0.436604	-0.178051	0.0190054	7.36207e-21	18856	0.00463307	87.7677
rs113010081	T1DM	C	T	0.089943	-0.16405	0.0300091	4.58575e-08	18856	0.00158237	29.8845
rs2611215	T1DM	G	A	0.837119	-0.167969	0.0249954	1.81719e-11	18856	0.00238918	45.1584
rs6827756	T1DM	C	T	0.610827	-0.131028	0.0190041	5.39635e-12	18856	0.00251473	47.5372
rs72928038	T1DM	A	G	0.135848	0.179985	0.0239981	6.38117e-14	18856	0.00297424	56.2495
rs2045258	T1DM	G	A	0.470791	0.116983	0.0189972	7.37191e-10	18856	0.00200699	37.9198
rs62447205	T1DM	G	A	0.257755	-0.116983	0.020997	2.52656e-08	18856	0.00164349	31.0407
rs1574285	T1DM	T	G	0.560879	-0.115024	0.0190039	1.42498e-09	18856	0.00193909	36.6346
rs12416116	T1DM	A	C	0.226101	-0.164993	0.0209991	3.93007e-15	18856	0.00326333	61.7347
rs61839660	T1DM	T	C	0.085047	-0.471925	0.0359943	2.84381e-39	18856	0.00903416	171.901
rs41295121	T1DM	T	C	0.008477	-0.652965	0.111994	5.53083e-09	18856	0.00179953	33.9931
rs3842727	T1DM	T	G	0.631042	0.686966	0.0229989	4.88652e-196	18856	0.0451782	892.188
rs1701704	T1DM	G	T	0.311447	0.222984	0.0189986	8.25087e-32	18856	0.00725259	137.754
rs3184504	T1DM	C	T		-0.266051	0.0190036	1.55883e-44	18856	0.0102877	196.001
rs9585056	T1DM	T	C	0.743294	-0.116004	0.0210007	3.31726e-08	18856	0.00161557	30.5125
rs1456988	T1DM	T	G	0.698524	-0.111005	0.0200008	2.85667e-08	18856	0.00163092	30.8028
rs56994090	T1DM	C	T	0.420666	-0.12897	0.0189956	1.12538e-11	18856	0.00243872	46.0969
rs34593439	T1DM	A	G	0.104874	-0.246028	0.0330038	9.01779e-14	18856	0.00293842	55.5701
rs72727394	T1DM	T	C	0.194115	0.138021	0.0220034	3.54781e-10	18856	0.00208236	39.3469
rs151233	T1DM	T	C	0.132259	0.171008	0.0260012	4.80286e-11	18856	0.00228877	43.256
rs12927355	T1DM	T	C	0.2594	-0.193949	0.0199947	3.01509e-22	18856	0.00496517	94.0904
rs8056814	T1DM	A	G	0.126612	0.27801	0.0310012	3.02622e-19	18856	0.00424684	80.42
rs12150079	T1DM	A	G	0.30702	0.114043	0.0200075	1.19806e-08	18856	0.0017201	32.4901
rs1893217	T1DM	G	A	0.15259	0.192024	0.024003	1.24423e-15	18856	0.00338266	64
rs7239671	T1DM	G	A	0.491689	0.120978	0.0179967	1.78978e-11	18856	0.00239077	45.1884
rs2304256	T1DM	A	C	0.278825	-0.139032	0.0210049	3.61493e-11	18856	0.00231809	43.8115
rs402072	T1DM	C	T	0.140089	-0.142025	0.0260045	4.7203e-08	18856	0.00157942	29.8286
rs516246	T1DM	T	C	0.458388	0.142947	0.018993	5.21915e-14	18856	0.0029951	56.6452
rs6043409	T1DM	G	A	0.677697	0.126017	0.0200027	2.97646e-10	18856	0.00210048	39.69
rs11203203	T1DM	A	G	0.350255	0.149971	0.0189963	2.90938e-15	18856	0.00329453	62.327
rs4820830	T1DM	T	C	0.692466	-0.134968	0.0189955	1.20088e-12	18856	0.00267023	50.4847
rs229533	T1DM	C	A	0.467502	0.106969	0.0189945	1.78567e-08	18856	0.00167912	31.7147

## Sheet: Age of smoke initiation
SNP	exposure	effect_allele.exposure	other_allele.exposure	eaf.exposure	beta.exposure	se.exposure	pval.exposure	samplesize.exposure	pve	F_statistics
rs34553878	Smoke initiation	G	A	0.111	0.0273771	0.00449961	1.17e-09	1232091	1.35159e-07	37.0187
rs1381775	Smoke initiation	C	T	0.712	-0.00754	0.00177	2.79e-08	1232091	1.47281e-05	18.1466
rs7696257	Smoke initiation	A	G	0.366	0.00737	0.00168	6.78e-09	1232091	1.56195e-05	19.2449
rs117734003	Smoke initiation	C	G	0.0673	0.015	0.00338	2.57e-09	1232091	1.59845e-05	19.6947
rs2279829	Smoke initiation	T	C	0.216	-0.0087	0.00194	2.05e-08	1232091	1.63224e-05	20.1111
rs4140932	Smoke initiation	A	T	0.431	-0.00727	0.00162	4.89e-08	1232091	1.63451e-05	20.139
rs34342129	Smoke initiation	C	T	0.509	-0.00727	0.00159	2.13e-08	1232091	1.69678e-05	20.9062
rs221988	Smoke initiation	C	A	0.384	-0.00787	0.00172	1.43e-08	1232091	1.69919e-05	20.9359
rs117657830	Smoke initiation	G	A	0.0417	-0.0193	0.00421	3.18e-09	1232091	1.70569e-05	21.016
rs4727189	Smoke initiation	C	T	0.344	0.00772	0.00168	3e-08	1232091	1.71382e-05	21.1162
rs13906	Smoke initiation	T	C	0.109	-0.0118	0.00253	1.98e-09	1232091	1.76552e-05	21.7532
rs2289791	Smoke initiation	T	G	0.247	-0.00884	0.00189	2.01e-09	1232091	1.77554e-05	21.8767
rs290601	Smoke initiation	T	C	0.274	0.0085	0.00178	1.14e-08	1232091	1.85075e-05	22.8033
rs17197663	Smoke initiation	A	G	0.125	-0.0117	0.00245	2.06e-08	1232091	1.85092e-05	22.8055
rs1126757	Smoke initiation	T	C	0.473	0.0077	0.00161	2.92e-08	1232091	1.85643e-05	22.8733
rs8096225	Smoke initiation	C	A	0.703	0.0084	0.00175	2.63e-08	1232091	1.86996e-05	23.04
rs62007780	Smoke initiation	T	G	0.416	-0.00787	0.00163	7.48e-10	1232091	1.89201e-05	23.3117
rs10914684	Smoke initiation	A	G	0.324	-0.00836	0.00172	6.32e-09	1232091	1.91736e-05	23.6241
rs1435672	Smoke initiation	C	T	0.56	0.00784	0.00161	3.82e-08	1232091	1.92455e-05	23.7127
rs3764351	Smoke initiation	A	G	0.657	-0.00842	0.0017	3.89e-08	1232091	1.99102e-05	24.5316
rs73008357	Smoke initiation	C	A	0.121	-0.0121	0.00244	2.44e-08	1232091	1.9959e-05	24.5918
rs10698713	Smoke initiation	A	G	0.0544	-0.0184	0.00368	2.38e-09	1232091	2.02903e-05	25
rs17554906	Smoke initiation	C	G	0.444	0.00806	0.00161	3.14e-08	1232091	2.03407e-05	25.0622
rs1291821	Smoke initiation	G	A	0.534	0.00807	0.00161	1.39e-08	1232091	2.03912e-05	25.1244
rs11713899	Smoke initiation	C	A	0.171	0.0108	0.00215	3.15e-08	1232091	2.04795e-05	25.2331
rs6073075	Smoke initiation	A	T	0.824	-0.0108	0.00215	2.44e-08	1232091	2.04795e-05	25.2331
rs2587507	Smoke initiation	C	T	0.502	-0.00799	0.00159	8.69e-09	1232091	2.0495e-05	25.2522
rs71602617	Smoke initiation	T	C	0.216	-0.0098	0.00195	2.1e-08	1232091	2.04989e-05	25.2571
rs11611651	Smoke initiation	A	G	0.0868	0.0141	0.0028	2.05e-09	1232091	2.05812e-05	25.3584
rs72938304	Smoke initiation	A	G	0.113	-0.0131	0.0026	1.36e-11	1232091	2.06036e-05	25.3861
rs9323328	Smoke initiation	G	A	0.537	-0.00818	0.00162	2.55e-08	1232091	2.06931e-05	25.4963
rs2901785	Smoke initiation	A	G	0.446	-0.00816	0.00161	1.47e-11	1232091	2.08486e-05	25.6879
rs7024924	Smoke initiation	C	T	0.174	0.0108	0.00213	1.9e-08	1232091	2.08659e-05	25.7092
rs7134009	Smoke initiation	C	T	0.287	-0.00904	0.00178	4.3e-08	1232091	2.09337e-05	25.7927
rs4822102	Smoke initiation	T	C	0.618	-0.0083	0.00163	2.78e-10	1232091	2.1044e-05	25.9287
rs2796793	Smoke initiation	A	G	0.452	0.0082	0.00161	1.55e-08	1232091	2.10535e-05	25.9404
rs1733760	Smoke initiation	C	T	0.51	0.00821	0.00161	6.7e-09	1232091	2.11049e-05	26.0037
rs62340589	Smoke initiation	C	G	0.201	0.0102	0.00198	4.31e-08	1232091	2.15386e-05	26.5381
rs2010921	Smoke initiation	A	G	0.311	0.00897	0.00174	2.47e-10	1232091	2.15692e-05	26.5758
rs35656245	Smoke initiation	A	G	0.276	0.00925	0.00179	2.23e-08	1232091	2.16733e-05	26.7041
rs10945141	Smoke initiation	A	G	0.263	0.00936	0.00181	3.59e-10	1232091	2.17041e-05	26.742
rs1116690	Smoke initiation	G	A	0.742	0.00963	0.00186	2.16e-08	1232091	2.17558e-05	26.8057
rs7836565	Smoke initiation	T	C	0.718	-0.00923	0.00178	4.36e-08	1232091	2.18228e-05	26.8883
rs11642231	Smoke initiation	A	G	0.369	-0.00864	0.00166	3.44e-09	1232091	2.19866e-05	27.0901
rs644740	Smoke initiation	T	C	0.457	-0.00839	0.00161	3.67e-08	1232091	2.20404e-05	27.1564
rs6437769	Smoke initiation	T	C	0.581	0.00841	0.00161	3.74e-08	1232091	2.21456e-05	27.286
rs71367544	Smoke initiation	T	C	0.203	0.0104	0.00198	8.54e-11	1232091	2.23915e-05	27.589
rs13392222	Smoke initiation	C	A	0.139	-0.0121	0.0023	1.93e-10	1232091	2.24627e-05	27.6767
rs16826827	Smoke initiation	C	T	0.124	-0.0128	0.00243	9.17e-09	1232091	2.25193e-05	27.7464
rs28441558	Smoke initiation	C	T	0.0563	-0.0175	0.00332	1.24e-10	1232091	2.255e-05	27.7843
rs9826984	Smoke initiation	A	G	0.542	-0.0085	0.00161	3.87e-08	1232091	2.26221e-05	27.8732
rs4912332	Smoke initiation	T	C	0.491	0.00845	0.0016	2.94e-08	1232091	2.26371e-05	27.8916
rs13007361	Smoke initiation	A	G	0.208	0.0107	0.00201	2.29e-08	1232091	2.29997e-05	28.3384
rs329124	Smoke initiation	G	A	0.428	-0.00865	0.00162	1.96e-10	1232091	2.31393e-05	28.5103
rs62193862	Smoke initiation	A	G	0.0999	0.0149	0.00279	1.99e-08	1232091	2.31479e-05	28.521
rs77215829	Smoke initiation	C	A	0.131	-0.013	0.00243	2.02e-10	1232091	2.32285e-05	28.6203
rs10885480	Smoke initiation	C	T	0.284	-0.00953	0.00178	3.83e-11	1232091	2.32645e-05	28.6646
rs7943721	Smoke initiation	A	G	0.829	-0.0117	0.00218	3.58e-10	1232091	2.33779e-05	28.8044
rs12714017	Smoke initiation	C	T	0.511	0.00877	0.00162	3.65e-09	1232091	2.37857e-05	29.3069
rs10858334	Smoke initiation	G	C	0.14	0.013	0.0024	1.18e-09	1232091	2.38128e-05	29.3403
rs2378662	Smoke initiation	A	G	0.541	0.00879	0.00162	2.67e-09	1232091	2.38943e-05	29.4407
rs10953957	Smoke initiation	A	G	0.386	0.00907	0.00167	3.66e-08	1232091	2.39402e-05	29.4973
rs8027457	Smoke initiation	C	T	0.511	0.00869	0.0016	1.88e-09	1232091	2.39412e-05	29.4985
rs10853981	Smoke initiation	A	G	0.33036	0.00713	0.00131	4.88e-08	1232091	2.40427e-05	29.6235
rs7969559	Smoke initiation	G	A	0.713	-0.0097	0.00178	1.53e-09	1232091	2.41018e-05	29.6964
rs160631	Smoke initiation	G	T	0.731	-0.00981	0.0018	1.87e-09	1232091	2.41068e-05	29.7025
rs34399632	Smoke initiation	G	A	0.232	0.0101	0.00185	1.46e-10	1232091	2.41906e-05	29.8057
rs77283305	Smoke initiation	A	G	0.305819	-0.00728	0.00133	3.91e-08	1232091	2.43168e-05	29.9612
rs4837631	Smoke initiation	T	C	0.446	-0.00878	0.0016	2.03e-09	1232091	2.44397e-05	30.1127
rs11791671	Smoke initiation	T	C	0.067315	0.0134	0.00244	4.24e-08	1232091	2.4478e-05	30.1599
rs61533748	Smoke initiation	C	T	0.384	0.00915	0.00166	2.82e-11	1232091	2.46588e-05	30.3827
rs4326350	Smoke initiation	G	C	0.493	-0.00894	0.00162	5.16e-12	1232091	2.47168e-05	30.454
rs67050670	Smoke initiation	G	A	0.229	-0.0107	0.00193	2.34e-11	1232091	2.49459e-05	30.7364
rs9545155	Smoke initiation	C	T	0.478	-0.00889	0.0016	3.04e-10	1232091	2.50559e-05	30.8719
rs1187820	Smoke initiation	T	C	0.439	-0.00706	0.00127	2.69e-08	1232091	2.50812e-05	30.9031
rs4310804	Smoke initiation	G	C	0.247	-0.0104	0.00187	7.55e-10	1232091	2.51032e-05	30.9303
rs61959481	Smoke initiation	A	G	0.21	-0.0113	0.00203	7.95e-11	1232091	2.51484e-05	30.9859
rs9423279	Smoke initiation	G	C	0.645	-0.0102	0.00183	3.06e-12	1232091	2.52142e-05	31.0669
rs1050847	Smoke initiation	T	C	0.559	-0.0092	0.00165	7.37e-09	1232091	2.52321e-05	31.0891
rs6874731	Smoke initiation	G	T	0.484	0.00899	0.00161	1.83e-09	1232091	2.53054e-05	31.1794
rs4476253	Smoke initiation	A	G	0.24	-0.0105	0.00188	5.78e-10	1232091	2.53168e-05	31.1934
rs1889571	Smoke initiation	G	T	0.131	0.0132	0.00236	4.19e-09	1232091	2.53904e-05	31.2841
rs1030015	Smoke initiation	T	G	0.519564	0.00682	0.001218	2.15e-08	1232091	2.5446e-05	31.3526
rs113230003	Smoke initiation	A	G	0.255	-0.0106	0.00189	1.05e-10	1232091	2.5529e-05	31.4549
rs11076962	Smoke initiation	C	T	0.279	0.0101	0.0018	1.2e-10	1232091	2.55531e-05	31.4846
rs11162019	Smoke initiation	T	C	0.363	-0.00932	0.00166	5.06e-09	1232091	2.55836e-05	31.5221
rs4752018	Smoke initiation	A	C	0.231	0.0107	0.0019	4.42e-10	1232091	2.57399e-05	31.7147
rs2939756	Smoke initiation	A	G	0.48	-0.00908	0.00161	7.45e-10	1232091	2.58146e-05	31.8068
rs748832	Smoke initiation	G	A	0.371	0.00931	0.00165	6.6e-11	1232091	2.58391e-05	31.837
rs1022376	Smoke initiation	C	T	0.515821	-0.0071	0.001258	1.66e-08	1232091	2.58524e-05	31.8534
rs7631379	Smoke initiation	C	T	0.206	0.0117	0.00206	3.94e-11	1232091	2.61808e-05	32.258
rs7920501	Smoke initiation	A	T	0.465	-0.00911	0.0016	1.25e-09	1232091	2.63113e-05	32.4188
rs3811038	Smoke initiation	C	T	0.279	0.0102	0.00179	1.58e-11	1232091	2.63536e-05	32.4709
rs9288999	Smoke initiation	A	G	0.735	0.0105	0.00183	1.5e-09	1232091	2.67191e-05	32.9213
rs12918191	Smoke initiation	G	A	0.243	-0.0108	0.00188	3.14e-11	1232091	2.67841e-05	33.0014
rs10966092	Smoke initiation	C	T	0.267	-0.0104	0.00181	1.12e-12	1232091	2.67951e-05	33.0149
rs3218116	Smoke initiation	T	C	0.256	-0.0105	0.00182	1.05e-11	1232091	2.70135e-05	33.284
rs1150668	Smoke initiation	G	T	0.419	-0.01	0.00173	8.54e-13	1232091	2.71177e-05	33.4124
rs6497840	Smoke initiation	A	G	0.707	0.0103	0.00178	2.01e-15	1232091	2.71756e-05	33.4838
rs4264267	Smoke initiation	T	C	0.527042	0.00713	0.00123	6.82e-09	1232091	2.72718e-05	33.6023
rs2710634	Smoke initiation	C	T	0.521	-0.00942	0.00162	3.36e-12	1232091	2.74421e-05	33.8121
rs147052174	Smoke initiation	T	G	0.0171	0.0368	0.00631	2.3e-10	1232091	2.76046e-05	34.0124
rs12027999	Smoke initiation	C	T	0.12	-0.0143	0.00244	5.33e-10	1232091	2.78765e-05	34.3473
rs9540731	Smoke initiation	T	C	0.509	-0.0094	0.0016	3.42e-12	1232091	2.80131e-05	34.5156
rs1518393	Smoke initiation	C	A	0.619	0.00988	0.00168	1.3e-10	1232091	2.80699e-05	34.5856
rs9627272	Smoke initiation	C	G	0.407	-0.0103	0.00175	2.42e-09	1232091	2.81153e-05	34.6416
rs9922607	Smoke initiation	T	C	0.2	-0.0122	0.00207	3.42e-12	1232091	2.81919e-05	34.7359
rs80054503	Smoke initiation	C	T	0.116	-0.0128	0.002162	3.1e-09	1232091	2.84481e-05	35.0517
rs62246017	Smoke initiation	A	G	0.322639	-0.00791	0.00133	3.03e-09	1232091	2.87074e-05	35.3712
rs1714521	Smoke initiation	C	A	0.411	-0.00978	0.00164	3.07e-10	1232091	2.88625e-05	35.5623
rs58400863	Smoke initiation	A	G	0.347	-0.0102	0.00171	4.89e-14	1232091	2.8877e-05	35.5802
rs1811739	Smoke initiation	A	G	0.248	0.0112	0.00186	5.97e-10	1232091	2.94276e-05	36.2585
rs1449012	Smoke initiation	T	C	0.463	-0.00747	0.00124	1.77e-09	1232091	2.94539e-05	36.2909
rs1381287	Smoke initiation	T	C	0.467	0.00984	0.00163	1.81e-12	1232091	2.95774e-05	36.4431
rs3934797	Smoke initiation	A	G	0.182	-0.0128	0.00212	1.12e-10	1232091	2.95864e-05	36.4543
rs3810496	Smoke initiation	C	T	0.619436	0.00785	0.0013	1.54e-09	1232091	2.95935e-05	36.463
rs35375873	Smoke initiation	C	G	0.11	-0.0162	0.00268	3.29e-11	1232091	2.96555e-05	36.5393
rs1109480	Smoke initiation	A	G	0.384	-0.0101	0.00167	1.84e-10	1232091	2.96862e-05	36.5771
rs3820277	Smoke initiation	T	G	0.526	-0.0098	0.00162	1.57e-13	1232091	2.97007e-05	36.595
rs61886926	Smoke initiation	T	C	0.384	-0.00987	0.00163	7.3e-12	1232091	2.9758e-05	36.6656
rs3847244	Smoke initiation	T	C	0.47	0.01	0.00165	2.6e-13	1232091	2.9811e-05	36.7309
rs1160685	Smoke initiation	G	C	0.45	0.00992	0.00162	2.31e-09	1232091	3.04325e-05	37.4967
rs4790874	Smoke initiation	T	C	0.532	0.01	0.00163	8.43e-12	1232091	3.0547e-05	37.6378
rs76608582	Smoke initiation	A	C	0.0489	-0.027	0.00437	4.88e-09	1232091	3.09819e-05	38.1737
rs8005334	Smoke initiation	G	T	0.36	0.0104	0.00168	3.44e-10	1232091	3.11023e-05	38.322
rs6750529	Smoke initiation	T	C	0.744	0.0114	0.00184	9.26e-12	1232091	3.11543e-05	38.3861
rs7929518	Smoke initiation	G	A	0.773	0.0119	0.00192	2.55e-10	1232091	3.11771e-05	38.4142
rs1772572	Smoke initiation	A	C	0.324132	-0.00807	0.001301	5.62e-10	1232091	3.12274e-05	38.4762
rs67777803	Smoke initiation	T	G	0.172	-0.0136	0.00217	3.18e-13	1232091	3.18788e-05	39.2788
rs540860	Smoke initiation	G	A	0.543	0.0101	0.00161	5.75e-12	1232091	3.194e-05	39.3542
rs59537158	Smoke initiation	T	C	0.214	0.0127	0.00202	4.62e-13	1232091	3.2081e-05	39.528
rs2925128	Smoke initiation	T	C	0.385191	0.00805	0.00128	3.67e-10	1232091	3.21007e-05	39.5523
rs11768481	Smoke initiation	A	C	0.34	-0.0111	0.00176	5.23e-12	1232091	3.22823e-05	39.776
rs45444697	Smoke initiation	G	C	0.212	0.00955	0.00151	2.72e-10	1232091	3.24635e-05	39.9993
rs75919030	Smoke initiation	C	T	0.267	-0.0114	0.0018	3.35e-13	1232091	3.25543e-05	40.1111
rs12739243	Smoke initiation	C	T	0.221	-0.0122	0.00192	4.45e-12	1232091	3.27688e-05	40.3754
rs7743165	Smoke initiation	G	T	0.495	0.0102	0.0016	4.15e-14	1232091	3.2984e-05	40.6406
rs11057005	Smoke initiation	G	A	0.441	-0.0104	0.00163	9.12e-10	1232091	3.30396e-05	40.7091
rs6568832	Smoke initiation	A	G	0.753851	0.00903	0.001415	1.74e-10	1232091	3.30526e-05	40.7251
rs17229285	Smoke initiation	T	C	0.505	-0.0103	0.0016	1.27e-09	1232091	3.36339e-05	41.4414
rs1106363	Smoke initiation	T	C	0.344579	0.00833	0.00129	9.2e-11	1232091	3.38418e-05	41.6976
rs4818005	Smoke initiation	A	G	0.581	-0.0106	0.00164	1.09e-14	1232091	3.39052e-05	41.7757
rs2319545	Smoke initiation	A	C	0.149099	0.0112	0.00173	8.3e-11	1232091	3.40162e-05	41.9125
rs112725451	Smoke initiation	T	C	0.169	0.014	0.00215	1.65e-14	1232091	3.44129e-05	42.4013
rs1385108	Smoke initiation	T	C	0.239	0.0123	0.00188	3.84e-10	1232091	3.47405e-05	42.805
rs1139897	Smoke initiation	A	G	0.23	-0.0123	0.00188	1.77e-15	1232091	3.47405e-05	42.805
rs876793	Smoke initiation	C	T	0.349262	-0.00861	0.001315	5.69e-11	1232091	3.47934e-05	42.8701
rs1514176	Smoke initiation	A	G	0.58	-0.0107	0.00162	7.67e-14	1232091	3.54062e-05	43.6252
rs11128203	Smoke initiation	A	T	0.53	0.0109	0.00165	1.29e-15	1232091	3.54182e-05	43.64
rs12130857	Smoke initiation	A	G	0.324968	-0.00867	0.001309	3.65e-11	1232091	3.56042e-05	43.8691
rs72780746	Smoke initiation	C	T	0.173	-0.014	0.00211	2.05e-14	1232091	3.573e-05	44.0242
rs4674993	Smoke initiation	G	A	0.2	-0.0133	0.002	4.85e-14	1232091	3.58909e-05	44.2225
rs1373178	Smoke initiation	G	T	0.588	-0.011	0.00165	4.16e-15	1232091	3.60711e-05	44.4444
rs9302604	Smoke initiation	G	A	0.435	0.0109	0.00163	3.29e-13	1232091	3.62927e-05	44.7175
rs4877285	Smoke initiation	A	G	0.668249	-0.00881	0.00131	2.1e-11	1232091	3.67071e-05	45.2282
rs12878369	Smoke initiation	A	C	0.414762	0.00836	0.00124	1.6e-11	1232091	3.68901e-05	45.4537
rs10279261	Smoke initiation	A	G	0.618	-0.0114	0.00169	6.05e-13	1232091	3.69298e-05	45.5026
rs71592686	Smoke initiation	C	T	0.274	0.0121	0.00179	3.85e-13	1232091	3.70856e-05	45.6946
rs7809303	Smoke initiation	A	G	0.325	-0.0115	0.0017	3.48e-15	1232091	3.71397e-05	45.7612
rs12517438	Smoke initiation	G	T	0.538	0.0109	0.00161	1.89e-09	1232091	3.71999e-05	45.8354
rs3850736	Smoke initiation	G	C	0.474	0.0109	0.00161	6.43e-14	1232091	3.71999e-05	45.8354
rs2526390	Smoke initiation	T	C	0.334	0.0116	0.00171	3.62e-14	1232091	3.73478e-05	46.0176
rs13437771	Smoke initiation	G	A	0.155	-0.015	0.00221	1.39e-14	1232091	3.73886e-05	46.0679
rs1445649	Smoke initiation	C	T	0.538	0.011	0.0016	8.48e-16	1232091	3.83607e-05	47.2656
rs12633090	Smoke initiation	C	G	0.182	-0.0111	0.0016	3.16e-12	1232091	3.90613e-05	48.1289
rs9941217	Smoke initiation	G	C	0.352204	-0.00892	0.00128	3.5e-12	1232091	3.94139e-05	48.5635
rs6050446	Smoke initiation	G	A	0.971	0.0351	0.00488	8.8e-13	1232091	4.19869e-05	51.7338
rs6438436	Smoke initiation	T	C	0.816	0.0151	0.00209	5.33e-14	1232091	4.23643e-05	52.1989
rs6936160	Smoke initiation	T	C	0.698	0.00963	0.00133	4.2e-13	1232091	4.25489e-05	52.4263
rs1008078	Smoke initiation	T	C	0.402	0.0119	0.00164	1.63e-18	1232091	4.27312e-05	52.651
rs10490159	Smoke initiation	T	C	0.394	0.0119	0.00164	3.86e-11	1232091	4.27312e-05	52.651
rs12195240	Smoke initiation	A	G	0.285	0.013	0.00178	1.08e-18	1232091	4.32898e-05	53.3392
rs13261666	Smoke initiation	T	G	0.517	-0.0117	0.0016	4.36e-15	1232091	4.3398e-05	53.4727
rs6890961	Smoke initiation	T	C	0.624	-0.00929	0.001266	2.13e-13	1232091	4.37021e-05	53.8473
rs2063976	Smoke initiation	T	C	0.664955	-0.00968	0.001294	7.45e-14	1232091	4.54171e-05	55.9606
rs12022778	Smoke initiation	C	A	0.202	0.015	0.00198	3.18e-17	1232091	4.65789e-05	57.3921
rs1108130	Smoke initiation	A	T	0.212	0.0116	0.00151	1.57e-14	1232091	4.78959e-05	59.015
rs7072776	Smoke initiation	G	A	0.712	-0.0138	0.00179	5.66e-15	1232091	4.82379e-05	59.4363
rs10789369	Smoke initiation	G	A	0.615	-0.013	0.00165	3.39e-19	1232091	5.03795e-05	62.0753
rs6948707	Smoke initiation	G	T	0.419	0.0129	0.00163	4.24e-21	1232091	5.08323e-05	62.6331
rs6986430	Smoke initiation	C	T	0.222377	-0.0117	0.00147	1.99e-15	1232091	5.14129e-05	63.3486
rs12474587	Smoke initiation	T	G	0.429	0.0129	0.00162	4.83e-21	1232091	5.14617e-05	63.4088
rs13110073	Smoke initiation	C	T	0.395	-0.0132	0.00164	3.24e-21	1232091	5.25768e-05	64.7829
rs1549979	Smoke initiation	T	C	0.615	-0.0133	0.00165	8.8e-21	1232091	5.27314e-05	64.9734
rs6265	Smoke initiation	T	C	0.188	-0.0165	0.00204	2.81e-19	1232091	5.30935e-05	65.4196
rs12244388	Smoke initiation	A	G	0.35	0.0137	0.00169	4.31e-22	1232091	5.33337e-05	65.7155
rs359247	Smoke initiation	T	A	0.638652	0.0105	0.00127	9.89e-17	1232091	5.54759e-05	68.3551
rs4044321	Smoke initiation	G	A	0.644	-0.0139	0.00168	1.75e-17	1232091	5.55577e-05	68.4559
rs2173019	Smoke initiation	A	T	0.177	0.0135	0.001601	2.98e-17	1232091	5.77055e-05	71.1025
rs281296	Smoke initiation	A	G	0.357	0.0143	0.00168	1.59e-20	1232091	5.88011e-05	72.4525
rs6731872	Smoke initiation	G	T	0.826	0.0182	0.00213	5.35e-21	1232091	5.92536e-05	73.0102
rs7921378	Smoke initiation	C	G	0.482	-0.0142	0.00161	6.1e-20	1232091	6.31328e-05	77.7902
rs11594623	Smoke initiation	C	T	0.234241	0.0132	0.00144	7.45e-20	1232091	6.81947e-05	84.0278
rs10233018	Smoke initiation	G	A	0.516	0.0149	0.00161	4.77e-22	1232091	6.95101e-05	85.6487
rs1004787	Smoke initiation	A	G	0.552	0.0152	0.00162	1.11e-28	1232091	7.14469e-05	88.0354
rs6452785	Smoke initiation	T	C	0.474	-0.0152	0.00161	4.69e-26	1232091	7.23371e-05	89.1324
rs118202	Smoke initiation	T	G	0.812	-0.0196	0.00204	1.9e-29	1232091	7.49163e-05	92.3106
rs951740	Smoke initiation	A	G	0.625	0.0163	0.00166	3.82e-29	1232091	7.82496e-05	96.4182
rs1901477	Smoke initiation	G	A	0.511	0.0164	0.0016	2.07e-31	1232091	8.52644e-05	105.062
rs11783093	Smoke initiation	T	C	0.158	-0.0253	0.00225	2.07e-41	1232091	0.00010261	126.438
rs6756212	Smoke initiation	T	C	0.535	-0.0188	0.0016	3.49e-40	1232091	0.000112043	138.062
rs2155646	Smoke initiation	C	T	0.4	0.021	0.00163	9.44e-48	1232091	0.000134698	165.983

## Sheet: Tobacco use
SNP	exposure	effect_allele.exposure	other_allele.exposure	eaf.exposure	beta.exposure	se.exposure	pval.exposure	samplesize.exposure	pve	F_statistics
rs8042849	Lifetime smoke	C	T	0.34229	0.0192164	0.00146183	1.8e-39	462690	0.000373334	172.803
rs113382419	Lifetime smoke	C	A	0.889325	-0.0282339	0.00221376	3e-37	462690	0.000351429	162.66
rs6011779	Lifetime smoke	C	T	0.191239	0.0191152	0.00176364	2.3e-27	462690	0.000253827	117.473
rs9919670	Lifetime smoke	G	A	0.612185	-0.0152438	0.00142114	7.6e-27	462690	0.000248608	115.057
rs2890772	Lifetime smoke	G	T	0.413181	-0.0136979	0.00140672	2.1e-22	462690	0.000204887	94.8184
rs35175834	Lifetime smoke	G	A	0.78844	-0.0164032	0.00169847	4.6e-22	462690	0.000201541	93.2699
rs12244388	Lifetime smoke	G	A	0.661124	-0.0132503	0.00146413	1.4e-19	462690	0.00017698	81.9016
rs11783093	Lifetime smoke	C	T	0.838811	0.01571	0.00189655	1.2e-16	462690	0.000148275	68.6157
rs11210229	Lifetime smoke	A	G	0.383666	0.011702	0.00142273	2e-16	462690	0.000146191	67.6512
rs62155874	Lifetime smoke	A	G	0.87336	-0.0169073	0.00208546	5.2e-16	462690	0.000142034	65.7271
rs10226228	Lifetime smoke	A	G	0.62964	-0.0114099	0.00143702	2e-15	462690	0.000136235	63.0432
rs6119897	Lifetime smoke	G	A	0.761716	-0.0128038	0.00162704	3.6e-15	462690	0.000133824	61.9272
rs2867112	Lifetime smoke	T	G	0.834596	0.0147832	0.00188747	4.8e-15	462690	0.000132565	61.3447
rs986391	Lifetime smoke	G	A	0.366555	0.0111388	0.0014379	9.4e-15	462690	0.00012968	60.0094
rs3742365	Lifetime smoke	T	C	0.595136	-0.0107929	0.0014159	2.5e-14	462690	0.000125564	58.1047
rs2401924	Lifetime smoke	G	C	0.501955	0.0105718	0.00138906	2.7e-14	462690	0.000125173	57.9236
rs7807019	Lifetime smoke	A	G	0.540327	-0.0104211	0.00139062	6.7e-14	462690	0.000121358	56.1578
rs549845	Lifetime smoke	G	A	0.301161	0.0112613	0.00150857	8.3e-14	462690	0.000120421	55.7245
rs10922907	Lifetime smoke	A	T	0.45105	0.0101748	0.00139495	3e-13	462690	0.000114973	53.2028
rs7569203	Lifetime smoke	A	C	0.688725	-0.0107595	0.0015002	7.4e-13	462690	0.00011116	51.4382
rs17309874	Lifetime smoke	G	A	0.740357	-0.0112899	0.00158234	9.7e-13	462690	0.000110013	50.9074
rs6778080	Lifetime smoke	T	C	0.267372	0.0111141	0.00156621	1.3e-12	462690	0.000108821	50.3557
rs8042134	Lifetime smoke	T	G	0.541083	-0.00994136	0.0014011	1.3e-12	462690	0.000108797	50.3447
rs17576594	Lifetime smoke	G	A	0.7235	0.0109502	0.00155159	1.7e-12	462690	0.000107635	49.807
rs7766610	Lifetime smoke	C	A	0.182634	0.0125839	0.00179283	2.2e-12	462690	0.000106467	49.2666
rs1922018	Lifetime smoke	C	T	0.364422	0.0100328	0.00143771	3e-12	462690	0.000105236	48.6969
rs7553348	Lifetime smoke	G	A	0.437656	0.00963399	0.00139643	5.2e-12	462690	0.000102858	47.5964
rs7528604	Lifetime smoke	G	A	0.565613	0.00965269	0.00140141	5.7e-12	462690	0.000102525	47.4424
rs329120	Lifetime smoke	C	T	0.580672	0.00965704	0.00140509	6.3e-12	462690	0.000102081	47.2367
rs12623702	Lifetime smoke	A	G	0.613375	-0.00977238	0.00142787	7.7e-12	462690	0.000101225	46.8407
rs13296519	Lifetime smoke	G	T	0.606385	-0.00970128	0.00141888	8.1e-12	462690	0.000101026	46.7484
rs6935954	Lifetime smoke	A	G	0.421108	0.0095817	0.00140192	8.2e-12	462690	0.00010095	46.7131
rs4671357	Lifetime smoke	T	C	0.518819	-0.00944175	0.00138991	1.1e-11	462690	9.97237e-05	46.1457
rs3896224	Lifetime smoke	A	G	0.585286	0.00962696	0.00141792	1.1e-11	462690	9.96188e-05	46.0972
rs326341	Lifetime smoke	G	A	0.524943	0.00943522	0.00139247	1.2e-11	462690	9.922e-05	45.9127
rs4391802	Lifetime smoke	A	G	0.707464	0.0103191	0.00152789	1.4e-11	462690	9.85749e-05	45.6141
rs72678864	Lifetime smoke	G	A	0.828591	0.0123829	0.0018387	1.6e-11	462690	9.80145e-05	45.3548
rs112282219	Lifetime smoke	G	A	0.958949	-0.0231662	0.00350418	3.8e-11	462690	9.44508e-05	43.7056
rs10879871	Lifetime smoke	T	G	0.343436	-0.00957988	0.00145803	5e-11	462690	9.32946e-05	43.1705
rs889398	Lifetime smoke	C	T	0.588005	0.0092407	0.00141367	6.3e-11	462690	9.23386e-05	42.7281
rs4473348	Lifetime smoke	A	T	0.249978	-0.0104317	0.00159675	6.4e-11	462690	9.22372e-05	42.6812
rs1221148	Lifetime smoke	C	G	0.587062	0.00916504	0.00140711	7.3e-11	462690	9.16817e-05	42.4241
rs317021	Lifetime smoke	T	A	0.814287	-0.011567	0.00179087	1.1e-10	462690	9.01538e-05	41.717
rs1933270	Lifetime smoke	T	G	0.363726	0.00921831	0.00143808	1.5e-10	462690	8.8799e-05	41.09
rs8614	Lifetime smoke	C	A	0.817489	-0.0114612	0.00179679	1.8e-10	462690	8.793e-05	40.6879
rs11255908	Lifetime smoke	T	G	0.743485	-0.0100713	0.00158809	2.3e-10	462690	8.69146e-05	40.218
rs13153393	Lifetime smoke	A	G	0.883937	-0.0137451	0.00217329	2.5e-10	462690	8.64436e-05	40
rs2678670	Lifetime smoke	A	T	0.485528	0.00873079	0.00138756	3.1e-10	462690	8.55611e-05	39.5916
rs7333559	Lifetime smoke	G	A	0.211711	0.01074	0.00170716	3.2e-10	462690	8.55328e-05	39.5786
rs76608582	Lifetime smoke	C	A	0.953011	0.0216317	0.00344003	3.2e-10	462690	8.54535e-05	39.5418
rs421983	Lifetime smoke	T	C	0.519028	0.00870743	0.00138561	3.3e-10	462690	8.53436e-05	39.491
rs4543592	Lifetime smoke	T	C	0.519912	-0.00866243	0.0013891	4.5e-10	462690	8.404e-05	38.8877
rs11948770	Lifetime smoke	T	C	0.768248	-0.0102364	0.00164524	4.9e-10	462690	8.36584e-05	38.7111
rs7039819	Lifetime smoke	G	A	0.427307	0.00873433	0.00140501	5.1e-10	462690	8.35168e-05	38.6456
rs10282292	Lifetime smoke	C	T	0.361838	0.00896219	0.0014469	5.9e-10	462690	8.29135e-05	38.3664
rs2838834	Lifetime smoke	C	T	0.699459	-0.00936489	0.00151488	6.3e-10	462690	8.25891e-05	38.2163
rs624833	Lifetime smoke	T	G	0.694697	0.00928567	0.00150361	6.6e-10	462690	8.24195e-05	38.1378
rs62135536	Lifetime smoke	C	T	0.968256	0.0243444	0.00396165	8e-10	462690	8.16057e-05	37.7612
rs3811038	Lifetime smoke	T	C	0.723852	-0.00954466	0.00155745	8.9e-10	462690	8.11647e-05	37.5572
rs359243	Lifetime smoke	T	C	0.392886	-0.00871975	0.00142539	9.5e-10	462690	8.08752e-05	37.4232
rs11768481	Lifetime smoke	C	A	0.666168	0.00901238	0.00147464	9.9e-10	462690	8.07201e-05	37.3514
rs6779302	Lifetime smoke	G	T	0.632921	-0.00875253	0.0014392	1.2e-09	462690	7.99282e-05	36.9849
rs35169606	Lifetime smoke	T	G	0.612204	0.00877627	0.00144385	1.2e-09	462690	7.98456e-05	36.9467
rs67596067	Lifetime smoke	G	A	0.648812	-0.00887666	0.00145843	1.2e-09	462690	8.00577e-05	37.0449
rs2675638	Lifetime smoke	G	A	0.58057	0.00849857	0.00140017	1.3e-09	462690	7.96169e-05	36.8409
rs75742406	Lifetime smoke	G	A	0.738854	0.00961948	0.00158486	1.3e-09	462690	7.96153e-05	36.8401
rs71367545	Lifetime smoke	G	A	0.790533	-0.0103197	0.0017038	1.4e-09	462690	7.92816e-05	36.6857
rs71627581	Lifetime smoke	G	A	0.888811	0.0132566	0.00219871	1.6e-09	462690	7.85605e-05	36.352
rs13016665	Lifetime smoke	C	A	0.576725	-0.00848745	0.0014118	1.8e-09	462690	7.81059e-05	36.1417
rs369230	Lifetime smoke	G	T	0.307565	-0.00908882	0.001511	1.8e-09	462690	7.81919e-05	36.1815
rs10052591	Lifetime smoke	T	C	0.573358	0.00839979	0.00140216	2.1e-09	462690	7.75564e-05	35.8874
rs3769949	Lifetime smoke	T	A	0.527845	-0.00825646	0.00138563	2.5e-09	462690	7.67308e-05	35.5053
rs7155595	Lifetime smoke	A	C	0.674282	-0.00885162	0.00148508	2.5e-09	462690	7.67754e-05	35.526
rs7077678	Lifetime smoke	C	T	0.623429	0.00855025	0.00143575	2.6e-09	462690	7.66437e-05	35.465
rs860326	Lifetime smoke	C	T	0.427696	0.00833808	0.0014023	2.7e-09	462690	7.64059e-05	35.355
rs12202536	Lifetime smoke	A	G	0.512754	-0.00823391	0.00138601	2.8e-09	462690	7.62704e-05	35.2923
rs4814873	Lifetime smoke	C	T	0.76659	0.00971214	0.00163637	2.9e-09	462690	7.61279e-05	35.2263
rs147412694	Lifetime smoke	G	A	0.850009	-0.0115726	0.00194865	2.9e-09	462690	7.62204e-05	35.2691
rs9842947	Lifetime smoke	C	T	0.326165	-0.00877189	0.00148073	3.1e-09	462690	7.58423e-05	35.0941
rs2894808	Lifetime smoke	T	A	0.922121	-0.0152983	0.0025912	3.5e-09	462690	7.53289e-05	34.8566
rs12708665	Lifetime smoke	A	G	0.284632	-0.0090871	0.00153886	3.5e-09	462690	7.5358e-05	34.87
rs202645	Lifetime smoke	A	G	0.202939	-0.0101598	0.00172497	3.9e-09	462690	7.49695e-05	34.6902
rs62098013	Lifetime smoke	G	A	0.63991	-0.00856663	0.00145676	4.1e-09	462690	7.47346e-05	34.5815
rs4957528	Lifetime smoke	A	C	0.208497	-0.0101225	0.00172212	4.2e-09	462690	7.46666e-05	34.5501
rs1246265	Lifetime smoke	T	C	0.30456	-0.00886526	0.00150907	4.2e-09	462690	7.45833e-05	34.5115
rs6598539	Lifetime smoke	T	C	0.488672	-0.00815056	0.00138941	4.5e-09	462690	7.43689e-05	34.4123
rs13009008	Lifetime smoke	A	G	0.327713	0.00863272	0.00147329	4.6e-09	462690	7.41987e-05	34.3336
rs17553262	Lifetime smoke	A	C	0.884605	-0.0127323	0.00218148	5.3e-09	462690	7.36189e-05	34.0652
rs7297175	Lifetime smoke	T	C	0.431355	-0.00811649	0.0013992	6.6e-09	462690	7.27202e-05	33.6494
rs245774	Lifetime smoke	A	G	0.271691	-0.00901601	0.00155972	7.4e-09	462690	7.22128e-05	33.4145
rs6962772	Lifetime smoke	A	G	0.845551	0.011064	0.00191645	7.8e-09	462690	7.20291e-05	33.3295
rs12481282	Lifetime smoke	G	C	0.722343	-0.00894356	0.00154935	7.8e-09	462690	7.20113e-05	33.3213
rs35343344	Lifetime smoke	C	A	0.732713	0.00918144	0.00159594	8.8e-09	462690	7.15266e-05	33.097
rs6562474	Lifetime smoke	C	G	0.650606	0.00836914	0.0014611	1e-08	462690	7.09057e-05	32.8097
rs775758	Lifetime smoke	A	T	0.432859	0.00801379	0.00140266	1.1e-08	462690	7.05424e-05	32.6416
rs2062882	Lifetime smoke	G	A	0.586782	-0.0081103	0.00141998	1.1e-08	462690	7.04999e-05	32.6219
rs7519626	Lifetime smoke	C	T	0.323676	0.00842015	0.00147893	1.2e-08	462690	7.00525e-05	32.4149
rs9435340	Lifetime smoke	T	A	0.344234	0.00834773	0.00146424	1.2e-08	462690	7.02412e-05	32.5022
rs34866095	Lifetime smoke	A	G	0.686187	-0.00857198	0.00150558	1.2e-08	462690	7.00542e-05	32.4156
rs348809	Lifetime smoke	A	G	0.347637	-0.00828381	0.00145602	1.3e-08	462690	6.99528e-05	32.3687
rs1050847	Lifetime smoke	C	T	0.425845	0.00797046	0.00140503	1.4e-08	462690	6.95465e-05	32.1807
rs73220544	Lifetime smoke	A	C	0.842295	-0.0108189	0.0019126	1.5e-08	462690	6.91509e-05	31.9976
rs4571506	Lifetime smoke	C	T	0.539523	0.00787701	0.00139172	1.5e-08	462690	6.92307e-05	32.0346
rs732083	Lifetime smoke	G	A	0.333362	0.00834823	0.00147311	1.5e-08	462690	6.94062e-05	32.1158
rs6741228	Lifetime smoke	T	C	0.433309	0.00793282	0.00140363	1.6e-08	462690	6.90287e-05	31.9411
rs4949465	Lifetime smoke	T	C	0.869552	-0.0116055	0.00205788	1.7e-08	462690	6.87334e-05	31.8044
rs62175972	Lifetime smoke	T	C	0.965939	0.0217461	0.00385678	1.7e-08	462690	6.87057e-05	31.7916
rs136233	Lifetime smoke	A	G	0.809084	-0.00995614	0.00176918	1.8e-08	462690	6.84413e-05	31.6693
rs12831617	Lifetime smoke	C	T	0.764305	-0.00918459	0.00163314	1.9e-08	462690	6.83523e-05	31.6281
rs11861214	Lifetime smoke	G	T	0.78364	0.00945079	0.00168455	2e-08	462690	6.80219e-05	31.4752
rs10918701	Lifetime smoke	G	A	0.372247	0.00802389	0.00143191	2.1e-08	462690	6.78608e-05	31.4006
rs10823968	Lifetime smoke	A	T	0.632969	0.00813544	0.00145258	2.1e-08	462690	6.77895e-05	31.3676
rs74086911	Lifetime smoke	G	A	0.925459	0.0148021	0.00264197	2.1e-08	462690	6.78377e-05	31.39
rs4731925	Lifetime smoke	C	T	0.315607	-0.00829239	0.00149022	2.6e-08	462690	6.69175e-05	30.9641
rs28485305	Lifetime smoke	C	T	0.631482	0.00800666	0.00143887	2.6e-08	462690	6.69176e-05	30.9642
rs1193237	Lifetime smoke	G	C	0.439176	-0.00776138	0.00139716	2.8e-08	462690	6.66909e-05	30.8593
rs60952428	Lifetime smoke	T	C	0.909149	0.0134109	0.00241933	3e-08	462690	6.64059e-05	30.7274
rs12967855	Lifetime smoke	A	G	0.331225	0.0081887	0.00147934	3.1e-08	462690	6.62178e-05	30.6404
rs2254710	Lifetime smoke	C	A	0.236356	0.00899636	0.00163085	3.5e-08	462690	6.57638e-05	30.4303
rs72674867	Lifetime smoke	A	T	0.764568	0.00898766	0.00163396	3.8e-08	462690	6.53871e-05	30.2559
rs1931263	Lifetime smoke	G	T	0.510321	-0.00760874	0.0013858	4e-08	462690	6.51487e-05	30.1456
rs57611503	Lifetime smoke	G	A	0.484578	0.00774344	0.00141026	4e-08	462690	6.51555e-05	30.1488
rs61796681	Lifetime smoke	A	T	0.912365	-0.0134163	0.00244752	4.2e-08	462690	6.49374e-05	30.0478
rs6957896	Lifetime smoke	C	T	0.503261	-0.00758434	0.00138695	4.5e-08	462690	6.46243e-05	29.9029

## Sheet: Alcohol consumption
SNP	exposure	effect_allele.exposure	other_allele.exposure	eaf.exposure	beta.exposure	se.exposure	pval.exposure	samplesize.exposure	pve	F_statistics
rs705687	Alcohol consumption	G	A	0.785	-0.010904	0.00177589	8.15e-10	941280	4.00502e-05	37.7
rs58107686	Alcohol consumption	A	C	0.328	-0.00974713	0.00158537	7.79e-10	941280	4.01565e-05	37.8
rs12088813	Alcohol consumption	C	A	0.267	-0.00932905	0.00164916	1.58e-08	941280	3.39951e-05	32
rs5024204	Alcohol consumption	T	A	0.278	0.00970271	0.00162847	2.55e-09	941280	3.77132e-05	35.5
rs10753661	Alcohol consumption	A	G	0.684	-0.00863813	0.00156927	3.76e-08	941280	3.21892e-05	30.3
rs28680958	Alcohol consumption	A	G	0.217	-0.0109965	0.00176994	5.13e-10	941280	4.10063e-05	38.6
rs823114	Alcohol consumption	A	G	0.553	0.00876774	0.00146742	2.31e-09	941280	3.79256e-05	35.7
rs77165542	Alcohol consumption	T	C	0.0349	-0.0260109	0.00397124	5.63e-11	941280	4.55742e-05	42.9
rs1260326	Alcohol consumption	C	T	0.601	0.0208898	0.00148834	8.05e-45	941280	0.000209246	197
rs13383034	Alcohol consumption	T	C	0.329	0.014927	0.0015512	6.31e-22	941280	9.8367e-05	92.6
rs13032049	Alcohol consumption	G	A	0.283	0.0101946	0.00161798	3e-10	941280	4.21748e-05	39.7
rs828867	Alcohol consumption	A	G	0.545	0.00875716	0.0014636	2.15e-09	941280	3.80319e-05	35.8
rs11692435	Alcohol consumption	A	G	0.0852	0.0174499	0.00261585	2.53e-11	941280	4.72738e-05	44.5
rs13024996	Alcohol consumption	A	C	0.364	-0.0109126	0.00151477	5.72e-13	941280	5.51346e-05	51.9
rs72859280	Alcohol consumption	T	G	0.0362	0.0228853	0.00390192	4.44e-09	941280	3.65447e-05	34.4
rs56337305	Alcohol consumption	C	T	0.383	-0.00958838	0.00149928	1.63e-10	941280	4.34496e-05	40.9
rs13094887	Alcohol consumption	T	A	0.301	-0.0103097	0.00158893	8.57e-11	941280	4.47243e-05	42.1
rs62250685	Alcohol consumption	G	A	0.614	-0.0143571	0.00150009	1.05e-21	941280	9.73048e-05	91.6
rs9838144	Alcohol consumption	C	G	0.209	-0.00996422	0.00179252	2.65e-08	941280	3.28266e-05	30.9
rs2011092	Alcohol consumption	C	T	0.338643	-0.00890041	0.00154006	7.35e-09	941280	3.54823e-05	33.4
rs6787172	Alcohol consumption	G	T	0.554	-0.00803089	0.00146623	4.27e-08	941280	3.18705e-05	30
rs3748034	Alcohol consumption	T	G	0.143	-0.0117403	0.00208194	1.67e-08	941280	3.37826e-05	31.8
rs11940694	Alcohol consumption	G	A	0.597	0.0259499	0.00148589	3.03e-68	941280	0.000323922	305
rs4501255	Alcohol consumption	G	C	0.235	0.0106934	0.00171894	4.83e-10	941280	4.11125e-05	38.7
rs1229984	Alcohol consumption	C	T	0.963	0.150534	0.00386111	0	941280	0.00161222	1520
rs2165670	Alcohol consumption	A	G	0.106337	0.0230804	0.00236427	1.67e-22	941280	0.000101235	95.3
rs13107325	Alcohol consumption	T	C	0.0722	-0.0275045	0.00281598	1.53e-22	941280	0.000101341	95.4
rs4690727	Alcohol consumption	G	C	0.718	0.010817	0.00161972	2.43e-11	941280	4.738e-05	44.6
rs12651313	Alcohol consumption	G	C	0.443	-0.00864293	0.00146722	3.79e-09	941280	3.68633e-05	34.7
rs4916723	Alcohol consumption	C	A	0.416	-0.00995226	0.00147867	1.72e-11	941280	4.81237e-05	45.3
rs12655091	Alcohol consumption	A	G	0.53	-0.00831211	0.00146029	1.25e-08	941280	3.442e-05	32.4
rs55872084	Alcohol consumption	T	G	0.235	0.00997874	0.00171894	6.32e-09	941280	3.5801e-05	33.7
rs6460047	Alcohol consumption	C	T	0.208	0.0116235	0.00179569	9.69e-11	941280	4.45119e-05	41.9
rs10236149	Alcohol consumption	G	A	0.123	-0.0134981	0.00221908	1.18e-09	941280	3.93066e-05	37
rs35034355	Alcohol consumption	A	G	0.521	-0.00809682	0.00145894	2.87e-08	941280	3.27203e-05	30.8
rs6951574	Alcohol consumption	C	T	0.458	0.0132222	0.00146283	1.58e-19	941280	8.67892e-05	81.7
rs13250583	Alcohol consumption	T	C	0.213	-0.00971754	0.00178012	4.7e-08	941280	3.1658e-05	29.8
rs1217091	Alcohol consumption	C	T	0.812	0.0121608	0.00186539	7.05e-11	941280	4.51492e-05	42.5
rs28601761	Alcohol consumption	G	C	0.42	0.00910288	0.00147668	7.17e-10	941280	4.03689e-05	38
rs55932213	Alcohol consumption	G	A	0.736387	0.00948827	0.0016542	9.55e-09	941280	3.49512e-05	32.9
rs10978550	Alcohol consumption	C	T	0.206	-0.0117483	0.00180211	7.15e-11	941280	4.51492e-05	42.5
rs7074871	Alcohol consumption	A	G	0.255	-0.00939985	0.00167216	1.86e-08	941280	3.35702e-05	31.6
rs17665139	Alcohol consumption	T	C	0.149	-0.0115601	0.00204676	1.59e-08	941280	3.38889e-05	31.9
rs7950166	Alcohol consumption	T	C	0.637	-0.0097992	0.00151566	9.89e-11	941280	4.44056e-05	41.8
rs11030084	Alcohol consumption	T	C	0.184	-0.0106068	0.00188093	1.72e-08	941280	3.37826e-05	31.8
rs56030824	Alcohol consumption	A	G	0.322	-0.0116019	0.00156298	1.15e-13	941280	5.85339e-05	55.1
rs10750025	Alcohol consumption	T	C	0.686	0.0103214	0.00157036	4.89e-11	941280	4.58929e-05	43.2
rs4938230	Alcohol consumption	A	C	0.842	0.0128104	0.00199821	1.48e-10	941280	4.36621e-05	41.1
rs682011	Alcohol consumption	C	T	0.559	0.00821245	0.00146791	2.22e-08	941280	3.32515e-05	31.3
rs12795042	Alcohol consumption	C	A	0.623	-0.00831901	0.00150387	3.25e-08	941280	3.25079e-05	30.6
rs3809162	Alcohol consumption	G	A	0.397	0.00906092	0.00148961	1.19e-09	941280	3.93066e-05	37
rs10506274	Alcohol consumption	T	G	0.484	-0.0090374	0.00145841	5.78e-10	941280	4.07938e-05	38.4
rs4842786	Alcohol consumption	A	G	0.584	-0.0087978	0.00147867	2.73e-09	941280	3.7607e-05	35.4
rs500321	Alcohol consumption	T	A	0.736	-0.00966936	0.00165343	4.92e-09	941280	3.63322e-05	34.2
rs1123285	Alcohol consumption	G	C	0.335	-0.00889737	0.00154416	8.14e-09	941280	3.52699e-05	33.2
rs28929474	Alcohol consumption	T	C	0.0183	-0.0367996	0.00543764	1.34e-11	941280	4.86548e-05	45.8
rs2472297	Alcohol consumption	T	C	0.249	0.010606	0.00168541	3.1e-10	941280	4.20686e-05	39.6
rs12907323	Alcohol consumption	G	A	0.411	0.0084966	0.00148131	9.93e-09	941280	3.49512e-05	32.9
rs17177078	Alcohol consumption	T	C	0.0626	-0.0223155	0.00301176	1.27e-13	941280	5.83214e-05	54.9
rs378421	Alcohol consumption	A	G	0.404	-0.0112055	0.00148681	4.83e-14	941280	6.03397e-05	56.8
rs62044525	Alcohol consumption	G	C	0.184	-0.0121732	0.00188285	1.03e-10	941280	4.44056e-05	41.8
rs1104608	Alcohol consumption	C	G	0.425	-0.010975	0.00147585	1.05e-13	941280	5.87463e-05	55.3
rs4548913	Alcohol consumption	A	G	0.632	-0.00835995	0.00151127	3.11e-08	941280	3.25079e-05	30.6
rs3803800	Alcohol consumption	G	A	0.786	0.0113789	0.00177708	1.5e-10	941280	4.35558e-05	41
rs2854334	Alcohol consumption	G	A	0.615	0.00922098	0.00149781	7.51e-10	941280	4.02627e-05	37.9
rs10438820	Alcohol consumption	T	C	0.702	0.00897178	0.00159349	1.76e-08	941280	3.36764e-05	31.7
rs9950000	Alcohol consumption	T	C	0.395	-0.0091177	0.0014909	9.38e-10	941280	3.97315e-05	37.4
rs4092465	Alcohol consumption	G	A	0.635	-0.00829188	0.00151388	4.39e-08	941280	3.18705e-05	30
rs281379	Alcohol consumption	A	G	0.508	0.0137223	0.00145784	4.91e-21	941280	9.41183e-05	88.6001
rs4815364	Alcohol consumption	A	G	0.616	0.00858236	0.00149854	1.02e-08	941280	3.4845e-05	32.8
rs9607814	Alcohol consumption	A	C	0.2	-0.010181	0.00185879	4.31e-08	941280	3.18705e-05	30

[truncated: 3 more sheets: Coffee consumption, Physical activity, Sleep duration]
