# Supplementary material for: Association of cardiovascular risk factors and lifestyle behaviors with aortic aneurysm: A Mendelian randomization study
Source: Front Genet. 2022 Aug 8;13:925874. doi: 10.3389/fgene.2022.925874 (PMC9393757; doi:10.3389/fgene.2022.925874)
Supplement: Supplementary file 12 [file Table5.XLSX]

## Sheet: Sheet1
Table S5 MR Steiger tests for orientation of the association between 12 risk factors and aortic aneurysm
pval: P value
exposure	outcome_GWAS	snp_r2.exposure	snp_r2.outcome	correct_causal_direction	steiger_pval	evidence_causality
Hypertension	UK Biobank	0.0284737	0.0278055	TRUE	0.342	FALSE
Hypertension	FinnGen	0.0278506	0.0116292	TRUE	1.75e-129	TRUE
BMI	UK Biobank	0.0480843	0.0563641	FALSE	2.51e-22	FALSE
BMI	FinnGen	0.0473305	0.0268098	TRUE	1.62e-127	TRUE
WHR	UK Biobank	0.0221876	0.0296684	FALSE	1.45e-33	FALSE
WHR	FinnGen	0.0218925	0.0141065	TRUE	4.36e-37	TRUE
WHR adjusted BMI	UK Biobank	0.0277983	0.0309033	FALSE	2.45e-06	FALSE
WHR adjusted BMI	FinnGen	0.0275934	0.0119796	TRUE	6.67e-135	TRUE
T2DM	UK Biobank	0.138854	0.0140021	TRUE	0.00e+00	TRUE
T2DM	FinnGen	0.13827	0.00546303	TRUE	0.00e+00	TRUE
T1DM	UK Biobank	0.1786	0.00405036	TRUE	0.00e+00	TRUE
T1DM	FinnGen	0.1786	0.00220099	TRUE	0.00e+00	TRUE
Smoke initiation	UK Biobank	0.00628623	0.0210387	FALSE	1.57e-294	FALSE
Smoke initiation	FinnGen	0.006263	0.0115454	FALSE	1.41e-38	FALSE
Lifetime smoke	UK Biobank	0.0113235	0.0160855	FALSE	8.00e-22	FALSE
Lifetime smoke	FinnGen	0.0111848	0.00694266	TRUE	8.75e-20	TRUE
Alcohol consumption	UK Biobank	0.00508061	0.00884079	FALSE	5.32e-34	FALSE
Alcohol consumption	FinnGen	0.00506064	0.00368393	TRUE	3.30e-06	TRUE
Coffee consumption	UK Biobank	0.00534067	0.000526924	TRUE	3.37e-43	TRUE
Coffee consumption	FinnGen	0.00534067	0.00033204	TRUE	3.06e-46	TRUE
Physical activity	UK Biobank	0.00173212	0.00337994	FALSE	2.77e-13	FALSE
Physical activity	FinnGen	0.00173212	0.00183414	FALSE	0.639	FALSE
Sleep duration	UK Biobank	0.00547205	0.000781313	TRUE	2.83e-36	TRUE
Sleep duration	FinnGen	0.00547205	0.000300414	TRUE	1.18e-48	TRUE
