# Supplementary material for: Association of cardiovascular risk factors and lifestyle behaviors with aortic aneurysm: A Mendelian randomization study
Source: Front Genet. 2022 Aug 8;13:925874. doi: 10.3389/fgene.2022.925874 (PMC9393757; doi:10.3389/fgene.2022.925874)
Supplement: Supplementary file 13 [file Table7.XLSX]

## Sheet: Overview
Table S7 Individual SNP MR on 12 risk factors and aortic aneurysm in FinnGen cohort
OR: odds ratio; CI: confidence interval;

## Sheet: Hypertension
SNP	OR	95%CI_lower	95%CI_upper	P value
All - Weighted median	3.08474	1.46342	6.50233	0.00306798
All - MR Egger	3.69055	0.92202	14.7721	0.0664624
All - Inverse variance weighted	3.45501	2.09621	5.69461	1.15563e-06
rs2977324	683786	356.375	1.312e+09	0.000494865
rs2078339	258309	75.5169	8.83561e+08	0.00268602
rs73693253	185263	0.270862	1.26715e+11	0.0768173
rs2251828	21135.5	1.39547	3.20115e+08	0.0425751
rs34946857	19271.3	0.869782	4.26982e+08	0.0532767
rs35942721	15447.8	4.02549	5.92811e+07	0.0219775
rs145153053	8715.34	2.89078	2.62756e+07	0.0264387
rs1515110	5019.28	0.281017	8.965e+07	0.08803
rs1923031	4478.4	6.89218	2.90997e+06	0.0109533
rs74439044	3473.93	22.697	531711	0.00149105
rs35432681	2849.69	1.52023	5.34177e+06	0.0385519
rs1801253	1268.89	10.9679	146798	0.00319783
rs9286351	1210.96	0.386395	3.79516e+06	0.0839023
rs1436138	1105.3	1.15657	1.05631e+06	0.0453337
rs1623060	1062.43	0.0720738	1.56611e+07	0.154754
rs1115460	926.987	0.0384832	2.23293e+07	0.184447
rs34344953	864.892	0.166862	4.48296e+06	0.121218
rs17747401	806.368	0.0603331	1.07773e+07	0.167366
rs474328	718.927	0.0693743	7.45025e+06	0.163204
rs2856653	666.387	1.86299	238365	0.0302039
rs4675682	650.43	0.0639163	6.61897e+06	0.168866
rs537244	520.746	0.307576	881657	0.0991156
rs36071027	494.23	0.269561	906149	0.105654
rs2643826	438.739	4.02124	47868.7	0.0110449
rs7498127	369.929	0.129576	1.05612e+06	0.14522
rs36174733	358.842	0.0165863	7.76348e+06	0.248042
rs557675	329.193	0.424431	255326	0.0877204
rs12714414	279.866	0.0284725	2.7509e+06	0.229654
rs3821843	222.86	0.454597	109254	0.0871594
rs11556924	222.831	0.108721	456707	0.164637
rs12948326	195.755	0.0168012	2.28079e+06	0.269328
rs448385	190.986	0.137436	265399	0.154882
rs11955537	178.242	0.058629	541886	0.205243
rs1048070	145.99	0.0106663	1.99817e+06	0.305095
rs2294214	142.739	0.00599172	3.40043e+06	0.334647
rs3897821	137.205	0.00926106	2.03273e+06	0.315164
rs1957562	133.062	0.266928	66330.4	0.122772
rs4930676	124.47	0.000732806	2.11418e+07	0.432373
rs2311412	119.077	0.0117857	1.20309e+06	0.30962
rs198851	101.774	0.258173	40120.3	0.129534
rs7258382	89.7533	0.0465946	172888	0.243861
rs115262049	82.809	0.00657755	1.04254e+06	0.359179
rs35783704	75.3551	0.429033	13235.3	0.101194
rs303949	72.2203	0.00628556	829802	0.369605
rs17637472	70.4536	0.239687	20709.1	0.142271
rs55944332	61.6645	0.0121251	313607	0.343837
rs6855246	57.8207	4.92345e-06	6.79044e+08	0.625188
rs9479072	54.1342	0.00464727	630587	0.403404
rs12258967	46.8008	0.182074	12029.8	0.174344
rs67755137	46.2863	0.00519691	412249	0.408542
rs3803266	44.7038	0.0614254	32534.2	0.258385
rs3863105	39.7175	0.00492341	320404	0.422432
rs488834	38.4984	0.0468322	31647.6	0.286395
rs2032915	36.775	0.0088707	152457	0.396321
rs111896658	31.4816	0.0106324	93214.7	0.397655
rs4351668	31.4454	0.00301244	328243	0.465146
rs2744133	31.2265	0.00738116	132106	0.419228
rs231708	31.0966	0.00211862	456427	0.482571
rs3785837	30.8515	0.0156216	60929.2	0.375761
rs9375459	29.7701	0.524084	1691.07	0.0996581
rs4767288	29.2375	0.00257996	331336	0.47852
rs35429	29.0329	0.298511	2823.71	0.149207
rs9836592	28.3401	0.00837788	95867.2	0.419897
rs8067500	21.0951	0.00137882	322740	0.535117
rs72677850	17.9173	0.000598446	536440	0.583166
rs10061288	17.7106	0.0199328	15736.2	0.406703
rs681343	15.3377	0.00218189	107817	0.545749
rs675605	15.2649	0.000406249	573581	0.612068
rs12906962	14.9711	0.00441829	50728.7	0.514047
rs1799998	12.4694	0.00166331	93479.9	0.579371
rs2569882	12.3597	0.00197897	77192.7	0.57282
rs8243	12.1735	0.000507737	291872	0.627155
rs11086052	12.0497	0.00555558	26134.9	0.52539
rs72831343	11.8983	0.220716	641.406	0.223488
rs73099903	11.7592	0.00104634	132155	0.604514
rs1689040	10.8542	0.0954157	1234.75	0.323518
rs11724647	10.7889	0.0208878	5572.64	0.455517
rs7911644	10.5983	0.0107744	10425.1	0.501951
rs6848906	9.601	0.0287419	3207.14	0.445539
rs3918226	8.01653	0.174431	368.426	0.286496
rs6108168	7.70629	0.0365998	1622.6	0.454372
rs893929	7.25604	0.00610518	8623.85	0.583274
rs11055034	7.20372	0.000333239	155725	0.698202
rs13125101	6.35631	0.566609	71.3062	0.133763
rs1362877	6.30065	0.0014965	26527.3	0.665522
rs268263	6.0441	0.00298302	12246.4	0.643273
rs8070737	5.90854	0.00113584	30735.7	0.684082
rs4651223	5.74789	0.000350473	94267.8	0.723947
rs6026739	5.22974	0.175202	156.106	0.339697
rs951914	5.04533	0.0173893	1463.85	0.575867
rs62189015	4.69337	0.00143822	15316	0.707981
rs12702586	4.27789	0.013717	1334.13	0.619838
rs10900127	4.17469	0.000869028	20054.6	0.741092
rs7700842	3.9572	0.0409244	382.643	0.555363
rs2921965	3.95345	0.000252038	62013.6	0.780331
rs61772592	3.93029	0.00305543	5055.66	0.707884
rs11692391	3.8514	0.000370634	40021.4	0.77506
rs7278003	3.759	0.000130775	108048	0.800419
rs57139556	3.70576	0.0510035	269.25	0.549139
rs2443708	3.50942	0.00350597	3512.87	0.721713
rs7838131	3.09887	0.00519603	1848.14	0.728686
rs9844972	2.86466	0.00025421	32281.6	0.825016
rs2293251	2.81641	2.85417e-05	277915	0.859913
rs7187250	2.60474	0.012032	563.884	0.727142
rs71371126	2.5371	0.00017624	36523.5	0.84885
rs3867466	2.48448	0.00146063	4226.04	0.810499
rs1887320	2.41622	0.0239779	243.479	0.707772
rs10457174	2.40028	3.6348e-05	158505	0.877108
rs12035750	2.31532	0.000204487	26215.3	0.860072
rs56388530	2.25317	0.00238291	2130.49	0.816247
rs4883481	2.24837	0.00287966	1755.47	0.811549
rs3790604	2.09727	0.0648837	67.7914	0.676206
rs3759582	1.99109	0.000280241	14146.5	0.879027
rs77924615	1.79024	0.0127865	250.652	0.817335
rs2455357	1.78967	0.00021562	14854.5	0.899402
rs1275988	1.70015	0.0527004	54.8482	0.764605
rs6271	1.53594	0.00102131	2309.9	0.908467
rs2460448	1.48221	0.00319702	687.184	0.900015
rs204883	1.46837	0.00267476	806.093	0.904989
rs604723	1.39716	0.0298353	65.4274	0.864684
rs7237714	1.37188	0.000783384	2402.45	0.933866
rs6595833	1.30337	0.00122541	1386.29	0.940602
rs569550	1.22826	0.0161826	93.2252	0.925841
rs78307470	1.22165	0.000293687	5081.74	0.962442
rs117464403	1.19286	0.000387738	3669.75	0.965673
rs11191607	1.10603	0.00907317	134.825	0.967199
rs9472141	1.04417	7.6194e-05	14309.5	0.992904
rs56153133	1.02689	0.0133114	79.2188	0.99045
rs167479	0.984168	0.022892	42.3112	0.993364
rs7009973	0.936351	5.45932e-05	16059.7	0.989452
rs8077276	0.913623	0.00427548	195.231	0.97367
rs10059884	0.862801	0.0192822	38.6069	0.939343
rs4759062	0.852096	0.00494464	146.839	0.951421
rs2943810	0.82249	0.000121286	5577.65	0.965369
rs10832586	0.789863	0.000963551	647.484	0.945057
rs1274652	0.738313	2.99825e-05	18180.8	0.953105
rs8027450	0.684088	0.00639219	73.2105	0.873476
rs1859551	0.638847	4.13445e-05	9871.34	0.92745
rs11190709	0.615463	4.35074e-06	87064.7	0.936065
rs8093196	0.578157	0.000267742	1248.46	0.888758
rs483465	0.575534	3.54577e-05	9341.83	0.911068
rs6441207	0.450072	6.17844e-05	3278.58	0.860338
rs3735533	0.4314	0.00281917	66.0145	0.743246
rs11692449	0.425128	0.00014489	1247.38	0.833683
rs7763350	0.377699	0.000664786	214.59	0.763497
rs73050466	0.3743	0.00177751	78.8183	0.718827
rs10500326	0.348898	0.000123094	988.912	0.79516
rs3764769	0.268444	6.71663e-05	1072.89	0.755944
rs2894446	0.265757	8.77394e-05	804.963	0.745923
rs72801474	0.259087	3.08802e-06	21737.6	0.815382
rs12627514	0.242817	0.000130885	450.473	0.712398
rs59980837	0.2373	0.000136826	411.552	0.705424
rs6983948	0.231032	5.46947e-05	975.884	0.730856
rs2298359	0.225901	0.000190443	267.961	0.680394
rs10491475	0.21172	1.36497e-05	3283.97	0.752498
rs76452347	0.20591	0.000270721	156.616	0.640577
rs73098804	0.205159	5.17891e-07	81272	0.809663
rs8078510	0.184655	4.96468e-05	686.801	0.687147
rs62039768	0.173529	6.68452e-05	450.48	0.662371
rs1741344	0.149717	1.08257e-05	2070.55	0.69626
rs696	0.147199	9.63341e-06	2249.22	0.696696
rs28650790	0.109493	1.52904e-05	784.066	0.625259
rs6031431	0.104206	0.000126404	85.9064	0.509192
rs7777545	0.102142	2.89658e-05	360.181	0.584073
rs76038906	0.0926352	2.80788e-07	30561.5	0.713637
rs71631245	0.0898149	4.01069e-05	201.13	0.540309
rs73728279	0.0839363	4.56797e-05	154.233	0.518206
rs2823139	0.0729223	1.70426e-05	312.021	0.539368
rs73046792	0.07285	2.48469e-06	2135.93	0.617696
rs62481856	0.0652012	0.000307956	13.8046	0.317666
rs1814952	0.0642469	5.23343e-06	788.712	0.567709
rs2014590	0.0605793	6.09817e-05	60.1796	0.425851
rs2105092	0.0548957	1.60427e-05	187.845	0.484542
rs6961048	0.0521511	7.35836e-05	36.9612	0.37777
rs2820290	0.0449112	9.15827e-06	220.239	0.474166
rs79384779	0.0436398	1.63133e-05	116.741	0.436679
rs7805240	0.0415979	7.0289e-06	246.181	0.473053
rs4775373	0.0313412	2.89883e-06	338.85	0.464955
rs11199851	0.0305437	8.65301e-07	1078.14	0.513774
rs10282122	0.0263629	5.49667e-06	126.44	0.400466
rs112767262	0.0245991	1.56096e-05	38.7656	0.323974
rs75523587	0.0234528	8.87974e-07	619.425	0.470033
rs906754	0.022972	2.56513e-06	205.725	0.416363
rs35479618	0.0206685	1.9255e-06	221.859	0.412674
rs12786744	0.0112468	1.44781e-06	87.3676	0.32614
rs8002514	0.0103958	1.10694e-06	97.6314	0.327872
rs682709	0.0100913	6.98143e-06	14.5864	0.215695
rs10930990	0.00889087	1.55016e-06	50.9931	0.284811
rs11072508	0.00826142	9.58117e-05	0.712346	0.0349305
rs6090907	0.00801976	9.72525e-08	661.335	0.403401
rs532436	0.00749067	2.76069e-06	20.3247	0.225007
rs2341599	0.00687991	5.88148e-06	8.04783	0.167149
rs1422278	0.00524747	1.18599e-05	2.32177	0.0912175
rs2934849	0.00471373	5.18208e-07	42.877	0.249363
rs4981000	0.00160189	5.4004e-07	4.75162	0.114581
rs188315257	0.000999775	1.62008e-07	6.16978	0.120818
rs7340705	0.000994188	5.47659e-07	1.80479	0.0709527
rs706406	0.000894785	7.62962e-08	10.4939	0.142036
rs11688682	0.000475909	5.23054e-08	4.33014	0.0999941
rs7844259	0.000291882	3.16186e-08	2.69447	0.0805991
rs7831859	8.79376e-05	5.64779e-09	1.36921	0.0579341
rs10059921	3.03374e-05	1.27298e-09	0.722993	0.0430652
rs740047	1.46885e-05	2.72333e-09	0.0792233	0.0111383
rs8073626	3.83636e-06	2.92629e-10	0.0502947	0.00993504

## Sheet: BMI
SNP	OR	95%CI_lower	95%CI_upper	P value
All - Weighted median	1.68532	1.29891	2.18669	8.55663e-05
All - MR Egger	1.97415	1.26984	3.0691	0.00265704
All - Inverse variance weighted	1.62797	1.37725	1.92434	1.1214e-08
rs7102454	1538.57	51.4629	45998.1	2.3029e-05
rs12718572	380.65	4.32337	33514.3	0.00930004
rs17499593	355.527	1.09507	115426	0.046505
rs1268065	331.597	2.77635	39604.8	0.0173849
rs11170468	275.531	1.72462	44019.6	0.0299659
rs7826312	233.206	2.046	26581.3	0.0240539
rs10858334	233.165	0.419122	129714	0.0909566
rs4813619	210.413	2.24841	19691.2	0.020895
rs10478110	208.513	1.59278	27296.7	0.0317801
rs16849710	201.029	3.03865	13299.5	0.0131513
rs11115176	195.269	1.61293	23640.4	0.0311342
rs7703576	186.087	1.22216	28333.7	0.0415256
rs13147390	145.701	0.848808	25010	0.0577542
rs391300	128.981	1.89005	8801.9	0.0241045
rs11505821	117.628	4.66819	2963.95	0.00378075
rs1535660	98.8098	0.504526	19351.6	0.0880245
rs17405819	97.107	7.84378	1202.2	0.000364561
rs10795422	80.6346	1.6044	4052.58	0.028053
rs10747488	77.384	1.10928	5398.38	0.0446557
rs9379827	73.0882	0.9179	5819.68	0.0546508
rs326896	64.1817	1.12489	3661.95	0.0436914
rs1048932	58.0106	2.66706	1261.78	0.0097569
rs13110266	57.7666	0.846366	3942.71	0.0597565
rs12675063	50.072	0.100816	24869.2	0.216615
rs806600	47.2162	0.275056	8105.13	0.142016
rs13069244	46.6052	0.101922	21310.9	0.218961
rs7903146	43.0292	1.47511	1255.17	0.0288248
rs7551507	39.7068	2.84068	555.018	0.00622167
rs6461115	34.0719	0.847399	1369.95	0.0611866
rs11496125	33.7085	1.88186	603.8	0.0168727
rs4556997	33.1828	0.92708	1187.7	0.055045
rs11889536	32.6112	0.10748	9894.83	0.232062
rs16903285	30.173	2.84643	319.843	0.00467751
rs12888955	30.0822	1.81297	499.146	0.017542
rs10968114	29.7001	0.400258	2203.82	0.122759
rs10768994	29.4172	0.391012	2213.16	0.125024
rs11150911	28.1937	0.528149	1505.03	0.0998824
rs592483	25.764	0.886607	748.681	0.0587595
rs845084	25.0997	0.474856	1326.71	0.111363
rs10984756	23.865	0.165725	3436.65	0.210886
rs1436344	23.661	0.65811	850.686	0.083437
rs4952843	23.0968	0.452814	1178.11	0.117567
rs4851029	22.9251	0.414071	1269.25	0.126151
rs7970953	22.4294	0.443089	1135.38	0.120313
rs10169594	22.2163	0.340157	1450.99	0.145873
rs4820408	20.8859	0.770684	566.016	0.0710322
rs7925214	20.4023	0.726861	572.672	0.0763131
rs12936083	20.0567	0.563746	713.565	0.0998709
rs9688431	20.0074	0.0479153	8354.27	0.330482
rs10733051	19.8795	0.126194	3131.66	0.246804
rs1503526	19.8573	0.582266	677.203	0.0969831
rs215634	19.359	0.553977	676.51	0.102206
rs13263601	18.7617	0.52557	669.753	0.107981
rs4864201	18.6971	0.525128	665.708	0.108139
rs17399237	18.6451	0.394315	881.626	0.137015
rs10248136	18.0621	0.118424	2754.84	0.259229
rs1784460	18.0233	0.316138	1027.53	0.160986
rs12933482	16.5956	0.0693685	3970.32	0.314803
rs577525	15.9375	0.832658	305.052	0.0660035
rs7844647	15.9185	0.159433	1589.36	0.238692
rs2143253	15.701	0.208315	1183.4	0.211785
rs946824	15.6578	0.550348	445.477	0.10731
rs11672660	15.3239	2.96721	79.1385	0.00112032
rs8090983	15.3147	0.200267	1171.14	0.217485
rs9927848	14.7825	0.0972702	2246.54	0.293329
rs889398	14.2773	1.13505	179.589	0.0395847
rs709400	14.1163	0.426038	467.731	0.138269
rs895330	13.4838	0.513182	354.288	0.118768
rs7615297	13.4006	0.157929	1137.08	0.252028
rs1465900	12.6594	0.105867	1513.78	0.298346
rs999889	12.5489	0.0642983	2449.11	0.347154
rs901630	12.3844	0.364628	420.63	0.161787
rs1948080	12.2538	0.254883	589.119	0.204729
rs2283093	12.0679	0.0915446	1590.86	0.317311
rs1187352	11.3236	0.139351	920.151	0.279409
rs7206608	11.2169	0.237229	530.37	0.219175
rs1863652	10.9372	0.106796	1120.11	0.311114
rs17724992	10.9332	0.454704	262.885	0.140419
rs7626079	10.7071	0.0884122	1296.68	0.332647
rs1804528	10.0477	0.106819	945.111	0.319614
rs380857	10.0338	0.149628	672.851	0.282513
rs12416812	10.0192	0.123409	813.431	0.304275
rs349088	9.91979	0.198029	496.909	0.250531
rs12680842	9.88459	0.241772	404.121	0.226245
rs10510419	9.82319	0.194041	497.291	0.253835
rs4482463	9.72425	0.425341	222.318	0.154273
rs4516268	9.68877	0.741105	126.665	0.0833532
rs7730898	9.3643	0.421433	208.076	0.157407
rs17636031	9.30568	0.177103	488.957	0.269772
rs2009416	8.9878	0.1564	516.5	0.288065
rs3828783	8.29587	0.245922	279.85	0.238559
rs2361988	8.20313	0.162348	414.488	0.292992
rs1538247	8.19647	0.0652749	1029.22	0.393563
rs2481665	8.05034	0.348562	185.929	0.192898
rs6985109	7.95668	0.469891	134.731	0.150778
rs6500208	7.92482	0.183416	342.407	0.281336
rs9538162	7.91873	0.329728	190.176	0.201995
rs7181498	7.84693	0.389221	158.199	0.178859
rs11538	7.5049	0.0784957	717.535	0.386334
rs10878946	7.4311	0.202143	273.179	0.275436
rs7811342	7.31813	0.28251	189.569	0.230638
rs4660443	7.28615	0.160598	330.566	0.307556
rs818524	6.87782	0.0377491	1253.13	0.467771
rs6265	6.77575	1.32147	34.7421	0.0217769
rs17513613	6.73279	0.429368	105.575	0.174475
rs1528435	6.72679	0.308104	146.865	0.225655
rs1891216	6.14079	0.0606307	621.95	0.441105
rs3829849	6.13669	0.035875	1049.73	0.489214
rs7498665	6.11699	0.992852	37.6869	0.0509065
rs13329567	5.99416	0.626946	57.3094	0.120025
rs6448587	5.96333	0.180319	197.214	0.317148
rs1412235	5.96176	0.773601	45.9444	0.0865991
rs287104	5.94535	0.0814933	433.743	0.415381
rs427943	5.88815	0.320754	108.09	0.232425
rs6841761	5.86772	0.12947	265.931	0.363152
rs774246	5.72646	0.0446552	734.346	0.481015
rs9362662	5.68312	0.0709167	455.434	0.437249
rs1431659	5.64123	0.314146	101.302	0.240327
rs2357760	5.5538	0.160022	192.752	0.343431
rs2543132	5.4777	0.0549524	546.021	0.468864
rs879620	5.41502	0.63989	45.8243	0.12108
rs3800229	5.32585	0.292483	96.9787	0.258611
rs7117238	5.30933	0.049781	566.26	0.483467
rs17207196	5.30328	0.583783	48.1768	0.138363
rs10953740	5.24626	0.216595	127.073	0.308064
rs1885728	4.96681	0.0383529	643.217	0.518347
rs4589691	4.69313	0.0339423	648.908	0.538702
rs10867256	4.6836	0.0692569	316.736	0.472652
rs4757144	4.59718	0.259041	81.5859	0.298565
rs7024334	4.57024	0.0591344	353.213	0.4933
rs8097783	4.54901	0.194423	106.435	0.346282
rs13287131	4.3666	0.0531191	358.951	0.512325
rs2065418	4.33302	0.181959	103.183	0.364662
rs10009336	4.3152	0.0399208	466.446	0.540565
rs13184896	4.29367	0.107685	171.199	0.438405
rs10132280	4.24309	0.43137	41.7363	0.215294
rs2228213	4.14367	0.104045	165.026	0.449518
rs4981693	4.0552	0.328326	50.0863	0.27501
rs12888545	4.03735	0.0594431	274.215	0.516697
rs10518694	3.99455	0.0187945	848.996	0.612497
rs2423668	3.98627	0.0371369	427.886	0.562157
rs10914462	3.86777	0.0477598	313.227	0.546279
rs12981256	3.75821	0.118566	119.124	0.452774
rs3806572	3.75376	0.0744788	189.191	0.508369
rs663129	3.68481	1.16285	11.6763	0.026664
rs8097672	3.67848	0.150135	90.127	0.424812
rs6785245	3.58684	0.0763109	168.593	0.515555
rs7704281	3.53767	0.0317477	394.205	0.599309
rs2832283	3.4949	0.0278137	439.147	0.611871
rs10938397	3.47851	0.76896	15.7356	0.105482
rs7998796	3.42612	0.0286432	409.811	0.613919
rs6804842	3.41509	0.148968	78.2913	0.442159
rs12150665	3.32627	0.146307	75.6224	0.450809
rs1266874	3.25903	0.0989667	107.321	0.507548
rs7239575	3.24536	0.290855	36.2118	0.338791
rs9300422	3.23736	0.0174112	601.939	0.659473
rs17446257	3.1987	0.0403266	253.721	0.602304
rs1321432	3.17	0.238294	42.1701	0.382241
rs2693826	3.14324	0.0902082	109.524	0.527288
rs768840	3.12787	0.0367979	265.873	0.614897
rs11880870	3.0733	0.233567	40.4387	0.393147
rs1218822	3.06376	0.141467	66.3522	0.475486
rs6692586	3.05784	0.058422	160.049	0.579907
rs1285997	3.00417	0.061359	147.086	0.579512
rs998732	2.96923	0.0268059	328.896	0.650456
rs11615578	2.94921	0.0333959	260.447	0.636155
rs2608703	2.89818	0.0927045	90.6048	0.544612
rs9294260	2.86836	0.104393	78.8128	0.533061
rs8181823	2.84306	0.0377648	214.035	0.635551
rs4518345	2.83697	0.022818	352.72	0.671742
rs4954638	2.68395	0.0343477	209.725	0.657058
rs7172627	2.65173	0.0410601	171.254	0.646521
rs6593688	2.62278	0.0689808	99.7228	0.603436
rs429343	2.60127	0.0997149	67.8595	0.565616
rs3736485	2.59538	0.0650734	103.513	0.612055
rs685870	2.59002	0.0319484	209.97	0.67129
rs657452	2.53397	0.1843	34.84	0.486863
rs3807645	2.48942	0.0644988	96.0823	0.624605
rs2791653	2.48415	0.0400674	154.015	0.665645
rs6764533	2.428	0.0252212	233.739	0.703435
rs17424296	2.41001	0.0194029	299.344	0.720683
rs4929923	2.40186	0.143815	40.1135	0.541862
rs1522569	2.38429	0.0122725	463.217	0.746542
rs872281	2.34974	0.053707	102.804	0.65766
rs13240600	2.27295	0.131771	39.2065	0.571996
rs543874	2.26048	0.59716	8.55682	0.229802
rs2600226	2.24675	0.0288756	174.814	0.715576
rs1982441	2.24598	0.0625683	80.6229	0.657827
rs7025938	2.20021	0.108233	44.727	0.607859
rs156201	2.19499	0.0365488	131.823	0.70672
rs2162524	2.18007	0.0709188	67.0158	0.655654
rs9926784	2.16597	0.176692	26.5515	0.545561
rs876605	2.07623	0.0121453	354.932	0.780626
rs12049202	2.07076	0.216146	19.8387	0.527799
rs13174863	2.04014	0.0571579	72.8192	0.695857
rs902695	2.03933	0.0167975	247.588	0.771022
rs7138803	2.02857	0.381904	10.7753	0.406424
rs13021737	2.02819	0.644144	6.38607	0.226895
rs12364470	2.01602	0.0777001	52.3078	0.672989
rs4740619	2.01159	0.145884	27.7378	0.601609
rs705704	1.99539	0.0376271	105.817	0.733108
rs11165643	1.97215	0.176786	22.0006	0.581035
rs11738695	1.97062	0.0121604	319.344	0.793847
rs11736228	1.96792	0.0319156	121.343	0.747506
rs17056301	1.94005	0.0134956	278.889	0.793745
rs3764835	1.9203	0.0220026	167.597	0.774757
rs10492229	1.89808	0.0402953	89.4081	0.744388
rs38314	1.86669	0.031974	108.98	0.763565
rs769449	1.86274	0.130008	26.689	0.646973
rs12564992	1.85211	0.0197486	173.699	0.790223
rs2868975	1.84907	0.0340237	100.491	0.763
rs7871866	1.83483	0.0659565	51.0427	0.720564
rs4880341	1.80215	0.0293437	110.68	0.779205
rs9304665	1.79683	0.16855	19.1552	0.627426
rs4800191	1.75612	0.0120956	254.965	0.824538
rs10750215	1.75587	0.0173226	177.979	0.811183
rs2365389	1.73624	0.10308	29.2448	0.701773
rs8192675	1.72076	0.046107	64.2201	0.768828
rs10182181	1.71231	0.375727	7.8036	0.487037
rs1927790	1.70653	0.062762	46.4012	0.751121
rs1371108	1.68514	0.019193	147.955	0.81921
rs12779328	1.66608	0.0063596	436.48	0.8574
rs9951619	1.64978	0.0581238	46.8271	0.769309
rs9571687	1.6398	0.0175571	153.154	0.830809
rs17014375	1.63156	0.016302	163.291	0.834985
rs11951673	1.62741	0.0220279	120.233	0.824429
rs754635	1.59467	0.0278746	91.2291	0.82118
rs7557796	1.59301	0.0712917	35.5957	0.768934
rs765875	1.58067	0.0265429	94.1316	0.826198
rs987237	1.57042	0.3671	6.71814	0.542764
rs7640424	1.56486	0.0369103	66.344	0.814806
rs10942267	1.50142	0.0351195	64.1883	0.83202
rs1421334	1.47285	0.0273605	79.2856	0.848995
rs3731695	1.43012	0.0209694	97.5346	0.868105
rs40067	1.42763	0.151201	13.4795	0.755955
rs4671328	1.39498	0.144038	13.51	0.773846
rs7037266	1.3644	0.0163826	113.632	0.890467
rs1472169	1.35375	0.0302801	60.5229	0.875863
rs12334877	1.34611	0.0247483	73.2182	0.884098
rs9615905	1.31713	0.0154495	112.291	0.90334
rs4414033	1.30662	0.0284856	59.9338	0.89102
rs3814883	1.30467	0.155335	10.958	0.806504
rs1296328	1.29809	0.0852385	19.7685	0.851052
rs2694047	1.29776	0.0746522	22.5603	0.858018
rs4842491	1.28272	0.00575883	285.711	0.928073
rs3732084	1.27387	0.0136581	118.811	0.91669
rs1452075	1.27269	0.0283004	57.234	0.901174
rs3904244	1.26797	0.0302208	53.2003	0.900892
rs6050446	1.2495	0.0106966	145.957	0.926932
rs10197031	1.23695	0.0553637	27.6364	0.893269
rs3902951	1.22049	0.0259772	57.3427	0.919198
rs9408882	1.20186	0.00624162	231.426	0.94538
rs1836303	1.19949	0.0137893	104.34	0.93637
rs208015	1.19863	0.134055	10.7174	0.871226
rs4986044	1.18473	0.0609333	23.0347	0.910854
rs6545714	1.18115	0.0883314	15.7942	0.899858
rs12939549	1.14136	0.0678689	19.1945	0.92684
rs7222349	1.12358	0.0111597	113.124	0.960505
rs7869771	1.11947	0.0157181	79.7309	0.958645
rs8036040	1.11946	0.012974	96.592	0.960428
rs7637852	1.10438	0.0310415	39.2909	0.956552
rs16851483	1.10427	0.0532811	22.8865	0.948865
rs10915840	1.09584	0.00814675	147.405	0.970806
rs4783830	1.09261	0.00746675	159.882	0.972225
rs7983065	1.09034	0.0393113	30.2415	0.959312
rs12602912	1.08773	0.0422871	27.979	0.959521
rs1075901	1.08168	0.0181343	64.52	0.969976
rs8047395	1.07545	0.504243	2.29373	0.850696
rs2429150	1.0508	0.0129658	85.1607	0.98237
rs9806742	1.04121	0.00594976	182.212	0.987772
rs12914489	1.03515	0.0142285	75.309	0.987399
rs4310573	1.03419	0.00299474	357.144	0.991004
rs12044597	0.99095	0.032783	29.954	0.995829
rs2943465	0.979251	0.02506	38.2655	0.991055
rs2306537	0.96238	0.0150616	61.4926	0.985576
rs538579	0.959248	0.0172682	53.2863	0.983805
rs6712	0.956067	0.00529841	172.516	0.986477
rs6561943	0.93892	0.00892177	98.8111	0.978835
rs4639527	0.919688	0.0490652	17.2388	0.955352
rs12369179	0.912685	0.0802126	10.3848	0.941296
rs4968656	0.911885	0.00976486	85.1558	0.968212
rs2931434	0.906579	0.00544573	150.923	0.97002
rs3977755	0.892192	0.0103149	77.1703	0.960019
rs2861683	0.886797	0.0286426	27.456	0.945311
rs7819514	0.881467	0.0081328	95.537	0.957911
rs4936175	0.877808	0.0136212	56.5698	0.951105
rs9989141	0.872476	0.0394113	19.3147	0.931206
rs3806114	0.868743	0.00573946	131.496	0.956185
rs11173522	0.868137	0.0071631	105.214	0.95393
rs4430672	0.854294	0.0076205	95.7703	0.947854
rs645040	0.852443	0.0158801	45.7592	0.937382
rs6443750	0.850878	0.0146907	49.2824	0.937846
rs2285178	0.836464	0.00794413	88.0741	0.940088
rs17789218	0.825688	0.00805339	84.655	0.935377
rs1158805	0.822925	0.0230497	29.3802	0.914914
rs947612	0.804042	0.0071376	90.5745	0.927901
rs12098284	0.788929	0.00411201	151.364	0.929562
rs1492767	0.78129	0.00419371	145.555	0.926268
rs11713193	0.776361	0.0967785	6.22799	0.811662
rs1681740	0.774411	0.00935712	64.0916	0.909658
rs7724675	0.772608	0.007488	79.7174	0.913156
rs17238110	0.769699	0.0813645	7.28125	0.8194
rs217671	0.756939	0.0122617	46.7275	0.894678
rs2246012	0.747885	0.0195192	28.6554	0.875895
rs11609659	0.741299	0.0198359	27.7035	0.871275
rs2325036	0.729043	0.0489622	10.8554	0.818597
rs17710386	0.726841	0.0137424	38.4429	0.874784
rs12762034	0.726754	0.0223935	23.5859	0.857333
rs9522285	0.709979	0.0152168	33.1259	0.861316
rs17113297	0.708519	0.0220699	22.7459	0.845635
rs12041258	0.707106	0.0141242	35.4	0.862192
rs7084454	0.693639	0.0447459	10.7526	0.793647
rs6235	0.6823	0.0318893	14.5984	0.806761
rs294704	0.669727	0.00410664	109.222	0.877421
rs10192119	0.667902	0.0170211	26.2082	0.829321
rs6512302	0.665616	0.010344	42.8312	0.84807
rs11611246	0.665034	0.0558622	7.91717	0.74686
rs12593036	0.664254	0.0197547	22.3356	0.819572
rs4937870	0.657529	0.0069153	62.52	0.856824
rs1937683	0.64262	0.00566655	72.8768	0.854641
rs273504	0.629553	0.0262592	15.0933	0.775273
rs2744974	0.620077	0.0775548	4.95773	0.652287
rs962273	0.6177	0.0119101	32.036	0.811004
rs1260326	0.602501	0.00465724	77.9447	0.83818
rs12422552	0.586938	0.00712391	48.3578	0.812861
rs7488867	0.57695	0.0427338	7.78941	0.678746
rs10962550	0.576633	0.0170969	19.4483	0.759069
rs977747	0.565626	0.0286462	11.1684	0.708094
rs6471941	0.561264	0.0200744	15.6924	0.733953
rs1928295	0.559025	0.0174989	17.8588	0.742116
rs4237643	0.556744	0.0522042	5.93752	0.627704
rs6591407	0.554891	0.0016409	187.643	0.842864
rs9783858	0.554266	0.00256973	119.55	0.829588
rs1241986	0.536707	0.00576654	49.9528	0.78789
rs17806379	0.532674	0.0402441	7.05052	0.632692
rs4307239	0.517301	0.00724954	36.9127	0.762107
rs6673081	0.51376	0.00359317	73.4585	0.792525
rs1064213	0.512562	0.0081175	32.3646	0.752005
rs6772756	0.510137	0.00379877	68.5061	0.787752
rs12328930	0.505791	0.00298656	85.6584	0.794611
rs1993709	0.495536	0.0588565	4.17211	0.518335
rs11251352	0.493859	0.00556128	43.8563	0.757918
rs7144011	0.485787	0.0648613	3.63836	0.482183
rs1112613	0.474681	0.00476038	47.3328	0.750998
rs2235564	0.473269	0.00948904	23.6044	0.707625
rs12448257	0.471853	0.0130669	17.0389	0.681473
rs9816226	0.455774	0.0588279	3.53115	0.451917
rs1896767	0.455137	0.00527484	39.2714	0.729262
rs7694732	0.452975	0.00328741	62.4158	0.752676
rs262130	0.449683	0.00381799	52.9637	0.74255
rs1320903	0.442926	0.0375684	5.22204	0.517678
rs12429545	0.437127	0.0467218	4.08974	0.468218
rs17551974	0.432139	0.00648404	28.8006	0.69536
rs7358465	0.42308	0.00226677	78.9654	0.747137
rs9367368	0.418156	0.00683102	25.5971	0.677883
rs7196720	0.415491	0.00955286	18.0713	0.648172
rs4012234	0.406858	0.0109908	15.0611	0.625502
rs825688	0.392276	0.00219735	70.0302	0.723518
rs9375702	0.384227	0.00410644	35.951	0.679557
rs10920678	0.37945	0.0164686	8.74282	0.544913
rs33500	0.361114	0.00887109	14.6998	0.590141
rs12922346	0.359324	0.00418284	30.8676	0.65236
rs3844598	0.345363	0.00193456	61.6552	0.68775
rs7148846	0.341573	0.0034237	34.0778	0.647371
rs7550711	0.339868	0.0664153	1.73921	0.195114
rs1477199	0.337428	0.0116661	9.75971	0.526827
rs7685048	0.329918	0.00239556	45.4365	0.659001
rs1982725	0.324402	0.00210982	49.8794	0.66124
rs17033117	0.295101	0.00245341	35.4953	0.617496
rs11656076	0.291594	0.0059804	14.2176	0.534304
rs13107325	0.288462	0.00374356	22.2276	0.574896
rs3749897	0.287917	0.00522109	15.8772	0.542807
rs8071182	0.286397	0.00184317	44.5013	0.627188
rs331966	0.286249	0.0031546	25.9743	0.586533
rs2367112	0.27785	0.00462971	16.6751	0.539855
rs11945861	0.274379	0.00553853	13.5928	0.516032
rs2124499	0.263383	0.00424126	16.3561	0.526508
rs11105839	0.256755	0.00250389	26.3282	0.56493
rs200810	0.250066	0.0063299	9.879	0.459952
rs12905439	0.24954	0.00320411	19.4345	0.532159
rs2317299	0.249404	0.00247819	25.1	0.555045
rs17203016	0.23504	0.00425582	12.9807	0.479261
rs1327259	0.229703	0.00957407	5.51108	0.364258
rs13250058	0.22493	0.00213997	23.6423	0.529876
rs4858193	0.223823	0.0030513	16.4182	0.494571
rs3800637	0.222162	0.00247772	19.9199	0.511953
rs9547153	0.211815	0.00129916	34.5345	0.550392
rs10269783	0.210896	0.00534411	8.32262	0.406543
rs1656377	0.209373	0.00146921	29.8372	0.536599
rs4072917	0.204547	0.00289602	14.4473	0.465033
rs17119937	0.200852	0.00111674	36.1242	0.54455
rs7318817	0.199437	0.00800313	4.96993	0.325756
rs12629015	0.196002	0.00321534	11.948	0.437094
rs11739877	0.190009	0.00290785	12.4159	0.436123
rs1409818	0.189912	0.00147475	24.456	0.502722
rs4148866	0.184369	0.00114218	29.7605	0.514499
rs9845966	0.171717	0.00166682	17.6905	0.456232
rs11118308	0.170789	0.00135065	21.5961	0.474166
rs3935648	0.162155	0.00100354	26.2017	0.483177
rs4722398	0.158235	0.000375904	66.6087	0.54982
rs7899106	0.157927	0.00421065	5.92334	0.31826
rs852056	0.152638	0.0017265	13.4945	0.411076
rs2820311	0.152072	0.0156153	1.48097	0.104838
rs2605603	0.151321	0.00135525	16.8958	0.432508
rs11030618	0.14889	0.0017715	12.5139	0.399575
rs2307111	0.146331	0.0227931	0.939436	0.0427796
rs2051559	0.14472	0.00174738	11.9859	0.391008
rs2425840	0.134881	0.00177877	10.2278	0.364326
rs934224	0.132953	0.000940549	18.7939	0.42444
rs4148155	0.126159	0.000917194	17.353	0.40991
rs7788008	0.125616	0.00531757	2.96742	0.198503
rs17311369	0.124116	0.000745553	20.6622	0.423967
rs11781699	0.122828	0.00203325	7.42002	0.31626
rs559231	0.114474	0.00298409	4.39138	0.244096
rs10811871	0.113293	0.00108966	11.7792	0.358039
rs865809	0.109416	0.00155071	7.72022	0.308272
rs1445652	0.109016	0.000332584	35.7338	0.453296
rs930295	0.107646	0.00351722	3.29454	0.201621
rs7535528	0.107642	0.00378121	3.06429	0.192035
rs10408324	0.101807	0.00145398	7.12847	0.291909
rs2007231	0.101715	0.00062497	16.5544	0.379012
rs17425707	0.0997797	0.000297807	33.431	0.437189
rs7730004	0.0981144	0.00357986	2.68905	0.169318
rs7334078	0.0965987	0.000955077	9.77022	0.321061
rs3772882	0.0941381	0.00198674	4.46057	0.229984
rs2875762	0.0918343	0.000349023	24.1633	0.401005
rs4906908	0.091603	0.000808013	10.3849	0.322005
rs491711	0.0900891	0.000579392	14.0078	0.349881
rs16871902	0.089064	0.00179505	4.41903	0.224726
rs12299814	0.0845795	0.0031681	2.25804	0.140491
rs11084553	0.0786788	0.0025363	2.4407	0.146831
rs4653017	0.0758113	0.00111385	5.1599	0.230939
rs7715256	0.0747674	0.00376584	1.48444	0.0889601
rs11185111	0.0746198	0.00162185	3.43318	0.183989
rs756717	0.0731282	0.00253389	2.11049	0.127355
rs3007105	0.071301	0.00194865	2.6089	0.150467
rs8123881	0.063765	0.00337098	1.20617	0.0665006
rs7599312	0.0634485	0.00364928	1.10315	0.0584084
rs10742752	0.062753	0.00119307	3.30068	0.170885
rs2907948	0.0623827	0.000644007	6.04279	0.234417
rs1365466	0.0611216	0.000718381	5.20037	0.21766
rs9650755	0.0595595	0.00190941	1.85782	0.108032
rs2479958	0.057582	0.00239938	1.38189	0.0783209
rs4786903	0.0571315	0.000604464	5.39983	0.217439
rs339991	0.0518775	0.000933219	2.88386	0.148921
rs3754963	0.0480375	0.000641976	3.59453	0.167933
rs7124681	0.0454449	0.00681991	0.302825	0.00140074
rs7683836	0.0438792	0.000612004	3.14603	0.151514
rs1430387	0.0436488	0.000607745	3.1349	0.15099
rs7761673	0.03974	0.000172489	9.15574	0.245179
rs1830074	0.0311035	0.000317469	3.04731	0.137904
rs17001561	0.0310903	0.000197866	4.88514	0.178552
rs10247983	0.0252456	0.000323298	1.97137	0.0979788
rs11908637	0.0195132	0.000211906	1.79685	0.0880023
rs4818225	0.0182844	0.000270599	1.23547	0.0626552
rs175165	0.0130264	0.000113815	1.4909	0.0726758
rs6587552	0.012652	0.000546702	0.292796	0.00640508
rs6556301	0.0115374	0.000121657	1.09415	0.0546993
rs10971709	0.00959062	8.06645e-05	1.14028	0.0566304
rs4358081	0.00682886	4.42338e-05	1.05424	0.052446
rs7780752	0.0060836	0.000115217	0.321221	0.0116971
rs17535749	0.00570735	1.705e-05	1.91049	0.081554
rs11066188	0.00527382	8.09699e-05	0.343501	0.0138366
rs17663412	0.00471951	1.36592e-05	1.63067	0.0724902
rs2836964	0.00469237	2.49514e-05	0.882449	0.0447704
rs1884389	0.0044686	3.83805e-05	0.520275	0.0258006
rs13191362	0.00239309	3.30847e-05	0.173098	0.00572818

## Sheet: WHR
SNP	OR	95%CI_lower	95%CI_upper	P value
All - Weighted median	1.59119	1.05846	2.39206	0.0255394
All - MR Egger	1.71158	0.847951	3.45481	0.135284
All - Inverse variance weighted	1.5021	1.1467	1.96765	0.00313852
rs12440605	1491.63	24.0867	92373.3	0.000517719
rs793456	486.743	4.66952	50737.2	0.00905349
rs7217226	457.395	11.2154	18653.9	0.00120517
rs2161228	368.668	4.25823	31918.4	0.00941604
rs12590238	350.575	5.62316	21856.5	0.00545247
rs11897119	154.978	4.06004	5915.75	0.00664649
rs1800437	86.5123	5.96925	1253.82	0.0010765
rs2526886	83.7637	1.22414	5731.66	0.0399947
rs7907173	81.1525	0.940521	7002.21	0.0532316
rs12140153	74.9501	1.0616	5291.56	0.0468646
rs605066	66.9997	5.32824	842.484	0.00113296
rs12206094	62.5605	0.621493	6297.44	0.0787718
rs2715135	43.3681	0.402886	4668.3	0.114297
rs12777288	36.5982	0.47904	2796.07	0.10367
rs6130360	27.4196	0.131497	5717.49	0.224228
rs12986231	23.8711	0.527883	1079.46	0.102791
rs901630	21.9199	0.290027	1656.68	0.161787
rs889398	21.0599	1.15626	383.578	0.0395847
rs7498665	18.5678	0.988495	348.776	0.0509065
rs2183825	17.5037	0.49435	619.761	0.115748
rs1139653	16.1673	0.439402	594.86	0.130294
rs10132280	16.094	0.198623	1304.06	0.215294
rs10842707	15.386	1.96928	120.211	0.00915815
rs10019888	15.2784	0.489719	476.662	0.120358
rs6567160	15.0504	1.37906	164.254	0.0261772
rs1822489	14.1773	0.246573	815.154	0.199593
rs3825061	13.6259	0.31555	588.384	0.173955
rs13130484	12.9693	0.465761	361.135	0.131089
rs7206608	12.3369	0.224166	678.963	0.219175
rs12828016	10.8982	0.102005	1164.36	0.316243
rs1431659	10.7116	0.204528	560.992	0.240327
rs7213608	10.5996	0.542659	207.04	0.119498
rs3903399	10.5314	0.208132	532.887	0.239596
rs2161097	9.96627	0.187264	530.41	0.256855
rs494752	9.10152	0.349583	236.961	0.184179
rs7311622	9.06301	0.114888	714.942	0.322631
rs1045241	8.85782	0.123187	636.924	0.317311
rs13642	8.68804	0.0824782	915.175	0.362891
rs12101393	8.20124	0.151296	444.56	0.301623
rs2306589	8.02451	0.375771	171.361	0.182422
rs809955	7.7654	0.292153	206.403	0.22067
rs1757471	7.17852	0.154945	332.578	0.313846
rs6905288	7.01688	1.55125	31.74	0.0114003
rs10788569	6.99207	0.110588	442.081	0.357978
rs10490869	6.72988	0.271331	166.923	0.244515
rs905938	6.60677	0.0688445	634.029	0.417458
rs10923724	5.72113	0.64693	50.5949	0.116793
rs9644033	5.55904	0.228589	135.19	0.292077
rs7138803	5.46083	0.0992406	300.488	0.406424
rs861029	4.98986	0.104468	238.338	0.415146
rs3786897	4.8231	0.597145	38.9559	0.139878
rs13063979	4.68884	0.0781569	281.296	0.459472
rs55747707	4.51382	0.075902	268.432	0.469647
rs17324331	4.44079	0.0545102	361.779	0.506647
rs6743060	4.4281	0.372937	52.5774	0.238527
rs1124639	4.33348	0.0586038	320.441	0.504213
rs12042959	4.26724	0.0590471	308.387	0.506433
rs8043060	4.21206	0.0858725	206.602	0.469071
rs11176015	4.08214	0.101914	163.51	0.455004
rs733381	4.04856	0.0422453	387.992	0.548037
rs9296938	4.0107	0.0958955	167.742	0.46589
rs6474945	3.92096	0.0312498	491.969	0.57943
rs36061954	3.5288	0.115521	107.794	0.469796
rs2167750	3.1274	0.271608	36.0101	0.360428
rs998732	3.0891	0.0235004	406.058	0.650456
rs2294239	3.0147	0.24917	36.4747	0.385651
rs3736485	2.95368	0.0449272	194.185	0.612055
rs17644283	2.69998	0.0886097	82.2695	0.568835
rs4788204	2.58036	0.137525	48.415	0.526275
rs114760566	2.53255	0.24543	26.133	0.435191
rs863750	2.52699	0.377305	16.9244	0.339359
rs780159	2.43568	0.0594877	99.727	0.638335
rs2503099	2.41518	0.0919866	63.4127	0.596897
rs1534696	2.40153	0.269286	21.4172	0.432583
rs10049088	2.38629	0.34251	16.6255	0.379853
rs10761785	2.31353	0.084425	63.3986	0.619488
rs4851284	2.28831	0.0492714	106.276	0.672495
rs8070737	2.21721	0.047872	102.691	0.684082
rs12575252	2.17271	0.0789074	59.8253	0.646426
rs12608504	2.16692	0.278144	16.8817	0.46033
rs10164099	2.05195	0.0219685	191.662	0.756162
rs12459350	2.05014	0.053945	77.9145	0.698896
rs72959041	1.953	0.880801	4.33037	0.0994374
rs15285	1.90819	0.0167166	217.818	0.789218
rs429358	1.72775	0.270104	11.0518	0.563579
rs13256367	1.63359	0.0386167	69.1053	0.797281
rs7070670	1.60193	0.0262047	97.929	0.82233
rs1563355	1.59084	0.248822	10.171	0.623805
rs4372913	1.56607	0.0337482	72.6731	0.818781
rs4454042	1.54929	0.0242745	98.8814	0.836431
rs12024554	1.5417	0.0301893	78.7313	0.829207
rs17326656	1.48308	0.0198832	110.622	0.857824
rs12684047	1.44032	0.0484354	42.8307	0.833039
rs536665	1.40791	0.0092316	214.72	0.893894
rs797486	1.39812	0.109386	17.8701	0.796569
rs7222	1.39391	0.0162421	119.626	0.883761
rs12430764	1.37919	0.0141514	134.415	0.890557
rs1452075	1.31841	0.0167968	103.484	0.901174
rs6688233	1.30561	0.0435967	39.0994	0.877806
rs332105	1.27345	0.0381923	42.4606	0.892531
rs1974004	1.26963	0.0146572	109.978	0.916475
rs6545714	1.25706	0.0356333	44.3463	0.899858
rs11055887	1.25209	0.0117683	133.216	0.924783
rs11747001	1.23496	0.0355319	42.9228	0.9072
rs747601	1.21284	0.0174736	84.1836	0.928921
rs9515201	1.1994	0.0130266	110.432	0.937194
rs2200155	1.19057	0.0283585	49.9838	0.927109
rs4964656	1.18354	0.0730478	19.176	0.905604
rs1243188	1.07063	0.0278313	41.1853	0.970766
rs12527712	1.04868	0.0403316	27.2674	0.977187
rs62095889	1.04811	0.0494714	22.2054	0.975938
rs12449442	1.03731	0.0375216	28.6769	0.982745
rs6795831	1.0271	0.106148	9.93823	0.98158
rs6566233	1.02212	0.0224023	46.6346	0.991046
rs1045411	0.995494	0.0361958	27.3791	0.997869
rs668871	0.980784	0.0258827	37.1652	0.991652
rs2925979	0.953666	0.0853126	10.6605	0.969273
rs12495178	0.929991	0.0177371	48.7612	0.97134
rs9923544	0.905536	0.256822	3.19285	0.877343
rs213624	0.883619	0.0139638	55.9149	0.953374
rs946106	0.875517	0.0276451	27.7275	0.93989
rs10876528	0.868401	0.107725	7.00039	0.89458
rs645040	0.839457	0.0106625	66.0905	0.937382
rs1158805	0.818115	0.0205789	32.5242	0.914914
rs62506196	0.811043	0.0219002	30.0358	0.909514
rs7395513	0.795867	0.047068	13.4572	0.874257
rs39312	0.773258	0.031172	19.1815	0.87528
rs1406948	0.738119	0.0208824	26.0899	0.867422
rs1294436	0.701326	0.0802416	6.12971	0.748396
rs579682	0.696523	0.00802299	60.4693	0.873828
rs591939	0.631712	0.0221449	18.0204	0.788182
rs12593088	0.612722	0.0089227	42.0756	0.820416
rs3891424	0.600236	0.0164716	21.873	0.780832
rs4671193	0.597078	0.0446519	7.98404	0.696692
rs2276390	0.571209	0.0544685	5.99025	0.640473
rs10991433	0.550326	0.0150057	20.1829	0.745197
rs1569135	0.536445	0.0546712	5.26372	0.592974
rs3092781	0.525115	0.0184312	14.9608	0.706235
rs1328757	0.521588	0.00717546	37.9145	0.765983
rs2291542	0.520494	0.0184417	14.6903	0.701598
rs1385167	0.47448	0.0315743	7.1302	0.589727
rs4779526	0.458962	0.00729891	28.8599	0.712433
rs2595004	0.447891	0.00427192	46.9593	0.735081
rs12494190	0.445631	0.00736287	26.9714	0.69942
rs1017698	0.443404	0.00420207	46.7881	0.732242
rs17738166	0.431559	0.00572641	32.5236	0.703154
rs7744833	0.428271	0.00520979	35.206	0.706206
rs9878908	0.40657	0.0173832	9.50909	0.575752
rs10851523	0.403481	0.00472839	34.4296	0.689101
rs1190982	0.403474	0.0166586	9.7722	0.57673
rs11992444	0.398304	0.0264993	5.9868	0.505568
rs35169799	0.380927	0.0398947	3.63721	0.401818
rs10919388	0.380539	0.0471174	3.07339	0.364658
rs7647305	0.363246	0.00433679	30.4251	0.65397
rs10499013	0.356864	0.00436162	29.1983	0.646574
rs1142	0.346316	0.0101825	11.7786	0.555638
rs6604731	0.344847	0.00361865	32.8629	0.647013
rs11030108	0.301194	0.0104754	8.66011	0.483762
rs3936510	0.288593	0.0150472	5.53498	0.40959
rs4239275	0.277425	0.0038642	19.9174	0.556512
rs6021889	0.271326	0.0156763	4.69613	0.369871
rs11764879	0.270675	0.00242345	30.2316	0.587019
rs11724804	0.269902	0.0138346	5.26556	0.387558
rs17109256	0.268848	0.00941618	7.67606	0.442389
rs17101456	0.24457	0.00807306	7.40917	0.418397
rs2613505	0.235666	0.00295488	18.7955	0.517679
rs2236519	0.225458	0.0209297	2.42866	0.219328
rs711869	0.216194	0.0115478	4.04752	0.305529
rs7492628	0.187871	0.00244097	14.4596	0.450541
rs9370243	0.186412	0.00324557	10.7067	0.41633
rs979012	0.166874	0.00167583	16.6168	0.445606
rs2398893	0.148241	0.0052954	4.14989	0.261483
rs9976841	0.147268	0.00335521	6.4639	0.320823
rs8141715	0.13336	0.003043	5.84449	0.296205
rs6749646	0.121875	0.0042294	3.51195	0.219658
rs12692387	0.10506	0.0019537	5.64958	0.267736
rs1345203	0.0977704	0.00318813	2.99832	0.183093
rs8071778	0.0971742	0.00119866	7.87781	0.298537
rs76699125	0.0882021	0.00166838	4.66296	0.230355
rs4894803	0.0792165	0.00282602	2.22053	0.135982
rs13229637	0.0769845	0.00171723	3.45127	0.186316
rs1122080	0.0631277	0.000233039	17.1006	0.333737
rs6658723	0.0516049	0.00178457	1.49228	0.084204
rs7025089	0.0482911	0.000535738	4.35292	0.186983
rs12469667	0.0477246	0.000716429	3.17915	0.155576
rs12287076	0.0452609	0.00223229	0.91769	0.0438059
rs11187537	0.0411719	0.000554482	3.05713	0.146634
rs10827252	0.0221541	0.000297013	1.65246	0.0833274
rs1789882	0.0215609	0.000423619	1.09738	0.0556645
rs28446899	0.0201471	0.0006406	0.633632	0.0264634
rs2112347	0.0180009	0.000667855	0.485184	0.0168336
rs7599312	0.0111187	0.000105329	1.17372	0.0584084
rs6699397	0.0103369	0.000159334	0.670616	0.0317383
rs4395620	0.0100613	0.000101464	0.997701	0.0498812
rs789351	0.00961226	0.000161849	0.570875	0.025812
rs7591387	0.00209159	5.26226e-06	0.831341	0.0433326
rs28451064	0.00117785	2.62513e-05	0.0528478	0.000510645
rs55920843	0.00033909	1.21349e-08	9.47529	0.12614
rs747249	6.55083e-05	6.45929e-07	0.00664367	4.35975e-05

## Sheet: WHRadjBMI
SNP	OR	95%CI_lower	95%CI_upper	P value
All - Weighted median	1.67687	1.13723	2.47259	0.00907994
All - MR Egger	1.6813	1.01648	2.78096	0.0443638
All - Inverse variance weighted	1.32977	1.06499	1.66039	0.0118778
rs62012773	64.8346	2.33696	1798.71	0.0138675
rs13137905	56.4635	0.916677	3477.91	0.0550327
rs11757455	53.4977	0.230486	12417.2	0.15216
rs11786566	47.7975	0.52486	4352.77	0.0929666
rs11670056	43.6942	0.133304	14322	0.201205
rs11574514	43.1296	0.198455	9373.24	0.170378
rs34312154	42.318	1.68128	1065.15	0.0228643
rs2529411	39.4314	0.449755	3457.07	0.107416
rs2027982	38.7139	0.684676	2189.01	0.075734
rs11134029	37.9005	1.25384	1145.64	0.0366117
rs2294823	37.5571	0.52613	2680.96	0.0958962
rs7070749	37.1951	1.00026	1383.11	0.049979
rs10817896	36.6855	0.569272	2364.11	0.0900903
rs634869	31.9088	3.81678	266.762	0.00139206
rs1522811	26.3665	0.345522	2012	0.139008
rs711076	22.1439	0.259683	1888.27	0.172067
rs17067999	18.0747	0.109586	2981.18	0.266487
rs4558863	16.096	0.530627	488.255	0.110487
rs10887759	15.4584	0.174065	1372.82	0.231614
rs6932767	14.0624	0.320127	617.73	0.170754
rs13223034	12.6873	0.292992	549.392	0.186345
rs10913257	12.5172	0.13033	1202.18	0.27789
rs8024294	12.4328	0.141174	1094.92	0.269977
rs1979527	10.5562	0.180682	616.74	0.25614
rs12828318	10.525	0.211927	522.711	0.237477
rs56185013	10.442	0.316795	344.181	0.188369
rs2701523	10.3845	0.0691053	1560.47	0.360126
rs6658424	10.0091	0.244591	409.592	0.223834
rs10963067	9.90759	0.0584134	1680.44	0.381251
rs1139653	9.58521	0.512801	179.165	0.130294
rs2047937	9.49742	0.337458	267.295	0.186164
rs8080903	9.39719	0.324604	272.046	0.191979
rs2376585	9.18106	0.14708	573.102	0.293164
rs2299253	9.02501	0.12756	638.528	0.311344
rs12454712	8.76344	0.494184	155.403	0.138993
rs56196860	8.67551	0.0148988	5051.72	0.505996
rs1105881	8.67336	0.35934	209.348	0.183547
rs1440372	8.42301	0.225236	314.99	0.248795
rs10842707	8.32968	1.69137	41.0221	0.00915815
rs73858966	8.06638	0.259989	250.266	0.233536
rs7554947	8.02676	0.139692	461.223	0.313603
rs7945962	6.88226	0.0812454	582.993	0.3944
rs13107325	6.74956	0.00853577	5337.14	0.574896
rs7235010	6.55069	0.289204	148.378	0.237729
rs7119797	6.49829	0.153343	275.381	0.327543
rs1029645	6.1204	0.1363	274.831	0.350662
rs16976826	5.98915	0.29148	123.061	0.245789
rs6705646	5.76367	0.839252	39.5828	0.074792
rs12694042	5.29738	0.0913957	307.042	0.420873
rs6867518	4.65424	0.0427171	507.101	0.520532
rs4773173	4.52584	0.165654	123.651	0.370971
rs9644033	4.27465	0.286562	63.7652	0.292077
rs1045241	4.26427	0.248513	73.1711	0.317311
rs821100	4.25386	0.136351	132.711	0.409462
rs6905288	4.19927	1.38176	12.7618	0.0114003
rs7225453	4.04682	0.0604505	270.912	0.514551
rs3786897	3.80593	0.64534	22.4456	0.139878
rs35419826	3.57016	0.0751166	169.684	0.518296
rs10462028	3.3448	0.234449	47.7192	0.373271
rs10923724	3.34123	0.739914	15.088	0.116793
rs12774134	3.32542	0.0731538	151.167	0.537205
rs1250259	3.10852	0.0803204	120.304	0.54316
rs910071	2.82525	0.106875	74.6855	0.534184
rs7993238	2.77319	0.0332711	231.15	0.651273
rs905938	2.66183	0.249697	28.3756	0.417458
rs55747707	2.58889	0.19646	34.1156	0.469647
rs6721459	2.58571	0.160007	41.7851	0.503385
rs1485745	2.49529	0.0387834	160.545	0.666908
rs2294239	2.47993	0.318631	19.3015	0.385651
rs10878367	2.36192	0.127599	43.7202	0.56378
rs2503100	2.33726	0.136884	39.9081	0.557599
rs2167750	2.28897	0.388047	13.5019	0.360428
rs10049088	2.25412	0.367418	13.8291	0.379853
rs12608504	2.12193	0.28797	15.6356	0.46033
rs780159	2.06758	0.0999984	42.7497	0.638335
rs12608426	2.05212	0.143349	29.3774	0.596508
rs12459350	1.97836	0.0623596	62.7636	0.698896
rs114760566	1.95814	0.362085	10.5895	0.435191
rs2524163	1.92594	0.226857	16.3506	0.548099
rs863750	1.90351	0.508239	7.12923	0.339359
rs715300	1.87214	0.0495704	70.7058	0.73502
rs7798002	1.83588	0.325206	10.3641	0.491474
rs174829	1.80528	0.0539075	60.4559	0.741593
rs72959041	1.68091	0.906218	3.11786	0.0994374
rs10502148	1.67546	0.195158	14.3841	0.638018
rs12686771	1.66765	0.0503909	55.1897	0.774537
rs12684047	1.55009	0.0263322	91.2483	0.833039
rs6853254	1.49182	0.0762458	29.189	0.79206
rs4372913	1.48434	0.0505964	43.5457	0.818781
rs17326656	1.48308	0.0198832	110.622	0.857824
rs12441543	1.48003	0.084747	25.8474	0.788181
rs2786198	1.47302	0.0353472	61.3849	0.838721
rs13256367	1.46261	0.0803783	26.6144	0.797281
rs2791550	1.42368	0.354975	5.70986	0.61815
rs797486	1.32832	0.153399	11.5022	0.796569
rs34905952	1.32111	0.030685	56.8786	0.88466
rs332105	1.27795	0.0364145	44.8489	0.892531
rs6688233	1.26642	0.0623655	25.7163	0.877806
rs4371408	1.2646	0.048881	32.7165	0.887522
rs4964656	1.21146	0.0508593	28.8566	0.905604
rs11747001	1.20798	0.0503846	28.9618	0.9072
rs2200155	1.18307	0.0322661	43.3788	0.927109
rs10054063	1.16444	0.184112	7.36461	0.871482
rs10820747	1.12575	0.113284	11.1871	0.919469
rs3792751	1.11251	0.0259774	47.6444	0.955645
rs8103017	1.10348	0.0706844	17.2269	0.944008
rs8126001	1.05512	0.0538154	20.6871	0.971808
rs12527712	1.04063	0.0678998	15.9486	0.977187
rs6795831	1.02237	0.156264	6.68897	0.98158
rs1294432	1.02093	0.144934	7.19156	0.983405
rs3803042	0.994419	0.160014	6.17988	0.995209
rs17703354	0.972177	0.0200524	47.1329	0.988631
rs2925979	0.962241	0.13574	6.82116	0.969273
rs7680787	0.931448	0.021884	39.6452	0.9704
rs9415106	0.89596	0.0230436	34.8359	0.953093
rs1035942	0.863459	0.0120859	61.6886	0.946259
rs7395513	0.831454	0.0845311	8.17824	0.874257
rs541091	0.793217	0.0688892	9.13342	0.852592
rs11770285	0.791633	0.0344233	18.2052	0.88387
rs1406948	0.769792	0.0356668	16.6143	0.867422
rs11592754	0.767117	0.0327337	17.9774	0.869149
rs1051684	0.733003	0.0170226	31.5635	0.871464
rs3851294	0.731367	0.0234262	22.8333	0.858573
rs8066985	0.715275	0.0790631	6.47102	0.765547
rs917681	0.71425	0.00299988	170.058	0.904069
rs28408682	0.683637	0.0121604	38.4331	0.853223
rs1494204	0.671689	0.0198287	22.7532	0.824763
rs140201358	0.5481	0.0439662	6.83284	0.640419
rs4964058	0.534433	0.00717743	39.794	0.775714
rs1385167	0.532491	0.0538906	5.26153	0.589727
rs1569135	0.520393	0.0474445	5.70791	0.592974
rs9678859	0.513508	0.0108237	24.3624	0.735012
rs10880823	0.485427	0.00482868	48.7999	0.758656
rs2970332	0.467846	0.0169023	12.9498	0.653898
rs17154889	0.465246	0.0178149	12.1502	0.645735
rs10919388	0.462193	0.0871242	2.45193	0.364658
rs4646342	0.460168	0.024494	8.64516	0.604006
rs12494105	0.452261	0.00798795	25.6061	0.700005
rs17703883	0.424984	0.0101239	17.8401	0.653586
rs1057119	0.423604	0.00574599	31.2289	0.69543
rs11235	0.415831	0.0455832	3.79339	0.436595
rs1190982	0.408107	0.0175391	9.49597	0.57673
rs7744833	0.404144	0.00363668	44.9126	0.706206
rs7492628	0.401453	0.037497	4.29807	0.450541
rs4684857	0.385917	0.0244986	6.07919	0.498478
rs4686696	0.37398	0.0116826	11.9718	0.578091
rs144926207	0.370193	0.00395385	34.6606	0.667869
rs3936510	0.367265	0.0339619	3.97161	0.40959
rs10463416	0.365471	0.0090128	14.8199	0.594142
rs10507524	0.353222	0.00709182	17.5929	0.601735
rs3757298	0.35122	0.0142066	8.68299	0.522599
rs2145272	0.349018	0.0397756	3.06252	0.34214
rs2236519	0.346549	0.0638815	1.87998	0.219328
rs17311057	0.341946	0.00785098	14.8933	0.577318
rs3807947	0.316521	0.00905791	11.0606	0.52578
rs73001065	0.28293	0.00273854	29.2306	0.593634
rs11724804	0.280501	0.0156908	5.01448	0.387558
rs4420638	0.24692	0.0220403	2.76628	0.256539
rs711869	0.244616	0.0165481	3.61595	0.305529
rs13198178	0.204868	0.0127711	3.2864	0.262843
rs3110697	0.203876	0.00389955	10.659	0.430839
rs801593	0.202884	0.00320006	12.8628	0.451176
rs1345203	0.192633	0.0170479	2.17665	0.183093
rs7102	0.187349	0.00210375	16.6843	0.464653
rs62070804	0.1867	3.74092e-05	931.775	0.699284
rs1364422	0.181062	0.00591181	5.5454	0.327659
rs717795	0.154454	0.00459927	5.18693	0.297489
rs2398893	0.141024	0.00461735	4.3072	0.261483
rs3218121	0.139515	0.001082	17.9892	0.426949
rs7708285	0.137401	0.00162851	11.5929	0.380414
rs2836141	0.131012	0.00528816	3.24576	0.214577
rs12692387	0.124298	0.00311194	4.96473	0.267736
rs951252	0.116516	0.00831327	1.63304	0.11051
rs71439172	0.115464	0.00410379	3.24868	0.204812
rs11082430	0.114589	0.00116395	11.2812	0.354873
rs72823057	0.104081	0.00246413	4.39623	0.236142
rs7279347	0.0859733	0.00134219	5.50698	0.247619
rs11187537	0.0785381	0.00252988	2.43815	0.146634
rs11205773	0.0658888	0.000245148	17.709	0.340605
rs2898237	0.0645813	0.000782394	5.33075	0.223686
rs12823266	0.0625999	0.00125138	3.13155	0.165093
rs17511102	0.0581924	0.000514909	6.57661	0.238357
rs4902630	0.0555135	0.000718817	4.28725	0.192358
rs8054299	0.0500606	0.00114977	2.17962	0.11987
rs7932891	0.0484632	0.00117793	1.99391	0.110464
rs10100423	0.0386816	0.00195309	0.766102	0.0327697
rs13234914	0.0365961	0.000429439	3.11867	0.144705
rs227733	0.0359444	0.00074328	1.73824	0.0928376
rs72877579	0.0325845	0.00123579	0.859167	0.0402744
rs6047259	0.0319908	0.000224703	4.5545	0.173609
rs7903146	0.02324	0.000796704	0.677918	0.0288248
rs4474021	0.0186761	0.000257129	1.35651	0.0686764
rs12435790	0.0175285	0.000217399	1.4133	0.0709887
rs2603229	0.00732648	7.62399e-05	0.704058	0.0348028
rs55920843	0.00304487	1.8149e-06	5.1084	0.12614
rs6752964	0.00289748	1.00057e-05	0.839062	0.0433136
rs28451064	0.00131796	3.12966e-05	0.0555022	0.000510645
rs747249	8.441e-05	9.39885e-07	0.00758077	4.35975e-05

## Sheet: T2DM
SNP	OR	95%CI_lower	95%CI_upper	P value
All - Weighted median	0.882142	0.785853	0.990228	0.0334603
All - MR Egger	0.831666	0.698645	0.990015	0.0404804
All - Inverse variance weighted	0.972887	0.903424	1.04769	0.46705
rs2299383	4.27036	1.30808	13.941	0.0161766
rs3217992	3.58397	1.38882	9.24873	0.00831328
rs1050226	3.37878	1.2141	9.40298	0.0197263
rs17086692	2.91108	0.947663	8.94237	0.0620248
rs11107116	2.74519	0.825166	9.13279	0.0996304
rs12970134	2.7222	0.901609	8.21907	0.0756857
rs7607777	2.54062	1.15386	5.59404	0.0205917
rs825476	2.38427	0.926866	6.1333	0.0714739
rs2246618	2.3217	0.819063	6.58105	0.113074
rs61953351	2.06296	0.955178	4.45552	0.0652892
rs459193	2.05091	0.983762	4.27566	0.055324
rs10100265	1.96754	0.71809	5.39097	0.188161
rs2867125	1.9446	0.653019	5.79078	0.232259
rs4812829	1.92059	0.617255	5.97591	0.259782
rs2493394	1.87684	0.71411	4.93275	0.201595
rs13330951	1.80541	0.616454	5.28753	0.281212
rs72892910	1.72179	0.67661	4.38149	0.254195
rs1899951	1.6683	0.938079	2.96695	0.0814407
rs1552224	1.62293	0.931842	2.82657	0.0871503
rs2943656	1.62099	0.931402	2.82114	0.08752
rs9940149	1.57617	0.403789	6.15252	0.512572
rs2296173	1.56422	0.599772	4.0795	0.360321
rs7674212	1.55505	0.537121	4.50209	0.415624
rs67232546	1.5526	0.493383	4.88581	0.45196
rs7685296	1.43991	0.505718	4.09979	0.494659
rs4865796	1.40468	0.528364	3.73442	0.495767
rs735949	1.39522	0.448612	4.33925	0.565078
rs10842994	1.35541	0.57966	3.16935	0.482859
rs11098676	1.26937	0.39318	4.09811	0.689978
rs7929543	1.25763	0.41038	3.85405	0.688285
rs2796441	1.25693	0.630116	2.50727	0.516295
rs10114341	1.20804	0.36265	4.02415	0.7582
rs348330	1.19928	0.419663	3.42723	0.734451
rs7572970	1.19905	0.432141	3.32694	0.727365
rs4686471	1.19672	0.470058	3.04675	0.706419
rs2820426	1.18401	0.453833	3.08897	0.729919
rs10830963	1.18331	0.676668	2.06929	0.555004
rs8068804	1.16789	0.472993	2.88368	0.736468
rs3756784	1.15096	0.360638	3.67322	0.812301
rs6515236	1.15014	0.351123	3.76738	0.817259
rs5215	1.14027	0.554969	2.34288	0.720878
rs12945601	1.14025	0.410659	3.16607	0.801119
rs993380	1.14015	0.427913	3.03789	0.793069
rs9844972	1.13659	0.365327	3.53612	0.825016
rs17791513	1.09831	0.527473	2.28689	0.802135
rs4823182	1.09649	0.39803	3.02062	0.858589
rs11925227	1.09446	0.346059	3.46139	0.877886
rs10740322	1.05182	0.32731	3.38007	0.932397
rs2237892	1.03551	0.330277	3.24663	0.952272
rs55966194	1.01648	0.329775	3.13317	0.977289
rs622217	1.01475	0.372775	2.76228	0.977142
rs3802177	1.01099	0.669622	1.52638	0.958534
rs17631783	1.00804	0.305409	3.32716	0.989512
rs1063355	0.98669	0.496129	1.96231	0.969529
rs2925979	0.98108	0.371196	2.59302	0.969273
rs17411031	0.978675	0.279773	3.42351	0.973085
rs2294120	0.967798	0.32062	2.92132	0.953693
rs9928094	0.963736	0.602887	1.54057	0.877343
rs13239186	0.928992	0.362626	2.37993	0.878036
rs1801214	0.923771	0.535745	1.59283	0.775446
rs12910825	0.922866	0.349528	2.43667	0.87127
rs7845219	0.913022	0.287893	2.89555	0.877194
rs576674	0.904837	0.253548	3.22909	0.87756
rs7729395	0.898795	0.419549	1.92547	0.783701
rs17405722	0.891315	0.350253	2.26819	0.809216
rs6767484	0.883538	0.571349	1.36631	0.577724
rs7756992	0.881834	0.592984	1.31139	0.534536
rs7177055	0.855073	0.378527	1.93157	0.706486
rs10401969	0.846206	0.28239	2.53573	0.765523
rs11708067	0.843534	0.432233	1.64622	0.617931
rs10811661	0.843143	0.542151	1.31124	0.44888
rs10974438	0.842766	0.36069	1.96915	0.692787
rs12299509	0.823831	0.283108	2.39731	0.722141
rs780094	0.817785	0.392243	1.70499	0.591528
rs7903146	0.800444	0.655618	0.977262	0.0288248
rs340874	0.799601	0.364279	1.75514	0.577154
rs753270	0.793241	0.311736	2.01847	0.626904
rs849135	0.777126	0.476228	1.26814	0.312872
rs1359790	0.772176	0.394062	1.5131	0.451273
rs516946	0.771089	0.370093	1.60656	0.487618
rs72802358	0.76735	0.377962	1.5579	0.463596
rs4622883	0.767162	0.241852	2.43346	0.652682
rs7955901	0.763345	0.245261	2.37582	0.641091
rs7561798	0.757108	0.22328	2.56724	0.655143
rs243019	0.731713	0.308079	1.73788	0.47909
rs9894220	0.729134	0.313422	1.69623	0.463355
rs963740	0.724151	0.210711	2.48869	0.60835
rs7786095	0.719011	0.177079	2.91947	0.644506
rs13389219	0.696826	0.343747	1.41257	0.316382
rs1111875	0.693992	0.415168	1.16007	0.16345
rs10077431	0.689586	0.186135	2.55475	0.578048
rs17168486	0.660634	0.288842	1.51099	0.326041
rs7144011	0.655467	0.201808	2.12895	0.482183
rs1496653	0.650653	0.327952	1.29089	0.21887
rs9369425	0.640672	0.243754	1.68391	0.366501
rs6878122	0.636611	0.227977	1.7777	0.388727
rs10087241	0.626254	0.214732	1.82644	0.391457
rs853974	0.620412	0.249679	1.54163	0.303975
rs6960043	0.61081	0.2818	1.32395	0.211661
rs1127655	0.605009	0.199164	1.83786	0.375387
rs12088739	0.603314	0.187662	1.9396	0.396376
rs11257655	0.588693	0.276541	1.25319	0.169282
rs6059662	0.569113	0.155112	2.08809	0.395381
rs8108269	0.55818	0.246761	1.26262	0.161491
rs16988333	0.54977	0.170594	1.77173	0.316332
rs12617659	0.543391	0.202197	1.46032	0.226562
rs2908282	0.536912	0.128048	2.2513	0.395112
rs840967	0.532924	0.199225	1.42556	0.209948
rs11926707	0.530743	0.174105	1.61792	0.265306
rs6795735	0.515445	0.208554	1.27393	0.151128
rs6785040	0.498157	0.196581	1.26238	0.14187
rs2261181	0.481738	0.185503	1.25104	0.133614
rs7240767	0.438989	0.145437	1.32504	0.144109
rs1061813	0.415383	0.128619	1.3415	0.141881

## Sheet: T1DM
SNP	OR	95%CI_lower	95%CI_upper	P value
All - Weighted median	1.04642	0.975835	1.1221	0.202865
All - MR Egger	1.09089	0.999016	1.1912	0.0609546
All - Inverse variance weighted	1.00806	0.957358	1.06145	0.760443
rs41295121	1.7547	0.730484	4.21496	0.208532
rs8056814	1.30033	0.944694	1.78984	0.107182
rs3184504	1.26756	1.0528	1.52615	0.0123085
rs113010081	1.22797	0.787724	1.91427	0.364608
rs9585056	1.21677	0.74948	1.97541	0.427437
rs2111485	1.19194	0.883369	1.6083	0.250683
rs61839660	1.19151	0.918684	1.54535	0.186596
rs6691977	1.18886	0.786542	1.79696	0.41177
rs516246	1.1229	0.790822	1.59443	0.516969
rs2045258	1.11935	0.735934	1.70254	0.598216
rs12416116	1.09963	0.779263	1.55171	0.588831
rs1574285	1.08064	0.706865	1.65204	0.720277
rs3842727	1.06408	0.979333	1.15617	0.142423
rs402072	1.04484	0.637156	1.71339	0.862001
rs6827756	0.990732	0.68336	1.43636	0.960812
rs4820830	0.984051	0.667768	1.45014	0.935225
rs56994090	0.982858	0.673615	1.43407	0.928524
rs6679677	0.968525	0.869092	1.07933	0.562817
rs72727394	0.963305	0.622206	1.4914	0.866865
rs12150079	0.962828	0.61217	1.51435	0.869773
rs1701704	0.961735	0.761827	1.2141	0.742777
rs2304256	0.943269	0.631169	1.4097	0.775711
rs2611215	0.928117	0.661127	1.30293	0.666448
rs4849135	0.926632	0.549027	1.56394	0.775382
rs11203203	0.910206	0.635408	1.30385	0.607888
rs1893217	0.904613	0.639034	1.28057	0.571839
rs3087243	0.902782	0.675848	1.20591	0.488689
rs7239671	0.902431	0.602955	1.35065	0.617782
rs34593439	0.872416	0.648093	1.17438	0.368106
rs12927355	0.8373	0.636905	1.10075	0.203282
rs72928038	0.82828	0.541371	1.26724	0.38519
rs6043409	0.782917	0.514762	1.19076	0.252658
rs151233	0.652732	0.423282	1.00656	0.0535567
rs62447205	0.583001	0.373163	0.910837	0.0177756
rs229533	0.567073	0.356838	0.901171	0.0163809
rs1456988	0.565336	0.360321	0.887002	0.0130731

## Sheet: Age of smoke initiation
SNP	OR	95%CI_lower	95%CI_upper	P value
All - Weighted median	1.12228	0.629524	2.00072	0.695738
All - MR Egger	2.40281	0.526491	10.966	0.259149
All - Inverse variance weighted	1.33825	0.894734	2.0016	0.15605
rs4476253	7631.2	28.3776	2.05215e+06	0.00173542
rs4818005	1648.38	11.3157	240123	0.00356116
rs71367544	1457.7	5.0219	423125	0.0118097
rs1116690	753.02	2.03296	278923	0.0281555
rs11594623	448.908	5.60436	35957.4	0.00632017
rs1381287	416.764	2.95271	58824.7	0.0169066
rs10858334	402.189	0.384215	421005	0.0909566
rs17197663	369.748	0.232673	587576	0.115887
rs2289791	297.585	0.319848	276872	0.102438
rs10698713	278.935	0.0115398	6.74231e+06	0.27417
rs3934797	261.902	1.36087	50403.3	0.0380034
rs644740	255.268	0.672946	96830.3	0.0673594
rs540860	238.237	1.83356	30954.6	0.027514
rs1514176	228.128	2.43254	21394.3	0.0190942
rs4837631	152.526	0.586584	39660.4	0.076398
rs113230003	152.098	0.553742	41777.5	0.0794812
rs3810496	141.941	0.248704	81009.2	0.125945
rs6265	118.816	2.00576	7038.34	0.0217769
rs7836565	98.5403	0.311495	31172.8	0.118078
rs6750529	75.3339	0.556178	10203.9	0.0843934
rs9302604	60.9523	0.653848	5682.03	0.0756723
rs359247	51.4186	0.384325	6879.26	0.114749
rs1518393	43.0407	0.262833	7048.19	0.148092
rs4877285	42.7267	0.118618	15390.4	0.211231
rs147052174	42.0157	0.0316598	55759	0.308256
rs28441558	35.4659	0.105181	11958.7	0.229497
rs1449012	33.8551	0.0388756	29482.9	0.307839
rs10853981	31.0247	0.0140516	68499.8	0.381938
rs2010921	30.6124	0.101453	9236.98	0.24019
rs12918191	30.4395	0.0820394	11294.1	0.257805
rs3218116	29.765	0.132655	6678.62	0.219214
rs2319545	29.4075	0.0863152	10019.1	0.255725
rs1109480	24.4356	0.156099	3825.13	0.215112
rs6073075	23.2929	0.0379052	14313.6	0.336555
rs11783093	22.4539	1.20278	419.177	0.0371927
rs876793	22.1439	0.0377631	12984.9	0.340843
rs12714017	21.829	0.0821243	5802.23	0.279046
rs7969559	21.0176	0.112363	3931.37	0.253878
rs7929518	20.7547	0.194633	2213.18	0.203012
rs62007780	18.1211	0.0317888	10329.9	0.370884
rs1772572	17.9882	0.0308548	10487	0.37379
rs72780746	16.7529	0.135684	2068.48	0.251343
rs2901785	16.6924	0.0416714	6686.48	0.357238
rs3820277	16.4614	0.112031	2418.78	0.271245
rs34399632	14.9981	0.0490512	4585.86	0.353702
rs1381775	14.1334	0.0104915	19039.5	0.471267
rs12739243	13.508	0.17092	1067.54	0.242949
rs1714521	13.4527	0.0884718	2045.58	0.310601
rs12244388	13.3658	0.307737	580.513	0.17782
rs1022376	13.1082	0.0132647	12953.6	0.464544
rs10490159	13.0187	0.187656	903.175	0.235433
rs1108130	12.774	0.102638	1589.83	0.300657
rs1106363	10.772	0.0301764	3845.27	0.427991
rs1050847	9.93091	0.0495452	1990.57	0.395951
rs1901477	9.75762	0.50366	189.039	0.131951
rs9922607	9.6683	0.00589198	15865	0.548044
rs62193862	9.38955	0.0636018	1386.18	0.379482
rs6731872	9.21037	0.250541	338.59	0.227297
rs9941217	8.91041	0.0276727	2869.09	0.457851
rs329124	8.45925	0.0286633	2496.53	0.461818
rs11642231	7.44055	0.0247075	2240.69	0.490704
rs3811038	6.93967	0.022531	2137.46	0.50756
rs10279261	6.43276	0.0751597	550.566	0.412251
rs2710634	5.95661	0.0330784	1072.64	0.500644
rs4822102	5.90562	0.0165831	2103.13	0.553553
rs2526390	5.81946	0.0480399	704.958	0.471759
rs67777803	5.74615	0.0456561	723.193	0.478453
rs2796793	5.67792	0.0142844	2256.92	0.569566
rs6986430	4.4246	0.022868	856.09	0.579845
rs12517438	4.38811	0.0496812	387.582	0.517716
rs12195240	4.26968	0.0802396	227.197	0.474079
rs6437769	3.96744	0.0122569	1284.22	0.640258
rs8096225	3.58723	0.00426796	3015.08	0.710046
rs11057005	3.41728	0.0304938	382.957	0.609783
rs77283305	3.32651	0.00188352	5875	0.752695
rs13437771	3.06077	0.063654	147.176	0.571308
rs10966092	2.49294	0.0171188	363.035	0.719266
rs34553878	2.43641	0.100151	59.2717	0.58446
rs62340589	2.14836	0.00511906	901.623	0.804002
rs10789369	2.11863	0.0433228	103.608	0.705212
rs6874731	2.06755	0.00868689	492.092	0.794741
rs11768481	1.99749	0.0239182	166.818	0.759251
rs10233018	1.91105	0.0681759	53.5688	0.703336
rs221988	1.85671	0.00361627	953.294	0.845915
rs58400863	1.83467	0.0124822	269.664	0.811608
rs7696257	1.7922	0.00224354	1431.67	0.864137
rs16826827	1.72785	0.00406791	733.902	0.85941
rs6948707	1.63472	0.0367382	72.7394	0.799648
rs61533748	1.58425	0.00738773	339.731	0.866586
rs1187820	1.45757	0.00117118	1813.99	0.917469
rs290601	1.37228	0.00246329	764.483	0.92185
rs9826984	1.33407	0.00434132	409.955	0.921431
rs6050446	1.24317	0.0118621	130.286	0.926932
rs9423279	1.21543	0.0088615	166.707	0.938063
rs4727189	1.17272	0.0013685	1004.95	0.963118
rs160631	1.15693	0.00472628	283.201	0.958574
rs6452785	1.15498	0.0466944	28.5681	0.929859
rs12027999	1.14931	0.0159237	82.9523	0.949176
rs3847244	1.14683	0.00780368	168.538	0.957087
rs12130857	1.14316	0.00226068	578.06	0.966403
rs11713899	1.14263	0.00247243	528.066	0.966028
rs12022778	1.11926	0.0189102	66.2468	0.956844
rs4674993	1.08378	0.00856046	137.209	0.974016
rs748832	1.05972	0.00462776	242.666	0.983308
rs35375873	0.953581	0.0174258	52.1822	0.981429
rs1549979	0.952303	0.0170931	53.0555	0.980991
rs7072776	0.951919	0.0150906	60.0472	0.981408
rs13392222	0.930623	0.00546158	158.573	0.978119
rs71592686	0.784291	0.00891341	69.0098	0.915291
rs59537158	0.774825	0.00493703	121.602	0.921217
rs2155646	0.769951	0.0692918	8.55547	0.83149
rs1811739	0.75484	0.00529628	107.582	0.911497
rs951740	0.707938	0.0327888	15.285	0.825597
rs7134009	0.623538	0.00227525	170.882	0.869
rs7024924	0.616153	0.00159854	237.495	0.873352
rs72938304	0.613516	0.00242619	155.141	0.862599
rs71602617	0.568766	0.00251298	128.73	0.838366
rs1889571	0.508771	0.00365597	70.8014	0.788429
rs1733760	0.469928	0.00124318	177.635	0.803054
rs6568832	0.459595	0.00109625	192.682	0.800781
rs1373178	0.450556	0.0045746	44.3757	0.733517
rs76608582	0.43219	0.00878303	21.267	0.673008
rs118202	0.417075	0.0270386	6.43345	0.531012
rs1435672	0.39968	0.000680902	234.606	0.777974
rs6756212	0.371024	0.0273534	5.0326	0.456089
rs11611651	0.36971	0.000108999	1254.01	0.810399
rs117734003	0.36837	0.00110912	122.346	0.735997
rs1150668	0.35665	0.00264025	48.1769	0.680409
rs61886926	0.334799	0.00223294	50.1986	0.668606
rs73008357	0.324451	0.000560484	187.818	0.728719
rs13261666	0.259351	0.00400914	16.7774	0.525825
rs7809303	0.257779	0.00295946	22.4534	0.55197
rs45444697	0.253403	0.000315484	203.538	0.687485
rs12633090	0.245489	0.00035824	168.224	0.673332
rs12878369	0.24002	0.000410952	140.185	0.660598
rs6936160	0.21595	0.000914157	51.0133	0.582511
rs35656245	0.200374	0.000522183	76.8885	0.596418
rs12474587	0.198483	0.00376264	10.4701	0.424155
rs9323328	0.194341	0.000501848	75.2585	0.590024
rs6438436	0.193518	0.00456312	8.20694	0.390328
rs1291821	0.191943	0.000455879	80.8155	0.592394
rs4044321	0.188288	0.00462882	7.65903	0.377138
rs1126757	0.186762	0.000313719	111.182	0.606734
rs80054503	0.181262	0.000800744	41.0317	0.537011
rs9545155	0.175888	0.000721422	42.8828	0.535432
rs2063976	0.173774	0.00103985	29.0401	0.502797
rs4912332	0.16806	0.000520161	54.2992	0.545194
rs281296	0.151781	0.00402145	5.72866	0.3088
rs1004787	0.150853	0.0055295	4.11551	0.262162
rs67050670	0.136478	0.000480451	38.7685	0.489575
rs4310804	0.119318	0.000710011	20.0516	0.416123
rs7943721	0.117233	0.00037463	36.6859	0.46466
rs2279829	0.112601	0.000237459	53.3941	0.487244
rs2173019	0.104119	0.000514845	21.0563	0.403655
rs11076962	0.0866789	0.000330452	22.7362	0.389443
rs7743165	0.0769418	0.000633162	9.34996	0.29499
rs9627272	0.0663626	0.000413235	10.6574	0.295176
rs17229285	0.0657214	0.000572046	7.55063	0.260695
rs1008078	0.0637937	0.00103022	3.95026	0.191082
rs1139897	0.0622102	0.00100818	3.83872	0.186685
rs13110073	0.0617852	0.00149132	2.55975	0.142836
rs4790874	0.0590719	0.000446836	7.80934	0.256278
rs117657830	0.0544842	2.93952e-06	1009.87	0.561682
rs75919030	0.0530329	0.000405929	6.92854	0.237456
rs11162019	0.0521939	0.000187744	14.5102	0.303761
rs9288999	0.0424257	0.000259696	6.93097	0.224219
rs8005334	0.0421979	0.000167131	10.6543	0.262017
rs112725451	0.0389407	0.000451961	3.35511	0.153412
rs34342129	0.0362345	4.3433e-05	30.229	0.333677
rs9540731	0.0346025	0.000188465	6.35306	0.205943
rs1385108	0.0344204	0.000426124	2.78033	0.132677
rs10953957	0.0321383	0.00013224	7.81058	0.219976
rs2939756	0.0304646	0.000139882	6.63484	0.203711
rs6890961	0.0288781	0.000119746	6.9643	0.20532
rs4752018	0.0235287	7.14078e-05	7.75267	0.204936
rs10914684	0.0199391	4.2357e-05	9.38614	0.21245
rs8027457	0.0184638	6.71854e-05	5.07418	0.163568
rs6497840	0.014952	6.7372e-05	3.31831	0.127301
rs10885480	0.0119997	4.575e-05	3.14737	0.119589
rs13906	0.0113661	2.7629e-05	4.67583	0.144901
rs1445649	0.0107905	0.000128157	0.90853	0.0452405
rs7631379	0.0090333	2.85302e-05	2.86014	0.109096
rs2925128	0.00773413	1.7833e-05	3.35428	0.116563
rs2587507	0.00666248	1.53023e-05	2.90078	0.105992
rs10945141	0.00655336	1.43354e-05	2.99583	0.107641
rs61959481	0.00508073	1.83235e-05	1.40878	0.0656832
rs62246017	0.00350044	3.53331e-06	3.46787	0.108124
rs2378662	0.00349498	1.30231e-05	0.937937	0.0474282
rs13007361	0.00255639	1.34663e-06	4.85296	0.121174
rs3764351	0.0024177	4.91191e-06	1.19002	0.0567808
rs11791671	0.0017068	4.35935e-08	66.8258	0.237527
rs1030015	0.000336942	2.69756e-07	0.42086	0.0279559
rs4264267	8.58204e-05	8.89115e-08	0.0828367	0.00757609

## Sheet: Tobacco use
SNP	OR	95%CI_lower	95%CI_upper	P value
All - Weighted median	1.88729	0.884585	4.02659	0.100424
All - MR Egger	4.37632	0.457126	41.897	0.202858
All - Inverse variance weighted	2.16498	1.25798	3.72591	0.00529386
rs147412694	3889.66	7.57577	1.99708e+06	0.00943354
rs7553348	1135.09	7.36793	174870	0.0061988
rs12481282	868.598	1.94582	387734	0.0297164
rs71367545	834.589	2.69423	258530	0.0215234
rs10918701	603.129	1.13799	319656	0.0454582
rs4473348	379.051	1.4927	96254.9	0.0355709
rs889398	281.233	1.30824	60456.9	0.0395847
rs7039819	249.821	0.920746	67782.5	0.0534685
rs6935954	204.285	0.968811	43075.8	0.0513678
rs9435340	204.141	0.342223	121773	0.102858
rs35343344	185.194	0.35885	95574	0.101335
rs1922018	172.107	0.992612	29841.2	0.0503262
rs2894808	158.319	0.165725	151245	0.148008
rs11783093	150.028	1.34627	16719	0.0371927
rs6778080	148.406	0.723157	30456	0.0656691
rs62175972	144.637	0.0223901	934332	0.266457
rs245774	86.2824	0.268131	27765	0.130235
rs72678864	65.9463	0.221056	19673.4	0.149632
rs369230	65.2131	0.239494	17757.2	0.144184
rs4671357	48.1481	0.244424	9484.48	0.150625
rs1221148	43.6069	0.197825	9612.37	0.170256
rs28485305	42.2829	0.0798747	22383.1	0.241929
rs72674867	41.2915	0.151003	11291.1	0.193721
rs113382419	37.144	0.308977	4465.32	0.139048
rs13016665	30.7969	0.0977802	9699.79	0.242886
rs8042849	28.2591	2.00703	397.891	0.0132759
rs61796681	24.2378	0.0516133	11382.2	0.309785
rs136233	20.9333	0.031707	13820.3	0.35855
rs359243	19.9495	0.0591002	6734.05	0.313588
rs8614	19.7491	0.0539219	7233.18	0.321959
rs10226228	19.6507	0.174496	2212.95	0.216594
rs2867112	15.366	0.178833	1320.3	0.229193
rs12244388	14.5952	0.295671	720.465	0.17782
rs1050847	14.151	0.0311666	6425.15	0.395951
rs7297175	13.9314	0.0327173	5932.14	0.393763
rs7077678	13.3842	0.0388101	4615.74	0.384221
rs13009008	13.1629	0.0390082	4441.69	0.385512
rs57611503	12.375	0.0223231	6860.19	0.435127
rs4731925	9.42175	0.014608	6076.77	0.496773
rs2838834	7.94573	0.0201881	3127.32	0.496593
rs3811038	7.92694	0.0173653	3618.51	0.50756
rs1933270	6.68242	0.0302935	1474.07	0.490249
rs62135536	6.07706	0.0447137	825.937	0.471497
rs329120	5.99187	0.0367392	977.226	0.490921
rs2675638	5.68562	0.015264	2117.8	0.565034
rs3896224	4.87487	0.0307033	773.999	0.540077
rs6962772	4.60654	0.0241545	878.517	0.568559
rs6779302	4.41622	0.0134314	1452.05	0.615444
rs6119897	4.21165	0.0716765	247.473	0.489035
rs6011779	3.84222	0.197429	74.7742	0.374125
rs7807019	2.93768	0.0258266	334.151	0.655477
rs7333559	2.77971	0.00596246	1295.91	0.744344
rs202645	2.64705	0.00919887	761.708	0.736141
rs62098013	2.52654	0.006473	986.161	0.760787
rs11768481	2.34471	0.0100734	545.758	0.759251
rs13296519	2.25533	0.0128195	396.777	0.757836
rs11210229	1.92764	0.0266987	139.176	0.763729
rs2890772	1.70267	0.0274365	105.665	0.800511
rs6741228	1.22966	0.00254131	594.992	0.947738
rs7569203	1.06623	0.0103565	109.771	0.978362
rs2254710	1.04314	0.00332907	326.863	0.988507
rs421983	0.987447	0.00356084	273.826	0.996488
rs6957896	0.921505	0.00133694	635.16	0.980441
rs67596067	0.912789	0.00206376	403.722	0.976579
rs4543592	0.90549	0.00287074	285.61	0.973022
rs12623702	0.897207	0.00600851	133.973	0.966126
rs71627581	0.871717	0.00655061	116.003	0.956124
rs7519626	0.812341	0.0021422	308.048	0.945308
rs9919670	0.725103	0.0263535	19.9508	0.849254
rs3742365	0.667046	0.00705515	63.0675	0.861511
rs75742406	0.603997	0.00212874	171.375	0.861108
rs4391802	0.580062	0.0022938	146.687	0.847015
rs4571506	0.565518	0.00113831	280.951	0.857184
rs17309874	0.552418	0.00458489	66.559	0.808196
rs4957528	0.545218	0.000584057	508.962	0.861992
rs2062882	0.478978	0.00115541	198.562	0.810815
rs4949465	0.476213	0.00173692	130.564	0.795616
rs60952428	0.450628	0.00085284	238.105	0.803218
rs76608582	0.350963	0.00271221	45.4151	0.673008
rs8042134	0.348828	0.00258909	46.9976	0.673763
rs10879871	0.333145	0.00165436	67.0864	0.684674
rs7766610	0.276438	0.00389223	19.6334	0.554414
rs986391	0.242956	0.00241314	24.4609	0.547642
rs17576594	0.242361	0.00182605	32.1673	0.569838
rs11948770	0.232353	0.00107431	50.2535	0.59469
rs326341	0.212802	0.00119168	38.0007	0.558591
rs34866095	0.19124	0.000248234	147.332	0.6257
rs73220544	0.144085	0.000762859	27.2141	0.468754
rs9842947	0.140905	0.000342524	57.9646	0.523419
rs7155595	0.140686	0.000352359	56.1718	0.52102
rs7528604	0.138964	0.000752594	25.6591	0.458545
rs10052591	0.134046	0.000368506	48.7598	0.504143
rs17553262	0.122724	6.81968e-05	220.85	0.583299
rs549845	0.106414	0.000781907	14.4825	0.371466
rs11255908	0.101299	0.000136565	75.1407	0.497116
rs1931263	0.0998657	0.000158613	62.8773	0.483528
rs62155874	0.0811113	0.000747459	8.80188	0.293508
rs624833	0.0652184	0.000270885	15.7021	0.329188
rs12202536	0.0606253	0.000158953	23.1227	0.355325
rs11861214	0.0579347	0.000257249	13.0474	0.302715
rs35175834	0.0571403	0.00166501	1.96095	0.112584
rs1246265	0.0571052	0.000127821	25.5123	0.3578
rs348809	0.0508281	9.28191e-05	27.8337	0.354405
rs35169606	0.0386105	0.000111306	13.3935	0.275496
rs317021	0.0374005	0.000174103	8.03431	0.23036
rs12967855	0.0326939	4.00701e-05	26.6755	0.317311
rs74086911	0.0260222	2.00155e-05	33.8315	0.318563
rs10282292	0.0223367	8.16328e-05	6.11184	0.184262
rs860326	0.014605	4.07626e-05	5.23288	0.158991
rs6598539	0.0138162	3.45006e-05	5.53286	0.161369
rs13153393	0.0108163	2.35375e-05	4.97045	0.147809
rs12831617	0.00951833	7.44674e-06	12.1662	0.202183
rs112282219	0.00734265	1.0588e-05	5.09206	0.140934
rs4814873	0.0065402	1.92104e-05	2.22662	0.0908566
rs12708665	0.00372144	9.14066e-06	1.51511	0.0680796
rs732083	0.00209339	4.08951e-06	1.07159	0.0525895

## Sheet: Alcohol consumption
SNP	OR	95%CI_lower	95%CI_upper	P value
All - Weighted median	1.04442	0.433398	2.5169	0.922841
All - MR Egger	0.413801	0.0866752	1.97555	0.272596
All - Inverse variance weighted	1.18484	0.637036	2.2037	0.59216
rs56030824	2224.68	23.8001	207948	0.000871228
rs4548913	1109.87	2.84403	433125	0.0212597
rs11030084	1101.01	1.8411	658426	0.0317845
rs682011	350.513	0.838311	146556	0.057076
rs13094887	195.893	0.902468	42521.3	0.0545284
rs4092465	83.0953	0.187094	36905.7	0.15529
rs823114	71.1291	0.253823	19932.6	0.138037
rs6787172	64.4033	0.149619	27722.4	0.178278
rs10506274	60.989	0.267744	13892.6	0.137751
rs10753661	33.5265	0.0756055	14867	0.258661
rs4690727	25.8018	0.148613	4479.63	0.216675
rs3803800	19.3634	0.131321	2855.16	0.244765
rs2472297	12.4788	0.0614842	2532.69	0.351786
rs4842786	11.4124	0.036893	3530.28	0.405314
rs281379	9.75041	0.26582	357.649	0.21531
rs13107325	8.3677	0.00499361	14021.6	0.574896
rs55932213	8.33541	0.0249124	2788.94	0.474611
rs55872084	8.18636	0.0106904	6268.83	0.534911
rs28680958	5.77883	0.0219032	1524.66	0.537441
rs2011092	4.66112	0.0164563	1320.23	0.593119
rs4815364	3.51158	0.00870934	1415.86	0.681546
rs5024204	2.84653	0.00961537	842.684	0.718614
rs56337305	2.65707	0.0122411	576.746	0.721838
rs11692435	2.50442	0.0894098	70.1502	0.589239
rs12795042	2.20816	0.00367255	1327.69	0.808287
rs9607814	2.19411	0.00767086	627.586	0.785396
rs10236149	2.10081	0.0192691	229.041	0.756469
rs500321	1.88897	0.00541811	658.567	0.831366
rs10978550	1.82227	0.013962	237.837	0.809215
rs705687	1.67585	0.00437603	641.789	0.864898
rs12907323	1.64905	0.00377923	719.556	0.871865
rs1229984	1.59267	0.171593	14.7826	0.682231
rs4916723	1.45322	0.0109085	193.597	0.880955
rs13024996	1.36431	0.0119239	156.102	0.897787
rs13383034	1.28216	0.0451786	36.3872	0.884234
rs13250583	1.27096	0.00373775	432.169	0.935742
rs72859280	1.04924	0.00659643	166.894	0.985173
rs6460047	1.04037	0.00389946	277.568	0.988922
rs62250685	1.0091	0.0241859	42.1021	0.996205
rs6951574	0.791003	0.0180796	34.6073	0.903203
rs828867	0.777849	0.00236768	255.545	0.932281
rs1260326	0.775173	0.0672846	8.93062	0.83818
rs10750025	0.653555	0.00109476	390.164	0.896233
rs17177078	0.602406	0.00808628	44.8777	0.81775
rs3809162	0.500031	0.00220236	113.529	0.802279
rs11940694	0.454728	0.0635698	3.25276	0.432437
rs62044525	0.436183	0.00127927	148.722	0.780359
rs3748034	0.351951	0.000653539	189.537	0.744835
rs7950166	0.303944	0.00166599	55.4516	0.653916
rs10438820	0.290839	0.00101469	83.3629	0.668797
rs1123285	0.265773	0.00083884	84.2061	0.651966
rs9950000	0.236136	0.000939524	59.3495	0.608747
rs4938230	0.201057	0.00140313	28.8097	0.52655
rs77165542	0.176664	0.000137686	226.677	0.634978
rs13032049	0.168742	0.000721783	39.4495	0.522558
rs12655091	0.134916	0.000386635	47.079	0.502501
rs35034355	0.0878768	0.000212933	36.2664	0.428711
rs2165670	0.0773911	0.00363599	1.64725	0.100984
rs2854334	0.0462624	0.000209159	10.2325	0.26453
rs7074871	0.0418587	8.90153e-05	19.6837	0.312091
rs58107686	0.0348436	0.000177709	6.83183	0.21259
rs1217091	0.030454	0.000159387	5.81882	0.192625
rs28929474	0.0268152	0.000234017	3.07266	0.134665
rs9838144	0.0232032	5.98549e-05	8.99491	0.215856
rs4501255	0.00934448	3.38811e-05	2.57723	0.103141
rs12088813	0.00790077	1.77363e-05	3.51946	0.119796
rs17665139	0.00267732	5.88192e-06	1.21866	0.0578707
rs28601761	0.000697484	3.05628e-06	0.159175	0.00870788

[truncated: 3 more sheets: Coffee consumption, Physical activity, Sleep duration]
