# Supplementary material for: Association of cardiovascular risk factors and lifestyle behaviors with aortic aneurysm: A Mendelian randomization study
Source: Front Genet. 2022 Aug 8;13:925874. doi: 10.3389/fgene.2022.925874 (PMC9393757; doi:10.3389/fgene.2022.925874)
Supplement: Supplementary file 14 [file Table8.XLSX]

## Sheet: Overview
Table S8 Leave one out MR analysis on 12 risk factors and aortic aneurysm in UK Biobank
OR: odds ratio; CI: confidence interval;

## Sheet: Hypertension
SNP	OR	95%CI_lower	95%CI_upper	P value
All - Inverse variance weighted	7.02093	3.32495	14.8253	3.21231e-07
rs7763350	7.71473	3.71071	16.0393	4.46608e-08
rs6026739	7.49353	3.53607	15.8801	1.47087e-07
rs77924615	7.42327	3.5143	15.6802	1.48589e-07
rs198851	7.41201	3.50882	15.6571	1.52076e-07
rs11190709	7.41005	3.54592	15.4851	1.00339e-07
rs35479618	7.40017	3.52072	15.5544	1.28464e-07
rs1801253	7.39636	3.49509	15.6523	1.67842e-07
rs1422278	7.3917	3.5189	15.5268	1.27456e-07
rs35783704	7.3892	3.50514	15.5772	1.47029e-07
rs2643826	7.36795	3.4788	15.605	1.82777e-07
rs56153133	7.35843	3.46889	15.6091	1.97297e-07
rs1923031	7.34796	3.4841	15.4969	1.61856e-07
rs11072508	7.31904	3.4541	15.5086	2.04245e-07
rs11086052	7.31806	3.47042	15.4316	1.70587e-07
rs7187250	7.30335	3.45133	15.4546	2.00226e-07
rs8027450	7.30266	3.4432	15.4882	2.18074e-07
rs1689040	7.30159	3.44192	15.4894	2.20337e-07
rs36071027	7.29863	3.46213	15.3865	1.75365e-07
rs73050466	7.25249	3.44078	15.2868	1.90731e-07
rs4759062	7.25214	3.42545	15.3538	2.25062e-07
rs604723	7.24615	3.40789	15.4074	2.66674e-07
rs2298359	7.2416	3.4282	15.2969	2.11245e-07
rs740047	7.23582	3.43193	15.2559	1.99088e-07
rs62189015	7.23212	3.42837	15.2561	2.04533e-07
rs1623060	7.23161	3.43073	15.2435	1.99003e-07
rs10491475	7.22961	3.42982	15.2391	1.99697e-07
rs57139556	7.22106	3.40669	15.3063	2.49732e-07
rs4675682	7.21434	3.41911	15.2223	2.13691e-07
rs79384779	7.21343	3.41717	15.2271	2.17602e-07
rs3863105	7.21061	3.41453	15.227	2.21938e-07
rs72915163	7.20331	3.40564	15.2358	2.38811e-07
rs12906962	7.19951	3.40822	15.2082	2.29428e-07
rs3764769	7.19687	3.40539	15.2097	2.3458e-07
rs10059921	7.19481	3.40325	15.2106	2.38538e-07
rs2455357	7.187	3.40414	15.1736	2.30422e-07
rs3867466	7.1833	3.39479	15.1997	2.52045e-07
rs117464403	7.18305	3.40016	15.1747	2.37598e-07
rs188315257	7.17958	3.3951	15.1825	2.48228e-07
rs62039768	7.17129	3.39004	15.1701	2.5541e-07
rs569550	7.16914	3.3759	15.2245	2.95398e-07
rs231708	7.16406	3.38961	15.1415	2.50785e-07
rs3796205	7.15822	3.38775	15.1251	2.51192e-07
rs3803266	7.15307	3.3801	15.1376	2.68469e-07
rs3735533	7.14963	3.37259	15.1567	2.87993e-07
rs8070737	7.14763	3.37977	15.116	2.64827e-07
rs2014590	7.1444	3.37399	15.1282	2.79035e-07
rs71371126	7.13435	3.37408	15.0853	2.70065e-07
rs204883	7.1304	3.36571	15.1061	2.91959e-07
rs12714414	7.1263	3.36987	15.07	2.75518e-07
rs7831859	7.1258	3.36931	15.0705	2.76779e-07
rs12702586	7.12174	3.36111	15.09	2.98572e-07
rs7700842	7.12019	3.35263	15.1216	3.25454e-07
rs35432681	7.11442	3.36039	15.0622	2.9405e-07
rs11688682	7.11402	3.36226	15.0522	2.87799e-07
rs73098804	7.11361	3.36176	15.0527	2.88985e-07
rs1859551	7.11295	3.36227	15.0476	2.86778e-07
rs4883481	7.10679	3.35443	15.0567	3.06148e-07
rs115262049	7.10347	3.3563	15.0342	2.96898e-07
rs8067500	7.10169	3.35615	15.0273	2.95696e-07
rs1274652	7.09721	3.35384	15.0187	2.98951e-07
rs12035750	7.09589	3.35204	15.0212	3.03557e-07
rs62481856	7.0946	3.34714	15.0377	3.18726e-07
rs35942721	7.09365	3.34872	15.0266	3.12395e-07
rs6961048	7.09272	3.34894	15.0217	3.10767e-07
rs61772592	7.09228	3.34978	15.016	3.0753e-07
rs55944332	7.08964	3.34917	15.0076	3.07008e-07
rs11955537	7.08961	3.35007	15.0035	3.04007e-07
rs9286351	7.08811	3.34766	15.0079	3.1055e-07
rs448385	7.08466	3.34449	15.0075	3.17909e-07
rs1957562	7.07714	3.33785	15.0055	3.33516e-07
rs4651223	7.07166	3.34107	14.9678	3.16634e-07
rs1799998	7.07148	3.34016	14.9711	3.19579e-07
rs112767262	7.07051	3.33841	14.9748	3.24703e-07
rs906754	7.06933	3.33875	14.9683	3.22324e-07
rs76452347	7.06668	3.33433	14.9769	3.35245e-07
rs6090907	7.06616	3.33765	14.9598	3.22938e-07
rs67755137	7.06612	3.33672	14.9638	3.26158e-07
rs268263	7.06545	3.3351	14.9683	3.31197e-07
rs9836592	7.06126	3.33431	14.954	3.2965e-07
rs7009973	7.05981	3.33477	14.9458	3.26519e-07
rs7258382	7.05565	3.32685	14.9638	3.51018e-07
rs10900127	7.05443	3.3313	14.9386	3.33345e-07
rs72677850	7.05417	3.33037	14.9417	3.364e-07
rs78307470	7.04321	3.32534	14.9178	3.43171e-07
rs6031431	7.04319	3.32353	14.9259	3.49929e-07
rs6595833	7.03756	3.32078	14.9143	3.54131e-07
rs2493135	7.03677	3.31951	14.9167	3.58136e-07
rs8093196	7.03427	3.32032	14.9025	3.52249e-07
rs557675	7.03384	3.31855	14.9086	3.58565e-07
rs11191607	7.03192	3.31404	14.9208	3.74141e-07
rs9479072	7.0319	3.32101	14.8893	3.47065e-07
rs1814952	7.02881	3.31962	14.8825	3.48895e-07
rs28650790	7.0282	3.31766	14.8887	3.55697e-07
rs3785837	7.02726	3.31744	14.8857	3.55473e-07
rs8073626	7.027	3.31861	14.8793	3.50724e-07
rs34344953	7.02389	3.31685	14.874	3.53978e-07
rs696	7.02363	3.31736	14.8707	3.51777e-07
rs2943810	7.02333	3.31664	14.8727	3.5419e-07
rs4930676	7.02197	3.31656	14.8673	3.5299e-07
rs6983948	7.02192	3.31538	14.8723	3.5742e-07
rs6848906	7.01976	3.31159	14.8802	3.69847e-07
rs1436138	7.01564	3.31067	14.8668	3.68731e-07
rs4351668	7.01518	3.31272	14.8557	3.60159e-07
rs1048070	7.01419	3.31284	14.851	3.58597e-07
rs4767288	7.01396	3.31272	14.8505	3.58793e-07
rs11692391	7.01303	3.31208	14.8494	3.60223e-07
rs483465	7.0119	3.31049	14.8518	3.65174e-07
rs2032915	7.00875	3.30941	14.8433	3.65826e-07
rs10457174	7.00733	3.30952	14.8368	3.63765e-07
rs1275988	7.0073	3.29053	14.9223	4.45759e-07
rs11692449	7.00685	3.30826	14.8404	3.68174e-07
rs3918226	7.00678	3.29065	14.9195	4.44498e-07
rs11199851	7.0067	3.3088	14.8374	3.65886e-07
rs537244	7.00479	3.30596	14.842	3.75015e-07
rs10930990	7.0035	3.30717	14.8311	3.68666e-07
rs12258967	7.00138	3.29867	14.8603	4.01305e-07
rs35429	6.99768	3.29447	14.8636	4.15011e-07
rs7805240	6.99752	3.30448	14.8178	3.72482e-07
rs36174733	6.99551	3.30401	14.8114	3.72012e-07
rs7777545	6.99359	3.30182	14.8131	3.78643e-07
rs56271783	6.99174	3.30248	14.8023	3.73763e-07
rs2820290	6.99102	3.30129	14.8046	3.77772e-07
rs8243	6.98923	3.3014	14.7966	3.75219e-07
rs3897821	6.98834	3.30077	14.7956	3.76693e-07
rs8077276	6.98773	3.294	14.8234	4.04423e-07
rs2460448	6.98154	3.29315	14.801	4.00359e-07
rs12786744	6.98132	3.29769	14.7797	3.80974e-07
rs7838131	6.97654	3.29153	14.7871	4.01135e-07
rs2293251	6.97497	3.29507	14.7645	3.84186e-07
rs72801474	6.97049	3.29256	14.7568	3.89248e-07
rs7844259	6.96895	3.29136	14.7557	3.92425e-07
rs34946857	6.96776	3.29204	14.7476	3.88132e-07
rs7911644	6.96693	3.28808	14.7618	4.04011e-07
rs74439044	6.96521	3.28585	14.7646	4.11637e-07
rs10500326	6.96473	3.28813	14.7523	4.01038e-07
rs7340705	6.96373	3.28806	14.7484	4.00111e-07
rs488834	6.95905	3.28451	14.7445	4.09675e-07
rs9844972	6.95449	3.28469	14.7243	4.03085e-07
rs1115460	6.95109	3.28487	14.7091	3.98048e-07
rs6441207	6.94873	3.28276	14.7086	4.04264e-07
rs11556924	6.94829	3.28061	14.7164	4.13188e-07
rs145153053	6.94722	3.28173	14.7068	4.06826e-07
rs675605	6.94717	3.2832	14.7	4.00353e-07
rs303949	6.94625	3.28271	14.6983	4.01325e-07
rs1515110	6.94614	3.2829	14.697	4.00368e-07
rs11055034	6.94357	3.28117	14.6939	4.04667e-07
rs2823139	6.94231	3.27976	14.6949	4.09264e-07
rs12948326	6.94135	3.28043	14.6878	4.05084e-07
rs73728279	6.94112	3.27673	14.7034	4.21315e-07
rs75523587	6.94083	3.27994	14.6878	4.06574e-07
rs1887320	6.94042	3.26832	14.7383	4.60146e-07
rs2341599	6.93643	3.27533	14.6898	4.21501e-07
rs73046792	6.93432	3.27648	14.6758	4.13571e-07
rs682709	6.93123	3.27355	14.6758	4.22763e-07
rs706406	6.93002	3.27494	14.6645	4.14873e-07
rs532436	6.92853	3.27326	14.6657	4.20519e-07
rs167479	6.9283	3.25546	14.7449	5.08617e-07
rs12627514	6.92739	3.27217	14.6657	4.23958e-07
rs72831343	6.92718	3.2514	14.7585	5.29215e-07
rs2105092	6.92634	3.27137	14.6649	4.26269e-07
rs7498127	6.92586	3.27181	14.6609	4.23613e-07
rs2251828	6.9227	3.27277	14.6432	4.15112e-07
rs3790604	6.92146	3.26177	14.6873	4.65559e-07
rs2569882	6.91899	3.26986	14.6405	4.23438e-07
rs71631245	6.91652	3.27014	14.6288	4.18884e-07
rs2744133	6.9146	3.26766	14.6318	4.27717e-07
rs2894446	6.9119	3.2653	14.6309	4.35085e-07
rs6271	6.90807	3.26234	14.628	4.43859e-07
rs2934849	6.90701	3.26564	14.6087	4.26909e-07
rs10061288	6.90578	3.26093	14.6246	4.47474e-07
rs2294214	6.89775	3.26263	14.583	4.284e-07
rs9375459	6.89338	3.24309	14.6523	5.21599e-07
rs7237714	6.88781	3.25655	14.5682	4.4354e-07
rs681343	6.88764	3.25722	14.5644	4.40108e-07
rs3759582	6.88396	3.25622	14.5534	4.398e-07
rs10282122	6.87864	3.25201	14.5497	4.52712e-07
rs474328	6.87326	3.25392	14.5184	4.36007e-07
rs3821843	6.86944	3.24391	14.547	4.80157e-07
rs73099903	6.8678	3.25241	14.5021	4.35672e-07
rs4775373	6.86231	3.24803	14.4984	4.49064e-07
rs12364503	6.84619	3.23967	14.4676	4.67467e-07
rs76038906	6.84522	3.23866	14.4681	4.71211e-07
rs9472141	6.84497	3.24426	14.442	4.42961e-07
rs56388530	6.84423	3.23218	14.4928	5.03872e-07
rs17747401	6.83242	3.2385	14.4147	4.53356e-07
rs28667801	6.824	3.2303	14.4157	4.82712e-07
rs951914	6.81515	3.21989	14.4248	5.25642e-07
rs10832586	6.81495	3.2196	14.4253	5.26981e-07
rs1741344	6.8131	3.23185	14.3628	4.58577e-07
rs4981000	6.80925	3.22463	14.3787	4.90174e-07
rs59980837	6.7986	3.21315	14.3849	5.3699e-07
rs893929	6.79507	3.21666	14.3543	5.11285e-07
rs73693253	6.77351	3.21702	14.2618	4.75731e-07
rs6855246	6.76798	3.20717	14.2822	5.20642e-07
rs2443708	6.76786	3.20657	14.2844	5.23889e-07
rs7278003	6.75891	3.21599	14.2049	4.59216e-07
rs17637472	6.7439	3.18974	14.2583	5.836e-07
rs10059884	6.72935	3.16747	14.2966	7.09234e-07
rs111896658	6.72209	3.19367	14.1488	5.21939e-07
rs1362877	6.70635	3.19263	14.0872	5.02066e-07
rs2977324	6.70444	3.1853	14.1116	5.41023e-07
rs2311412	6.69929	3.19688	14.0389	4.68202e-07
rs6108168	6.6775	3.15803	14.1192	6.69419e-07
rs11724647	6.67302	3.1686	14.0533	5.88207e-07
rs2856653	6.66323	3.15693	14.0639	6.4797e-07
rs2921965	6.63414	3.18506	13.8182	4.31548e-07
rs8002514	6.62972	3.17957	13.8236	4.52505e-07
rs2078339	6.61246	3.15212	13.8715	5.8159e-07
rs8078510	6.59109	3.15775	13.7574	5.09455e-07
rs13125101	6.45965	3.01977	13.8179	1.51895e-06

## Sheet: BMI
SNP	OR	95%CI_lower	95%CI_upper	P value
All - Inverse variance weighted	1.47077	1.15421	1.87416	0.00181013
rs8047395	1.5163	1.18399	1.94187	0.000973271
rs13107325	1.502	1.17894	1.9136	0.0009941
rs13021737	1.50115	1.17545	1.91711	0.00113231
rs543874	1.5005	1.17561	1.91518	0.00111596
rs40067	1.49606	1.17461	1.90548	0.0010985
rs987237	1.49363	1.17091	1.90529	0.00123598
rs1927790	1.48898	1.16928	1.89609	0.00124567
rs4981693	1.48897	1.16875	1.89692	0.00127233
rs7239575	1.48832	1.16777	1.89687	0.00131233
rs756717	1.48807	1.16849	1.89507	0.00127172
rs429343	1.48805	1.16836	1.89522	0.00127768
rs1993709	1.48684	1.16586	1.89619	0.00138949
rs977747	1.48672	1.16684	1.89428	0.00133511
rs10182181	1.48627	1.16475	1.89653	0.00144119
rs4671328	1.48618	1.16578	1.89463	0.00138287
rs769449	1.48496	1.16526	1.89237	0.0013911
rs2283093	1.48491	1.16656	1.89014	0.00132077
rs339991	1.48487	1.16593	1.89105	0.00135349
rs8097783	1.4846	1.16459	1.89255	0.00142231
rs6545714	1.48448	1.16464	1.89214	0.00141716
rs1218822	1.48412	1.16465	1.89121	0.00141068
rs7844647	1.48393	1.16537	1.88956	0.00136821
rs3814883	1.48379	1.16364	1.89201	0.00146155
rs12369179	1.48352	1.16365	1.89132	0.00145678
rs156201	1.48351	1.16503	1.88904	0.00137954
rs8027205	1.48328	1.16485	1.88876	0.00138604
rs1266874	1.48326	1.16424	1.8897	0.0014193
rs8123881	1.48316	1.16416	1.88958	0.00142165
rs7144011	1.48298	1.16295	1.89107	0.00148704
rs10408324	1.48296	1.16433	1.88879	0.00140882
rs6443750	1.48277	1.16406	1.88874	0.00142088
rs2907948	1.48266	1.16387	1.88876	0.00142933
rs11713193	1.4826	1.1626	1.89068	0.00150105
rs9783858	1.48244	1.16443	1.8873	0.00139484
rs1624134	1.4824	1.16412	1.88769	0.00141117
rs2361988	1.48234	1.16337	1.88876	0.00145222
rs17513613	1.48232	1.16294	1.88943	0.00147674
rs6587552	1.48204	1.16298	1.88863	0.00146926
rs16953563	1.48173	1.16311	1.88762	0.0014564
rs1503526	1.48151	1.16258	1.88793	0.00148302
rs10968114	1.48136	1.16283	1.88716	0.0014664
rs7871866	1.48135	1.16251	1.88764	0.00148455
rs7102454	1.48108	1.16208	1.88765	0.0015045
rs13184896	1.48105	1.16227	1.88727	0.00149315
rs7334078	1.48077	1.16234	1.88645	0.00148433
rs11118308	1.48061	1.16234	1.88604	0.00148158
rs10984756	1.4806	1.16225	1.88615	0.00148641
rs1285997	1.48043	1.16175	1.88652	0.00151245
rs3806572	1.48034	1.16164	1.88648	0.00151731
rs10920678	1.4803	1.16139	1.88677	0.00153132
rs10169594	1.4802	1.16171	1.88602	0.00151118
rs3736485	1.48019	1.1615	1.88633	0.00152309
rs12888545	1.48017	1.16166	1.88603	0.00151365
rs1937683	1.48017	1.16188	1.88565	0.00150029
rs7683836	1.48017	1.16171	1.88592	0.0015102
rs2162524	1.48013	1.16133	1.88644	0.00153191
rs7811342	1.48007	1.16157	1.88591	0.00151686
rs9989141	1.48004	1.16115	1.88651	0.00154099
rs12328930	1.47999	1.16182	1.88528	0.00150064
rs12033257	1.47997	1.16123	1.88621	0.00153542
rs9951619	1.47988	1.16125	1.88594	0.00153233
rs16849710	1.47972	1.16128	1.88548	0.00152761
rs10938397	1.4795	1.15937	1.88802	0.00163993
rs11880870	1.47944	1.1604	1.88621	0.00157574
rs2174307	1.47929	1.16085	1.88509	0.00154588
rs11908637	1.47906	1.16085	1.8845	0.00154142
rs2007231	1.47906	1.16089	1.88443	0.00153907
rs1830074	1.47899	1.16075	1.88448	0.00154653
rs10867256	1.47893	1.16055	1.88466	0.0015574
rs7138803	1.47876	1.15905	1.88665	0.00164629
rs4851029	1.47875	1.16036	1.88452	0.0015656
rs7196720	1.47857	1.16012	1.88443	0.00157686
rs17424296	1.47856	1.16036	1.88402	0.00156181
rs10858334	1.47847	1.16035	1.88382	0.00156126
rs7640424	1.4784	1.16	1.8842	0.00158095
rs2317299	1.47838	1.16019	1.88383	0.00156884
rs12299814	1.47835	1.15988	1.88426	0.00158749
rs6500208	1.47819	1.15993	1.88378	0.00158116
rs592483	1.47816	1.15964	1.88416	0.0015984
rs6556301	1.47807	1.15989	1.88352	0.00158142
rs1538247	1.47806	1.15997	1.88338	0.00157638
rs9650755	1.47798	1.15956	1.88384	0.00160013
rs4414033	1.47788	1.15956	1.88358	0.0015982
rs2836964	1.4778	1.15965	1.88322	0.00159112
rs7535528	1.47779	1.15932	1.88375	0.00161135
rs12150665	1.47777	1.15921	1.88386	0.00161778
rs2285178	1.47769	1.1596	1.88305	0.00159266
rs12422552	1.47761	1.15938	1.8832	0.00160462
rs8192675	1.47758	1.1592	1.88339	0.00161498
rs10247983	1.47746	1.15937	1.88284	0.00160271
rs774246	1.4774	1.15928	1.88282	0.00160683
rs1187352	1.4772	1.15906	1.88266	0.00161686
rs38314	1.47717	1.15898	1.88272	0.00162102
rs876605	1.47714	1.15918	1.88231	0.00160846
rs262130	1.47707	1.15908	1.88231	0.00161342
rs685870	1.47698	1.1589	1.88236	0.00162271
rs1528435	1.47697	1.15855	1.8829	0.0016442
rs17311369	1.47691	1.15896	1.8821	0.00161771
rs10914462	1.47691	1.15883	1.8823	0.00162567
rs17551974	1.4769	1.15883	1.88227	0.00162583
rs10971709	1.47676	1.15873	1.88209	0.00162929
rs10953740	1.47676	1.15842	1.88258	0.00164856
rs1928295	1.47658	1.15834	1.88224	0.00165008
rs4358081	1.47653	1.15861	1.88169	0.00163235
rs12939549	1.47652	1.15806	1.88255	0.00166711
rs17238110	1.47651	1.15854	1.88176	0.00163641
rs4986044	1.47648	1.15812	1.88235	0.00166225
rs17056301	1.47644	1.15848	1.88166	0.00163872
rs4148155	1.47642	1.15835	1.88185	0.00164716
rs7551507	1.47641	1.15795	1.88246	0.00167187
rs8036040	1.47637	1.15838	1.88166	0.00164427
rs9816226	1.47633	1.15744	1.88309	0.00170353
rs7124681	1.4763	1.15734	1.88317	0.00170943
rs9375702	1.47625	1.15829	1.8815	0.00164751
rs7715256	1.47617	1.15786	1.88198	0.00167302
rs11739877	1.47615	1.15815	1.88146	0.00165451
rs12933482	1.47612	1.15812	1.88144	0.00165598
rs1884389	1.47611	1.1582	1.88129	0.00165057
rs7724675	1.47608	1.1582	1.88121	0.00164971
rs7025938	1.47604	1.15782	1.88173	0.00167363
rs11170468	1.47601	1.1581	1.88121	0.00165529
rs12762034	1.47601	1.15794	1.88145	0.00166521
rs16851483	1.47595	1.15757	1.88189	0.00168759
rs7172627	1.47589	1.15791	1.8812	0.00166494
rs17789218	1.47587	1.15792	1.88113	0.00166352
rs1241986	1.47585	1.158	1.88095	0.00165838
rs2357760	1.47582	1.15774	1.88129	0.0016742
rs4482463	1.47581	1.1575	1.88164	0.00168911
rs902695	1.47579	1.15791	1.88093	0.00166259
rs3904244	1.47579	1.15788	1.88097	0.00166459
rs11066188	1.47571	1.15775	1.881	0.00167177
rs12364470	1.4756	1.15757	1.881	0.00168111
rs1452075	1.47556	1.15758	1.88088	0.00167958
rs2875762	1.47553	1.1576	1.88079	0.00167812
rs901630	1.47546	1.1574	1.88093	0.00168919
rs4818225	1.47532	1.15746	1.88048	0.00168269
rs1982725	1.47529	1.15752	1.8803	0.0016782
rs4722398	1.47528	1.15743	1.88041	0.00168371
rs9571687	1.47525	1.15734	1.88048	0.0016893
rs12044597	1.47509	1.1571	1.88048	0.00170192
rs4820408	1.47502	1.15701	1.88044	0.00170606
rs8181823	1.47494	1.15715	1.88001	0.00169558
rs3800637	1.47483	1.15706	1.87987	0.00169952
rs11538	1.47477	1.15704	1.87975	0.00169938
rs1431659	1.47475	1.15666	1.88032	0.00172399
rs4937870	1.47471	1.157	1.87967	0.00170074
rs4639527	1.47468	1.15668	1.88011	0.00172136
rs17446257	1.47461	1.1569	1.87957	0.00170546
rs2820311	1.47457	1.15622	1.88058	0.00174946
rs6764533	1.47454	1.1568	1.87957	0.00171065
rs7780752	1.47446	1.15662	1.87964	0.00172072
rs2605603	1.47442	1.15674	1.87935	0.00171236
rs17636031	1.47442	1.15653	1.87967	0.00172571
rs17663412	1.47441	1.15674	1.87932	0.00171179
rs2429150	1.47431	1.15662	1.87926	0.00171809
rs10750215	1.47429	1.15662	1.87922	0.00171746
rs7925214	1.47428	1.15642	1.87951	0.00173074
rs4518345	1.47424	1.15658	1.87916	0.00171951
rs12905439	1.47423	1.15653	1.87921	0.00172213
rs326896	1.47421	1.15646	1.87927	0.00172671
rs12675063	1.47418	1.15655	1.87904	0.00171978
rs2861683	1.47404	1.15624	1.87919	0.00173789
rs4430672	1.47396	1.15636	1.8788	0.0017283
rs13287131	1.47395	1.15632	1.87882	0.00173068
rs10878946	1.4739	1.1562	1.8789	0.00173744
rs9522285	1.47368	1.15602	1.87863	0.00174515
rs9615905	1.47367	1.15608	1.87851	0.00174099
rs3772882	1.47367	1.15602	1.87859	0.00174501
rs818524	1.47365	1.15612	1.8784	0.00173833
rs7637852	1.47356	1.15592	1.8785	0.00174967
rs1320903	1.47353	1.15552	1.87905	0.00177542
rs7998796	1.47344	1.15594	1.87816	0.00174616
rs9547153	1.47344	1.15595	1.87812	0.00174504
rs7626079	1.47342	1.1559	1.87817	0.00174829
rs273504	1.47341	1.15569	1.87847	0.00176218
rs13047416	1.47333	1.15563	1.87836	0.00176406
rs17203016	1.47327	1.15571	1.8781	0.00175783
rs1365466	1.47316	1.15562	1.87795	0.00176172
rs349088	1.47314	1.15557	1.87798	0.0017645
rs11945861	1.47314	1.15558	1.87796	0.00176402
rs559231	1.47303	1.15547	1.87788	0.00176925
rs11615578	1.4729	1.15543	1.87759	0.00176905
rs1492767	1.47287	1.15548	1.87744	0.00176557
rs200810	1.47286	1.15533	1.87766	0.0017752
rs705217	1.47285	1.15545	1.87745	0.00176699
rs17806379	1.47285	1.15499	1.87819	0.00179786
rs7037266	1.4728	1.15537	1.87743	0.00177132
rs4842491	1.47275	1.1554	1.87727	0.00176864
rs663129	1.47273	1.15241	1.88209	0.00197735
rs999889	1.47268	1.15531	1.87722	0.00177313
rs7148846	1.47263	1.15527	1.87717	0.00177475
rs3902951	1.47261	1.1552	1.87724	0.00177908
rs4589691	1.47256	1.1552	1.87709	0.001778
rs2693826	1.4725	1.15502	1.87724	0.00178879
rs765875	1.4725	1.15508	1.87715	0.00178497
rs1445652	1.47245	1.15513	1.87694	0.00178048
rs10132280	1.47244	1.15464	1.87771	0.00181355
rs12448257	1.47243	1.1549	1.87725	0.00179556
rs1681740	1.47239	1.15503	1.87696	0.00178654
rs17119937	1.47237	1.15503	1.87689	0.00178555
rs10009336	1.47232	1.155	1.87682	0.00178686
rs13240600	1.47232	1.15483	1.87709	0.00179843
rs6692586	1.47225	1.1548	1.87698	0.00179924
rs2307111	1.47217	1.15406	1.87795	0.00184803
rs11185111	1.47205	1.15473	1.87656	0.00179953
rs4148866	1.47202	1.15478	1.87642	0.00179596
rs3806114	1.47201	1.15474	1.87645	0.00179823
rs7084454	1.47198	1.15441	1.87692	0.0018202
rs12098284	1.47188	1.15459	1.87635	0.00180571
rs9300422	1.47186	1.15464	1.87622	0.00180187
rs1885728	1.47183	1.15461	1.8762	0.00180348
rs1048932	1.47182	1.15439	1.87654	0.00181844
rs11505821	1.47178	1.15438	1.87644	0.00181829
rs2791653	1.47175	1.15449	1.8762	0.00181043
rs2306537	1.4717	1.15443	1.87616	0.0018133
rs3844598	1.4717	1.15452	1.87601	0.00180709
rs4072917	1.47169	1.15446	1.8761	0.00181137
rs2868975	1.47166	1.15445	1.87603	0.00181139
rs6804842	1.47165	1.15427	1.87629	0.00182338
rs2228213	1.47143	1.15418	1.87587	0.00182483
rs1296328	1.47143	1.15399	1.87619	0.00183849
rs13250058	1.4714	1.15426	1.87568	0.00181913
rs7222349	1.47138	1.15422	1.87568	0.00182109
rs6448587	1.47134	1.15414	1.87571	0.00182627
rs12680842	1.47131	1.15412	1.87567	0.0018267
rs538579	1.47121	1.15403	1.87556	0.00183106
rs7730898	1.47119	1.15393	1.87568	0.00183762
rs12334877	1.47116	1.15404	1.87543	0.00182938
rs4310573	1.47105	1.154	1.8752	0.00182994
rs2246012	1.47104	1.15393	1.8753	0.00183474
rs9408882	1.471	1.15397	1.87513	0.00183074
rs13174863	1.47099	1.15383	1.87534	0.00184066
rs2943465	1.47096	1.1539	1.87513	0.00183509
rs4864201	1.47095	1.1538	1.87528	0.0018418
rs1784460	1.47094	1.15381	1.87524	0.00184093
rs1836303	1.4709	1.15384	1.8751	0.00183832
rs11781699	1.47086	1.15384	1.87499	0.00183744
rs11656076	1.47082	1.15375	1.87502	0.00184232
rs11889536	1.47078	1.15367	1.87507	0.00184768
rs11115176	1.47069	1.1537	1.87477	0.0018436
rs13110266	1.47065	1.15363	1.87478	0.00184745
rs294704	1.47054	1.15359	1.87457	0.00184833
rs4880341	1.47053	1.15354	1.87465	0.00185173
rs2235564	1.47051	1.15349	1.87465	0.00185441
rs4858193	1.47049	1.15351	1.87459	0.00185285
rs10478110	1.47049	1.15356	1.87451	0.00184936
rs17710386	1.47047	1.15348	1.87456	0.00185399
rs11150911	1.47044	1.15345	1.87453	0.00185543
rs1112613	1.47042	1.15349	1.87443	0.00185264
rs10915840	1.47038	1.15346	1.87439	0.00185421
rs9294260	1.47031	1.15326	1.87454	0.00186683
rs12564992	1.47019	1.15325	1.87423	0.0018649
rs10733051	1.47011	1.15327	1.87401	0.00186182
rs12429545	1.4701	1.15276	1.8748	0.00189739
rs13147390	1.47009	1.15325	1.87399	0.00186303
rs10192119	1.46997	1.15308	1.87394	0.00187187
rs1158805	1.46996	1.15304	1.874	0.00187516
rs3007105	1.46988	1.15294	1.87394	0.00188004
rs7024334	1.46985	1.15301	1.87375	0.00187458
rs4936175	1.46983	1.15298	1.87377	0.00187673
rs7903146	1.46979	1.15277	1.874	0.00189074
rs17724992	1.46979	1.15278	1.87398	0.00188995
rs4813619	1.46975	1.15296	1.87359	0.00187618
rs1436344	1.46972	1.15282	1.87373	0.0018853
rs4556997	1.4697	1.15283	1.87367	0.00188431
rs946824	1.46969	1.1528	1.87369	0.00188597
rs9845966	1.46965	1.15289	1.87344	0.00187904
rs2608703	1.4696	1.15272	1.87359	0.00189033
rs934224	1.46957	1.15286	1.87328	0.00187931
rs6591407	1.4695	1.15281	1.87318	0.00188134
rs380857	1.46945	1.15276	1.87313	0.0018838
rs16871902	1.46944	1.15266	1.87329	0.00189095
rs9379827	1.46943	1.1527	1.87318	0.00188791
rs4954638	1.46939	1.1527	1.87307	0.00188683
rs7704281	1.46929	1.15261	1.87298	0.00189154
rs11736228	1.46925	1.15253	1.87301	0.00189627
rs1409818	1.46917	1.15247	1.8729	0.00189912
rs768840	1.46915	1.15249	1.87283	0.00189755
rs10492229	1.46914	1.15244	1.87287	0.00190018
rs645040	1.46914	1.15235	1.873	0.00190663
rs4783830	1.46912	1.15251	1.87271	0.00189493
rs7869771	1.46911	1.15241	1.87286	0.00190227
rs2425840	1.46911	1.15243	1.8728	0.00190029
rs6593688	1.46905	1.15232	1.87282	0.00190678
rs2423668	1.46901	1.15241	1.8726	0.00190034
rs825688	1.46901	1.15244	1.87255	0.00189796
rs3977755	1.46899	1.15232	1.87268	0.00190568
rs1064213	1.46897	1.15232	1.87263	0.00190583
rs1075901	1.46893	1.15229	1.87259	0.00190696
rs10510419	1.46887	1.15222	1.87255	0.0019106
rs4653017	1.46882	1.15223	1.87241	0.0019089
rs8090983	1.46882	1.15224	1.87239	0.00190823
rs2009416	1.46865	1.15209	1.87219	0.00191537
rs17001561	1.46863	1.1521	1.87211	0.00191398
rs9806742	1.46863	1.15198	1.87231	0.00192282
rs872281	1.4686	1.15205	1.87211	0.00191689
rs3749897	1.46857	1.15201	1.87211	0.00191926
rs7694732	1.46846	1.15201	1.87183	0.00191709
rs4800191	1.46838	1.15195	1.87173	0.0019196
rs2065418	1.46837	1.1517	1.87213	0.00193812
rs1804528	1.46835	1.15191	1.87172	0.00192222
rs17399237	1.46833	1.1518	1.87184	0.00192976
rs947612	1.46826	1.15186	1.87158	0.00192413
rs7488867	1.46815	1.15143	1.87198	0.00195254
rs930295	1.46811	1.15151	1.87177	0.00194623
rs12779328	1.46811	1.15177	1.87133	0.00192731
rs7970953	1.46804	1.15161	1.87142	0.00193722
rs2365389	1.46789	1.15127	1.8716	0.00195898
rs9362662	1.46786	1.15152	1.87111	0.00194042
rs4968656	1.46785	1.15153	1.87107	0.00193939
rs2543132	1.46783	1.15149	1.87108	0.00194185
rs4786903	1.46781	1.15149	1.87104	0.00194161
rs7899106	1.46776	1.15129	1.87122	0.00195448
rs4012234	1.46772	1.1513	1.87112	0.00195354
rs10248136	1.46768	1.15145	1.87077	0.0019416
rs1656377	1.46768	1.15144	1.87078	0.00194186
rs4906908	1.46767	1.15141	1.87079	0.00194419
rs1465900	1.46764	1.1514	1.87074	0.00194441
rs13191362	1.46764	1.15115	1.87114	0.00196247
rs7685048	1.46762	1.15139	1.87072	0.00194484
rs7615297	1.46762	1.15136	1.87075	0.00194692
rs6712	1.46761	1.15141	1.87064	0.00194302
rs7557796	1.46746	1.15103	1.87089	0.00196741
rs12416812	1.46739	1.15117	1.87048	0.00195584
rs11173522	1.46734	1.15116	1.87037	0.0019552
rs1421334	1.4673	1.15105	1.87046	0.00196301
rs17207196	1.4673	1.15054	1.87127	0.00200002
rs3731695	1.46721	1.15101	1.87026	0.00196342
rs12049202	1.46717	1.1506	1.87084	0.00199282
rs3829849	1.46716	1.15108	1.87003	0.00195718
rs491711	1.46712	1.151	1.87007	0.00196251
rs1430387	1.4671	1.15095	1.87009	0.00196569
rs6785245	1.46701	1.1508	1.8701	0.00197483
rs7117238	1.46699	1.15095	1.8698	0.0019631
rs10768994	1.46697	1.15085	1.86991	0.00197016
rs705704	1.46688	1.15073	1.8699	0.00197719
rs9688431	1.46688	1.15082	1.86975	0.00197084
rs7788008	1.46688	1.15057	1.87014	0.00198884
rs3764835	1.46669	1.15071	1.86944	0.00197481
rs11251352	1.46669	1.15068	1.86948	0.00197689
rs1472169	1.46665	1.1505	1.86967	0.00198928
rs17113297	1.46656	1.15043	1.86956	0.0019925
rs10942267	1.46647	1.15032	1.86951	0.00199891
rs10269783	1.46645	1.15039	1.86935	0.00199365
rs4237643	1.46639	1.14992	1.86996	0.00202725
rs6471941	1.46633	1.15037	1.86908	0.00199236
rs6772756	1.46609	1.15031	1.86855	0.0019914
rs577525	1.46609	1.14993	1.86917	0.00202
rs998732	1.46608	1.15014	1.86882	0.00200428
rs12593036	1.46601	1.15	1.86885	0.00201321
rs6512302	1.46598	1.15007	1.86867	0.00200697
rs3732084	1.46597	1.15018	1.86845	0.00199843
rs6673081	1.46591	1.15018	1.86831	0.0019977
rs879620	1.46573	1.1493	1.86929	0.00206026
rs1260326	1.46567	1.14998	1.86802	0.00200728
rs4307239	1.46554	1.14981	1.86798	0.0020171
rs9367368	1.46549	1.1498	1.86785	0.00201693
rs11611246	1.46548	1.14929	1.86867	0.0020555
rs17425707	1.46547	1.14985	1.86772	0.00201269
rs10811871	1.46547	1.14982	1.86776	0.00201458
rs1371108	1.46537	1.14972	1.8677	0.00202066
rs1330052	1.4653	1.14956	1.86775	0.00203091
rs9927848	1.46509	1.14955	1.86726	0.00202749
rs852056	1.46508	1.14952	1.86727	0.00202924
rs10795422	1.46503	1.14935	1.86741	0.00204069
rs11609659	1.46499	1.1493	1.86739	0.00204358
rs17014375	1.46495	1.14937	1.86717	0.00203729
rs10518694	1.46493	1.14947	1.86696	0.00202985
rs1863652	1.46487	1.14937	1.86697	0.002036
rs6265	1.46484	1.14781	1.86942	0.00215557
rs7761673	1.46482	1.14938	1.86682	0.0020338
rs1982441	1.46469	1.14918	1.86683	0.00204646
rs4740619	1.46467	1.14874	1.86748	0.00207944
rs2694047	1.46463	1.14885	1.86721	0.00207032
rs10197031	1.46457	1.14889	1.867	0.00206624
rs12718572	1.46448	1.14906	1.86649	0.00205088
rs2124499	1.46438	1.14896	1.8664	0.00205666
rs12922346	1.46437	1.14895	1.86639	0.0020573
rs10742752	1.46429	1.14888	1.86629	0.0020607
rs2832283	1.46424	1.14909	1.86581	0.00204343
rs287104	1.46424	1.14893	1.86607	0.00205536
rs2600226	1.46395	1.14876	1.86564	0.00206271
rs12914489	1.46391	1.14878	1.86549	0.00206012
rs1535660	1.46383	1.14874	1.86535	0.00206099
rs7358465	1.46383	1.1488	1.86524	0.00205633
rs12629015	1.46377	1.1487	1.86526	0.00206308
rs4952843	1.4637	1.1484	1.86557	0.00208443
rs7983065	1.46369	1.14826	1.86578	0.00209544
rs806600	1.4636	1.14866	1.86488	0.00206194
rs8097672	1.46359	1.14823	1.86556	0.00209501
rs754635	1.46354	1.14831	1.86532	0.00208821
rs1948080	1.46345	1.14819	1.86528	0.00209504
rs1321432	1.46344	1.14777	1.86594	0.00212826
rs9926784	1.46341	1.1477	1.86597	0.00213276
rs355777	1.4633	1.14796	1.86527	0.00211014
rs11951673	1.46325	1.14816	1.86481	0.00209345
rs865809	1.46313	1.14821	1.86443	0.00208653
rs1327259	1.46307	1.14779	1.86496	0.00211827
rs2051559	1.46297	1.14798	1.8644	0.00210103
rs12041258	1.46295	1.14793	1.86441	0.00210464
rs1891216	1.46291	1.14811	1.86402	0.00208953
rs391300	1.46287	1.14795	1.86417	0.00210077
rs17535749	1.46275	1.14816	1.86354	0.00208243
rs11030618	1.46268	1.14789	1.8638	0.00210162
rs7819514	1.46264	1.14797	1.86356	0.00209456
rs7826312	1.46253	1.14788	1.86342	0.00209897
rs6461115	1.46249	1.14765	1.86372	0.0021165
rs3935648	1.46235	1.14773	1.86321	0.00210659
rs16903285	1.46232	1.14672	1.86479	0.00218624
rs175165	1.46225	1.14772	1.86297	0.00210513
rs2479958	1.46219	1.14714	1.86377	0.00214955
rs2931434	1.46217	1.14771	1.86279	0.00210412
rs13069244	1.46212	1.14768	1.8627	0.00210524
rs7318817	1.462	1.14702	1.86348	0.00215513
rs7181498	1.46186	1.14688	1.86336	0.00216327
rs11738695	1.46154	1.14737	1.86173	0.00211669
rs2325036	1.46145	1.14642	1.86304	0.00219033
rs1522569	1.46142	1.14684	1.8623	0.00215634
rs4757144	1.46142	1.14647	1.86289	0.00218543
rs11105839	1.46138	1.14711	1.86175	0.00213407
rs13263601	1.46134	1.14658	1.86251	0.00217513
rs10747488	1.46129	1.14707	1.86159	0.00213499
rs9304665	1.46128	1.14615	1.86305	0.00220797
rs12602912	1.46126	1.14659	1.86229	0.00217244
rs6050446	1.4612	1.14673	1.86191	0.00215962
rs7206608	1.46089	1.14652	1.86146	0.00216951
rs7703576	1.46068	1.1469	1.86031	0.00213487
rs1268065	1.46052	1.14663	1.86034	0.00215227
rs8071182	1.46052	1.14666	1.86027	0.00214975
rs331966	1.46043	1.14645	1.8604	0.0021649
rs217671	1.4604	1.14612	1.86085	0.00219028
rs4660443	1.46036	1.14602	1.86091	0.00219765
rs2481665	1.46023	1.14567	1.86116	0.00222361
rs2143253	1.4597	1.14572	1.85972	0.00220712
rs3807645	1.45955	1.14543	1.85981	0.00222729
rs17499593	1.45953	1.1461	1.85868	0.00217258
rs709400	1.45952	1.14533	1.85991	0.00223511
rs7498665	1.45951	1.14425	1.86163	0.00232447
rs895330	1.45942	1.14512	1.86	0.00225011
rs6841761	1.45915	1.14525	1.85908	0.0022325
rs2367112	1.45882	1.14524	1.85828	0.00222639
rs12981256	1.45878	1.14488	1.85876	0.00225498
rs12936083	1.45878	1.14504	1.85848	0.00224145
rs1896767	1.45869	1.14537	1.85773	0.00221261
rs215634	1.45868	1.14472	1.85875	0.0022656
rs6985109	1.45842	1.14422	1.8589	0.00230116
rs7599312	1.45833	1.14429	1.85855	0.00229307
rs6561943	1.45823	1.14521	1.8568	0.00221466
rs1477199	1.45792	1.14409	1.85784	0.00230046
rs889398	1.45791	1.1437	1.85844	0.00233326
rs10962550	1.45768	1.14415	1.85714	0.00229011
rs17033117	1.45762	1.14484	1.85584	0.00223093
rs6235	1.45759	1.14388	1.85734	0.00231027
rs7730004	1.45738	1.14397	1.85666	0.00229806
rs11165643	1.4573	1.14317	1.85776	0.00236428
rs427943	1.4571	1.14337	1.85691	0.00234185
rs9538162	1.45681	1.14335	1.8562	0.00233686
rs7550711	1.45629	1.14241	1.85643	0.00240597
rs3828783	1.45572	1.14311	1.85381	0.00233137
rs3754963	1.45525	1.14343	1.85212	0.00229322
rs10832778	1.45523	1.14297	1.85278	0.00233123
rs962273	1.45508	1.14277	1.85274	0.00234522
rs3800229	1.45483	1.14196	1.8534	0.00240902
rs845084	1.45462	1.14259	1.85185	0.00234917
rs4516268	1.45439	1.14146	1.85311	0.00244241
rs4929923	1.45409	1.14123	1.85271	0.00245603
rs11084553	1.45389	1.14143	1.85187	0.00243271
rs33500	1.45365	1.1418	1.85065	0.00239411
rs1412235	1.45293	1.1397	1.85225	0.00256532
rs12888955	1.45248	1.1402	1.85029	0.00250804
rs17405819	1.45209	1.13951	1.85041	0.00256134
rs208015	1.45134	1.13927	1.84889	0.00256441
rs13329567	1.45112	1.13825	1.84999	0.002655
rs657452	1.4509	1.13891	1.84836	0.00258715
rs11496125	1.45005	1.13865	1.84661	0.00258969
rs2744974	1.44688	1.13533	1.84391	0.00282699
rs11672660	1.43901	1.12923	1.83376	0.00325367

## Sheet: WHR
SNP	OR	95%CI_lower	95%CI_upper	P value
All - Inverse variance weighted	1.52241	1.03385	2.24184	0.0332864
rs6688233	1.58814	1.08545	2.32364	0.0172054
rs9923544	1.58332	1.06898	2.34513	0.0218564
rs2276390	1.58177	1.07604	2.32518	0.019655
rs747249	1.58118	1.08919	2.2954	0.015986
rs6795831	1.57683	1.07059	2.32244	0.0211508
rs2398893	1.57061	1.07105	2.30318	0.0208102
rs3786897	1.56866	1.06396	2.31277	0.023026
rs4894803	1.56399	1.06454	2.29777	0.0226883
rs28451064	1.56136	1.06461	2.28989	0.0225824
rs9296938	1.55585	1.0587	2.28647	0.0244248
rs72959041	1.55473	1.04199	2.31976	0.030658
rs429358	1.55395	1.0524	2.29451	0.0266311
rs11055887	1.55178	1.0564	2.27946	0.0251136
rs13229637	1.55087	1.05507	2.27965	0.0255656
rs2291542	1.55057	1.05263	2.28408	0.0264507
rs1385167	1.54973	1.05212	2.2827	0.0266154
rs12287076	1.54843	1.05041	2.28256	0.0272166
rs6743060	1.54757	1.04906	2.28297	0.0277034
rs11992444	1.5466	1.04873	2.28082	0.0278038
rs11724804	1.5462	1.04898	2.27911	0.0276972
rs2503099	1.54565	1.04863	2.27824	0.027815
rs62095889	1.54534	1.0485	2.27761	0.0278569
rs3092781	1.54521	1.04877	2.27664	0.0277495
rs4454042	1.54501	1.04973	2.27396	0.0273741
rs797486	1.54443	1.04663	2.279	0.0285542
rs10788569	1.54399	1.04866	2.27327	0.0277541
rs789351	1.54332	1.04799	2.27275	0.0279939
rs2595004	1.54306	1.04783	2.27236	0.0280504
rs6545714	1.54306	1.04731	2.27347	0.02825
rs3903399	1.54178	1.04674	2.27093	0.0284359
rs1294436	1.54109	1.04378	2.27535	0.0295895
rs6566233	1.54096	1.04587	2.27041	0.0287541
rs579682	1.54082	1.04601	2.26969	0.0286973
rs10164099	1.5408	1.04661	2.26833	0.02846
rs4671193	1.54071	1.0444	2.27288	0.0293327
rs4788204	1.54059	1.04461	2.27206	0.0292429
rs11187537	1.54011	1.04559	2.26854	0.0288446
rs3736485	1.54007	1.04548	2.26865	0.0288858
rs7907173	1.54004	1.04574	2.268	0.0287828
rs1190982	1.5393	1.04414	2.26927	0.0293977
rs6658723	1.53917	1.04408	2.26903	0.0294171
rs17101456	1.53906	1.04423	2.26836	0.0293547
rs17644283	1.53846	1.04356	2.26806	0.0296064
rs2613505	1.53757	1.0432	2.26623	0.0297284
rs10499013	1.53693	1.0431	2.26455	0.0297513
rs17109256	1.53643	1.04207	2.26531	0.0301558
rs979012	1.536	1.04235	2.26345	0.0300321
rs6604731	1.53595	1.04246	2.26305	0.029985
rs7213608	1.5358	1.04126	2.2652	0.0304694
rs1822489	1.53538	1.04183	2.26273	0.0302266
rs12459350	1.5353	1.04135	2.26356	0.0304203
rs2200155	1.53463	1.04095	2.26244	0.030567
rs17324331	1.5343	1.04099	2.26139	0.0305442
rs780159	1.53408	1.0405	2.2618	0.0307371
rs28446899	1.53401	1.03936	2.26406	0.0312097
rs7647305	1.53386	1.04058	2.26099	0.0307006
rs8070737	1.53359	1.04023	2.26094	0.0308389
rs1757471	1.53299	1.03971	2.26031	0.0310403
rs9878908	1.53176	1.03837	2.25958	0.0315681
rs1563355	1.53149	1.03624	2.26344	0.0324664
rs1974004	1.53145	1.0386	2.25816	0.0314635
rs1452075	1.53124	1.03871	2.25732	0.0314141
rs2306589	1.53077	1.0376	2.25833	0.0318693
rs36061954	1.53054	1.03769	2.25747	0.0318263
rs901630	1.53034	1.03792	2.25639	0.0317224
rs1534696	1.53024	1.03609	2.26007	0.0325005
rs10842707	1.5302	1.03619	2.25973	0.0324587
rs1243188	1.53001	1.03741	2.2565	0.0319302
rs7395513	1.52989	1.0368	2.25749	0.0321888
rs39312	1.52974	1.03706	2.25648	0.0320723
rs905938	1.52957	1.03742	2.2552	0.0319175
rs605066	1.52941	1.03618	2.25741	0.0324408
rs4372913	1.52895	1.03691	2.25447	0.0321182
rs12692387	1.52864	1.03669	2.25405	0.0322047
rs2903995	1.52824	1.03635	2.2536	0.0323413
rs1406948	1.52816	1.03613	2.25384	0.0324339
rs1431659	1.52805	1.03612	2.25354	0.0324342
rs76699125	1.52786	1.03566	2.25397	0.0326283
rs12042959	1.52776	1.03612	2.25268	0.032428
rs2526886	1.52741	1.0358	2.25236	0.0325563
rs9515201	1.52713	1.03565	2.25183	0.0326136
rs7138803	1.52712	1.03552	2.25209	0.0326704
rs13130484	1.52673	1.03496	2.25218	0.0329054
rs4779526	1.52673	1.03532	2.25138	0.0327489
rs1142	1.52617	1.03459	2.25132	0.0330524
rs7025089	1.52586	1.03474	2.25007	0.0329778
rs12986231	1.52585	1.0345	2.25057	0.0330826
rs3936510	1.52585	1.03364	2.25244	0.0334593
rs409125	1.5258	1.03388	2.25177	0.0333524
rs12440605	1.52568	1.03454	2.25	0.0330639
rs7591387	1.52523	1.03429	2.24921	0.0331604
rs8141715	1.52509	1.03411	2.24918	0.0332375
rs12101393	1.52505	1.03412	2.24903	0.0332312
rs10827252	1.5248	1.03397	2.24863	0.0332912
rs946106	1.52377	1.03293	2.24786	0.0337241
rs2112347	1.52356	1.03278	2.24756	0.033786
rs1139653	1.52326	1.03271	2.24682	0.0338117
rs10132280	1.52312	1.03287	2.24606	0.0337363
rs1122080	1.52264	1.03259	2.24527	0.033852
rs12494190	1.52241	1.03227	2.24526	0.0339869
rs10019888	1.52152	1.03127	2.24484	0.034415
rs1569135	1.52122	1.03015	2.24639	0.0349156
rs3825061	1.52121	1.03125	2.24398	0.0344193
rs1017698	1.5212	1.03154	2.24332	0.0342889
rs1158805	1.52086	1.03113	2.2432	0.0344652
rs7222	1.52059	1.03114	2.24235	0.0344511
rs10851523	1.52009	1.03084	2.24154	0.0345779
rs13256367	1.51932	1.03004	2.24101	0.0349241
rs645040	1.51922	1.03001	2.24077	0.034932
rs2161097	1.51809	1.02934	2.23891	0.0352163
rs13642	1.51804	1.02949	2.23843	0.0351461
rs4964656	1.51788	1.02868	2.23974	0.0355139
rs4239275	1.51781	1.02926	2.23825	0.0352439
rs2925979	1.51781	1.02815	2.24066	0.0357555
rs809955	1.51767	1.02877	2.2389	0.0354677
rs6474945	1.51742	1.02919	2.23727	0.0352704
rs6699397	1.51714	1.02886	2.23716	0.0354145
rs6567160	1.51706	1.02719	2.24053	0.0361847
rs2236519	1.51687	1.02738	2.23956	0.036093
rs11030108	1.51661	1.02815	2.23714	0.035732
rs332105	1.5164	1.02811	2.23661	0.035746
rs10991433	1.51631	1.02778	2.23705	0.0358947
rs2161228	1.51624	1.02828	2.23577	0.0356647
rs10919388	1.51622	1.0264	2.23978	0.0365352
rs793456	1.51562	1.02803	2.23447	0.0357677
rs4395620	1.51548	1.02793	2.23427	0.0358089
rs668871	1.51538	1.02749	2.23492	0.0360104
rs2715135	1.51474	1.02748	2.23305	0.0360011
rs747601	1.51467	1.02731	2.23325	0.0360824
rs12024554	1.51466	1.02713	2.23359	0.0361642
rs1328757	1.51453	1.02723	2.23299	0.0361146
rs6130360	1.51428	1.02717	2.23239	0.0361356
rs12593088	1.51379	1.02673	2.23191	0.0363348
rs11747001	1.51363	1.02643	2.23208	0.036469
rs12430764	1.51323	1.02655	2.23065	0.0364069
rs12608504	1.51296	1.0241	2.2352	0.0375639
rs998732	1.51287	1.02611	2.23054	0.036606
rs13063979	1.51263	1.02597	2.23013	0.0366669
rs711869	1.51211	1.02489	2.23096	0.0371687
rs7744833	1.51198	1.02565	2.2289	0.0368056
rs7311622	1.51189	1.02556	2.22882	0.036845
rs8071778	1.51171	1.02548	2.22848	0.0368833
rs11764879	1.51162	1.02562	2.22793	0.0368139
rs1045411	1.51155	1.02505	2.22895	0.037084
rs11176015	1.51146	1.02503	2.22872	0.0370918
rs12495178	1.51129	1.02521	2.22786	0.0370033
rs7070670	1.50981	1.02424	2.22558	0.037438
rs6021889	1.50948	1.02296	2.22739	0.0380453
rs1789882	1.50939	1.02403	2.22481	0.0375298
rs861029	1.50939	1.02412	2.2246	0.0374853
rs17738166	1.50919	1.02412	2.22402	0.0374798
rs2167750	1.50884	1.02229	2.22698	0.0383619
rs213624	1.50869	1.0237	2.22345	0.0376722
rs12590238	1.50848	1.02387	2.22246	0.0375902
rs7217226	1.50827	1.02318	2.22334	0.0379176
rs55920843	1.50821	1.02302	2.22351	0.0379946
rs2061708	1.50799	1.02265	2.22366	0.0381693
rs55747707	1.50789	1.0231	2.22237	0.0379479
rs4851284	1.50758	1.02256	2.22266	0.0382058
rs7492628	1.50694	1.02277	2.2203	0.038091
rs7498665	1.50587	1.02106	2.22088	0.0389101
rs7599312	1.50555	1.02252	2.21675	0.0381891
rs494752	1.5054	1.0212	2.2192	0.0388349
rs1045241	1.50534	1.0221	2.21704	0.038389
rs12828016	1.50487	1.02178	2.21636	0.038538
rs536665	1.50449	1.02079	2.2174	0.0390188
rs12449442	1.50402	1.02057	2.21648	0.0391199
rs1124639	1.50397	1.02126	2.21483	0.0387766
rs863750	1.50346	1.01766	2.22118	0.0405698
rs12206094	1.50314	1.02106	2.21283	0.0388641
rs733381	1.50244	1.02103	2.21084	0.0388657
rs7206608	1.50229	1.02018	2.21224	0.0392872
rs9976841	1.50216	1.01993	2.21239	0.0394095
rs12777288	1.50204	1.0201	2.21168	0.0393232
rs35169799	1.50172	1.01815	2.21496	0.0402924
rs12684047	1.50148	1.01892	2.21256	0.0399012
rs11897119	1.50132	1.01922	2.21146	0.0397492
rs12527712	1.50129	1.01859	2.21273	0.0400671
rs3891424	1.50069	1.01904	2.21	0.0398313
rs17326656	1.4999	1.0185	2.20884	0.0400915
rs9644033	1.4998	1.01752	2.21067	0.0405829
rs1345203	1.49888	1.01722	2.20859	0.0407237
rs9370243	1.49877	1.01891	2.20461	0.0398626
rs10761785	1.4984	1.01712	2.20741	0.0407687
rs889398	1.49835	1.01647	2.20867	0.0410984
rs591939	1.49834	1.01689	2.20774	0.0408853
rs12140153	1.49814	1.01783	2.20509	0.0404007
rs10876528	1.49703	1.01417	2.20978	0.0422731
rs2183825	1.49696	1.01685	2.20376	0.0408842
rs15285	1.49544	1.0176	2.19767	0.0404803
rs6749646	1.49493	1.01433	2.20326	0.0421647
rs62506196	1.49379	1.01616	2.19594	0.0411975
rs10490869	1.49323	1.01421	2.1985	0.0422035
rs2294239	1.4899	1.01067	2.19637	0.0440496
rs12575252	1.48937	1.01233	2.1912	0.0431527
rs12469667	1.48684	1.01361	2.18103	0.0424452
rs10049088	1.48013	1.00272	2.18485	0.0484196
rs1800437	1.4799	1.00645	2.17608	0.046296
rs10923724	1.47821	1.00245	2.17978	0.0485702
rs8043060	1.47706	1.00697	2.16661	0.0459831
rs114760566	1.47601	0.99968	2.17929	0.050184
rs6905288	1.44682	0.98028	2.13539	0.0629249

## Sheet: WHRadjBMI
SNP	OR	95%CI_lower	95%CI_upper	P value
All - Inverse variance weighted	1.39552	0.984493	1.97815	0.0611785
rs6688233	1.44797	1.02702	2.04146	0.034676
rs10502148	1.44565	1.02189	2.04514	0.0373104
rs6795831	1.44214	1.0168	2.0454	0.0400289
rs747249	1.43814	1.02698	2.01392	0.0344324
rs3786897	1.43389	1.01018	2.03531	0.043731
rs8066985	1.43135	1.00954	2.0294	0.0440815
rs717795	1.43029	1.01192	2.02165	0.0426525
rs2398893	1.42841	1.01131	2.01753	0.0429867
rs951252	1.42677	1.0072	2.02113	0.0454586
rs72959041	1.42665	0.99116	2.05349	0.0558484
rs16976826	1.42462	1.00612	2.0172	0.0461118
rs28451064	1.42339	1.00762	2.01073	0.0451719
rs821100	1.4231	1.00579	2.01355	0.0463051
rs62070804	1.42294	1.0068	2.0111	0.0456769
rs9647379	1.42154	1.00409	2.01256	0.0473682
rs4420638	1.42033	1.00186	2.0136	0.0487896
rs11205773	1.41967	1.00485	2.00573	0.046873
rs2786198	1.4196	1.0034	2.00844	0.0477987
rs7070749	1.41891	1.0022	2.00889	0.0485641
rs1385167	1.41838	1.00022	2.01138	0.0498544
rs2145272	1.41821	0.998817	2.0137	0.0507741
rs6705646	1.41745	0.998013	2.01316	0.0513084
rs174829	1.41641	1.00001	2.00619	0.0499885
rs10817896	1.41565	1.00028	2.00351	0.0498133
rs2503100	1.41496	0.997338	2.00747	0.0517673
rs11235	1.41449	0.996262	2.0083	0.0524941
rs797486	1.41374	0.995314	2.00807	0.0531417
rs11724804	1.41246	0.995636	2.00377	0.0529304
rs56196860	1.41184	0.99616	2.00097	0.0525772
rs11187537	1.41134	0.99525	2.00138	0.0532013
rs12694042	1.40976	0.994452	1.99851	0.0537615
rs6932767	1.40964	0.99427	1.99854	0.0538882
rs715300	1.40856	0.993185	1.99766	0.054651
rs8126001	1.40818	0.992323	1.99832	0.0552577
rs1190982	1.40728	0.991866	1.99667	0.0555892
rs4474021	1.40727	0.992561	1.99525	0.0551006
rs12686771	1.40665	0.991145	1.99635	0.0561063
rs905938	1.40662	0.990407	1.99775	0.0566313
rs11670056	1.40625	0.991397	1.99471	0.0559334
rs2970332	1.40579	0.990919	1.99434	0.0562784
rs780159	1.40566	0.990434	1.99498	0.0566252
rs1057119	1.40555	0.991003	1.99351	0.0562221
rs1485745	1.40521	0.99067	1.99321	0.0564636
rs10100423	1.40507	0.989138	1.99589	0.0575625
rs1294432	1.40494	0.988646	1.99654	0.0579186
rs12459350	1.40488	0.990065	1.99349	0.0569005
rs8080903	1.40478	0.98995	1.99344	0.0569845
rs2791550	1.40474	0.986798	1.99969	0.0592627
rs8024294	1.40459	0.990297	1.99219	0.0567389
rs12823266	1.4045	0.990106	1.99234	0.0568768
rs2200155	1.40426	0.989682	1.9925	0.0571843
rs7932891	1.4041	0.989611	1.9922	0.0572377
rs8054299	1.40407	0.98949	1.99235	0.057325
rs7708285	1.40353	0.98924	1.99133	0.0575136
rs11592754	1.40346	0.988834	1.99194	0.057808
rs17511102	1.40331	0.989155	1.99086	0.0575788
rs11134029	1.40315	0.988706	1.99133	0.0579057
rs10842707	1.40283	0.986602	1.99466	0.0594448
rs10887759	1.40275	0.988581	1.99045	0.0580035
rs28408682	1.40261	0.988535	1.99013	0.0580394
rs6721459	1.40232	0.987674	1.99105	0.0586711
rs7395513	1.40205	0.987065	1.99151	0.059121
rs7225453	1.40164	0.987836	1.98878	0.0585653
rs34312154	1.4016	0.987763	1.98881	0.0586197
rs7903146	1.40141	0.987141	1.98952	0.0590781
rs634869	1.40137	0.986402	1.99092	0.0596217
rs73001065	1.40125	0.987545	1.98827	0.0587859
rs10913257	1.40104	0.987442	1.98788	0.0588653
rs4372913	1.40067	0.986924	1.98786	0.0592528
rs6867518	1.40064	0.986983	1.98766	0.05921
rs10963067	1.4006	0.986982	1.98755	0.059211
rs72823057	1.40053	0.986599	1.98813	0.0594945
rs10880823	1.40036	0.986867	1.98709	0.0593004
rs12692387	1.40012	0.986571	1.98703	0.0595234
rs1406948	1.40012	0.986304	1.98756	0.059721
rs1364422	1.39946	0.985936	1.98644	0.0600073
rs56185013	1.39928	0.98581	1.98616	0.0601051
rs6853254	1.39883	0.985246	1.98602	0.0605345
rs13234914	1.39882	0.985618	1.98525	0.0602576
rs917681	1.39871	0.985657	1.98485	0.0602316
rs3936510	1.39849	0.98414	1.9873	0.0613696
rs1029645	1.39849	0.985319	1.98491	0.0604878
rs4686696	1.39819	0.985001	1.98472	0.0607323
rs7945962	1.39783	0.984938	1.98379	0.060788
rs6752964	1.39781	0.984904	1.98383	0.0608141
rs4902630	1.3977	0.984807	1.9837	0.0608889
rs7554947	1.39743	0.984516	1.98352	0.0611141
rs1440372	1.39733	0.984402	1.98347	0.0612015
rs1051684	1.39676	0.984079	1.9825	0.0614595
rs2294823	1.39671	0.984173	1.98218	0.0613899
rs227733	1.39664	0.984052	1.98221	0.0614828
rs62012773	1.39659	0.983949	1.98228	0.0615617
rs13198178	1.39635	0.983578	1.98234	0.0618483
rs4558863	1.39629	0.983469	1.98239	0.0619319
rs12441543	1.39628	0.983359	1.98258	0.0620156
rs1139653	1.39621	0.983397	1.98233	0.0619883
rs3110697	1.39613	0.983664	1.98156	0.0617885
rs801593	1.39564	0.983383	1.98071	0.0620143
rs12494105	1.39534	0.983112	1.98043	0.0622282
rs3757298	1.3952	0.982984	1.98029	0.0623293
rs72877579	1.39506	0.982303	1.98126	0.0628523
rs1522811	1.39494	0.982909	1.97969	0.0623936
rs2299253	1.39493	0.982852	1.97977	0.0624372
rs2701523	1.39478	0.982761	1.97953	0.062511
rs12454712	1.39467	0.982284	1.98017	0.0628777
rs7993238	1.39466	0.982671	1.97938	0.0625825
rs7279347	1.39442	0.982464	1.97912	0.062748
rs12774134	1.3944	0.982454	1.97907	0.0627564
rs71439172	1.39435	0.982088	1.97966	0.0630376
rs7119797	1.39428	0.982306	1.97904	0.0628727
rs3218121	1.39417	0.982317	1.97869	0.0628673
rs3851294	1.3941	0.982028	1.97908	0.0630905
rs1569135	1.39371	0.981212	1.97961	0.0637294
rs11786566	1.3934	0.981852	1.97744	0.0632467
rs711076	1.39306	0.98158	1.97705	0.0634657
rs13256367	1.39272	0.980854	1.97753	0.0640364
rs1250259	1.39217	0.980746	1.97619	0.0641377
rs4964656	1.392	0.980614	1.97596	0.0642457
rs2925979	1.39137	0.9791	1.97722	0.065447
rs2603229	1.39135	0.980527	1.97431	0.0643344
rs2524163	1.39135	0.979169	1.97704	0.0653938
rs1979527	1.39126	0.980442	1.97422	0.0644031
rs9415106	1.39108	0.980159	1.97428	0.0646294
rs332105	1.39092	0.979994	1.97416	0.0647635
rs7680787	1.39079	0.979926	1.97392	0.0648211
rs2236519	1.39059	0.977866	1.9775	0.0664452
rs7235010	1.39042	0.97949	1.97374	0.0651749
rs3792751	1.39025	0.979589	1.97307	0.0651033
rs12828318	1.39012	0.979484	1.97291	0.0651893
rs10919388	1.38993	0.977332	1.97672	0.0668923
rs56271783	1.38977	0.977998	1.9749	0.0663719
rs73858966	1.38967	0.97922	1.97217	0.0654123
rs2898237	1.38949	0.979301	1.97149	0.0653556
rs1035942	1.38942	0.979096	1.9717	0.065519
rs4371408	1.38931	0.978701	1.97218	0.0658343
rs598104	1.38926	0.978912	1.97162	0.0656692
rs4684857	1.38917	0.978239	1.97273	0.0662035
rs7102	1.3891	0.979066	1.97085	0.0655541
rs3807947	1.38861	0.978495	1.97062	0.0660219
rs2529411	1.38855	0.978746	1.96993	0.0658264
rs541091	1.38855	0.977739	1.97196	0.0666231
rs11747001	1.38833	0.978187	1.97043	0.0662763
rs35419826	1.38827	0.978435	1.96977	0.066082
rs7744833	1.38825	0.978575	1.96945	0.065972
rs4773173	1.38767	0.97778	1.96939	0.0666244
rs12608504	1.38756	0.976398	1.97185	0.0677316
rs2047937	1.38751	0.977654	1.9692	0.0667309
rs711869	1.38714	0.976978	1.96949	0.0672849
rs10878367	1.38713	0.977138	1.96916	0.0671567
rs17311057	1.38713	0.977604	1.96821	0.0667851
rs34905952	1.38711	0.977322	1.96873	0.0670109
rs10462028	1.38624	0.976461	1.96799	0.0677352
rs2027982	1.38617	0.977177	1.96634	0.0671644
rs10507524	1.38532	0.976925	1.96445	0.0674001
rs1105881	1.3848	0.975907	1.96502	0.0682423
rs4293945	1.38446	0.976289	1.96327	0.0679477
rs140201358	1.38423	0.974879	1.96547	0.0691003
rs2061708	1.38422	0.975408	1.96436	0.068671
rs13223034	1.38416	0.975935	1.96315	0.0682464
rs6658424	1.38381	0.975625	1.96278	0.0685125
rs17703354	1.38341	0.975756	1.96137	0.0684241
rs2167750	1.38263	0.972693	1.96533	0.0709668
rs17067999	1.38256	0.975187	1.9601	0.0689245
rs12684047	1.38254	0.975103	1.96023	0.0689934
rs12608426	1.38178	0.974533	1.95921	0.069494
rs55920843	1.38177	0.973419	1.96143	0.0704102
rs12435790	1.38172	0.97484	1.95843	0.0692451
rs2836141	1.38146	0.973814	1.95974	0.0700999
rs910071	1.38062	0.973181	1.95865	0.070662
rs2376585	1.38062	0.97369	1.95761	0.070242
rs4964058	1.38058	0.974278	1.95632	0.0697591
rs13137905	1.37999	0.973985	1.95523	0.0700292
rs10463416	1.37986	0.973316	1.95621	0.0705881
rs55747707	1.37967	0.97197	1.95839	0.0717165
rs17703883	1.37945	0.973185	1.95531	0.0707171
rs11082430	1.37927	0.973824	1.95353	0.0701964
rs11574514	1.37927	0.973572	1.95403	0.070405
rs17326656	1.37914	0.973001	1.95479	0.0708851
rs1494204	1.37821	0.97209	1.954	0.0716918
rs1045241	1.37752	0.971262	1.95371	0.0724227
rs12527712	1.37739	0.970801	1.95427	0.0728182
rs863750	1.37717	0.967245	1.96082	0.0758547
rs11770285	1.37716	0.970718	1.95377	0.0729016
rs9678859	1.37692	0.971376	1.95177	0.0723596
rs7492628	1.37631	0.969582	1.95364	0.0739116
rs9644033	1.37629	0.969992	1.95278	0.073564
rs10054063	1.37579	0.968611	1.95414	0.0747701
rs144926207	1.37349	0.970521	1.94377	0.0732737
rs4646342	1.37257	0.968251	1.94571	0.0752766
rs3803042	1.37231	0.966021	1.94947	0.0772288
rs1345203	1.37216	0.966933	1.94721	0.076444
rs11757455	1.37196	0.970628	1.93923	0.0732694
rs13107325	1.37069	0.967471	1.94195	0.0760716
rs6047259	1.36924	0.970801	1.93122	0.0732766
rs17154889	1.36846	0.966921	1.93675	0.0766985
rs8103017	1.36815	0.965561	1.93861	0.0779174
rs2294239	1.36716	0.963298	1.94034	0.0800008
rs10049088	1.3622	0.959192	1.93454	0.0841332
rs10820747	1.35274	0.955023	1.91608	0.0889577
rs10923724	1.35084	0.950421	1.91995	0.0936374
rs114760566	1.35045	0.948989	1.92175	0.0950934
rs6905288	1.32279	0.929542	1.88241	0.12016

## Sheet: T2DM
SNP	OR	95%CI_lower	95%CI_upper	P value
All - Inverse variance weighted	0.975635	0.869265	1.09502	0.675363
rs1552224	0.987566	0.880376	1.10781	0.830981
rs849135	0.987145	0.87877	1.10889	0.827385
rs12088739	0.987053	0.881943	1.10469	0.820542
rs5215	0.986624	0.879934	1.10625	0.817601
rs1359790	0.986375	0.879196	1.10662	0.81517
rs10830963	0.985078	0.877336	1.10605	0.799189
rs12910825	0.983466	0.877084	1.10275	0.775309
rs11708067	0.983361	0.875471	1.10455	0.777195
rs1801214	0.983355	0.875296	1.10475	0.777475
rs9369425	0.982604	0.875987	1.1022	0.764578
rs9928094	0.981858	0.873401	1.10378	0.759174
rs340874	0.981856	0.874562	1.10231	0.756459
rs2261181	0.981083	0.873853	1.10147	0.746395
rs1111875	0.981046	0.872886	1.10261	0.748156
rs7561798	0.980762	0.874238	1.10026	0.740529
rs7572970	0.980733	0.873633	1.10096	0.741591
rs7729395	0.98062	0.873249	1.10119	0.740818
rs10114341	0.980616	0.874018	1.10021	0.738839
rs4865796	0.980516	0.873523	1.10061	0.738553
rs963740	0.980288	0.873465	1.10018	0.735217
rs840967	0.980022	0.872983	1.10019	0.732367
rs7955901	0.979804	0.872884	1.09982	0.729285
rs10974438	0.979569	0.872282	1.10005	0.727249
rs735949	0.979065	0.871909	1.09939	0.720522
rs6795735	0.978962	0.871686	1.09944	0.719547
rs2908282	0.978945	0.871956	1.09906	0.71857
rs8108269	0.978876	0.871536	1.09944	0.718634
rs7240767	0.97887	0.871829	1.09905	0.717762
rs72892910	0.978565	0.871399	1.09891	0.71424
rs2867125	0.978282	0.871163	1.09857	0.710552
rs10401969	0.978279	0.871092	1.09866	0.710705
rs6960043	0.97827	0.870828	1.09897	0.711284
rs12617659	0.978263	0.871086	1.09863	0.710477
rs1063355	0.978172	0.870643	1.09898	0.71031
rs7903146	0.978095	0.861438	1.11055	0.732492
rs11926707	0.978032	0.870918	1.09832	0.707402
rs6878122	0.978018	0.870768	1.09848	0.707607
rs13389219	0.977977	0.870428	1.09881	0.707919
rs753270	0.977905	0.870669	1.09835	0.706154
rs6515236	0.977825	0.870722	1.0981	0.704779
rs7144011	0.977744	0.8707	1.09795	0.703611
rs12299509	0.977699	0.870545	1.09804	0.703342
rs7177055	0.977361	0.870045	1.09792	0.699591
rs55966194	0.976906	0.869754	1.09726	0.693455
rs17168486	0.976684	0.869434	1.09716	0.690976
rs11098676	0.976578	0.869479	1.09687	0.689219
rs853974	0.976489	0.869295	1.0969	0.688398
rs7674212	0.976421	0.869315	1.09672	0.6873
rs2796441	0.976375	0.86894	1.09709	0.687687
rs7756992	0.97596	0.867656	1.09778	0.685128
rs2820426	0.975929	0.868805	1.09626	0.68127
rs6767484	0.975796	0.867577	1.09751	0.682882
rs7845219	0.975642	0.868635	1.09583	0.677383
rs7685296	0.975597	0.868561	1.09582	0.67691
rs4812829	0.975474	0.868516	1.0956	0.675156
rs11925227	0.975175	0.868233	1.09529	0.67144
rs6059662	0.975167	0.86822	1.09529	0.671359
rs13239186	0.975017	0.868019	1.0952	0.669672
rs516946	0.974971	0.867699	1.0955	0.669942
rs16988333	0.974878	0.867963	1.09496	0.667716
rs10087241	0.974792	0.867855	1.09491	0.666728
rs1758632	0.974748	0.867809	1.09487	0.666199
rs4622883	0.974594	0.867725	1.09462	0.664083
rs8068804	0.974414	0.867433	1.09459	0.662245
rs7786095	0.974372	0.867519	1.09439	0.661322
rs67232546	0.974337	0.867454	1.09439	0.660988
rs10077431	0.974331	0.86755	1.09426	0.660599
rs10740322	0.974286	0.867468	1.09426	0.660161
rs17791513	0.974211	0.867337	1.09425	0.65943
rs2294120	0.974077	0.8673	1.094	0.657491
rs3756784	0.97399	0.867296	1.09381	0.656168
rs1496653	0.97392	0.86692	1.09413	0.656283
rs2925979	0.973895	0.867091	1.09385	0.655364
rs1127655	0.973601	0.866939	1.09339	0.651334
rs12970134	0.973406	0.866704	1.09324	0.649095
rs61953351	0.97319	0.866345	1.09321	0.646942
rs11257655	0.973174	0.866344	1.09318	0.646697
rs1899951	0.973104	0.866052	1.09339	0.646587
rs6785040	0.973103	0.866542	1.09277	0.644967
rs9894220	0.973029	0.86626	1.09296	0.644745
rs13330951	0.973003	0.86646	1.09265	0.643695
rs622217	0.972913	0.866341	1.09259	0.642697
rs12945601	0.9729	0.866371	1.09253	0.642407
rs17086692	0.972873	0.866414	1.09241	0.641844
rs17631783	0.972713	0.866309	1.09219	0.639726
rs72802358	0.972634	0.86573	1.09274	0.640441
rs993380	0.972629	0.866142	1.09221	0.638988
rs9844972	0.972605	0.866116	1.09219	0.638718
rs7929543	0.972559	0.866135	1.09206	0.637931
rs348330	0.972512	0.866079	1.09203	0.637404
rs10842994	0.972385	0.865717	1.0922	0.636663
rs4823182	0.972118	0.865835	1.09145	0.632148
rs17405722	0.972006	0.865759	1.09129	0.630678
rs3802177	0.971935	0.864198	1.0931	0.634861
rs7607777	0.971926	0.864862	1.09224	0.632495
rs9940149	0.97174	0.865618	1.09087	0.627063
rs1050226	0.971718	0.865489	1.09098	0.627163
rs1061813	0.971692	0.865641	1.09073	0.626238
rs576674	0.971264	0.865173	1.09036	0.621259
rs11107116	0.970644	0.865248	1.08888	0.611402
rs10100265	0.970437	0.864681	1.08913	0.610228
rs780094	0.970329	0.863991	1.08975	0.611021
rs2493394	0.969804	0.864429	1.08802	0.60135
rs825476	0.969803	0.864131	1.0884	0.602418
rs2237892	0.969761	0.864326	1.08806	0.601059
rs2296173	0.969559	0.863927	1.08811	0.599388
rs2943656	0.969289	0.862686	1.08906	0.599768
rs4686471	0.968578	0.8634	1.08657	0.586182
rs17411031	0.968092	0.864216	1.08445	0.575503
rs2299383	0.967844	0.864028	1.08414	0.572361
rs2246618	0.966926	0.86295	1.08343	0.562288
rs243019	0.966917	0.862224	1.08432	0.565017
rs459193	0.966513	0.861632	1.08416	0.561107
rs3217992	0.965921	0.862213	1.0821	0.549609
rs10811661	0.961334	0.855439	1.08034	0.507813

## Sheet: T1DM
SNP	OR	95%CI_lower	95%CI_upper	P value
All - Inverse variance weighted	1.00875	0.942607	1.07954	0.801171
rs41295121	1.01892	0.952574	1.08989	0.585317
rs402072	1.01753	0.951471	1.08818	0.611787
rs72727394	1.01406	0.94819	1.08451	0.683672
rs8056814	1.0139	0.946945	1.08559	0.692104
rs151233	1.01328	0.947076	1.08412	0.701882
rs1701704	1.01291	0.944729	1.08601	0.718269
rs6679677	1.01283	0.941367	1.08971	0.73278
rs2045258	1.01254	0.945873	1.08391	0.719826
rs9585056	1.01208	0.945578	1.08326	0.729171
rs1893217	1.01071	0.943132	1.08312	0.762931
rs113010081	1.01069	0.943531	1.08263	0.761852
rs6827756	1.01049	0.943062	1.08273	0.767153
rs1456988	1.01045	0.943281	1.0824	0.76707
rs12150079	1.01033	0.943051	1.0824	0.770139
rs4820830	1.01014	0.942624	1.08249	0.774996
rs6043409	1.01005	0.942621	1.0823	0.776691
rs61839660	1.00974	0.940474	1.0841	0.789292
rs4849135	1.00973	0.942396	1.08188	0.783287
rs2611215	1.00934	0.941856	1.08166	0.792339
rs1574285	1.0088	0.941393	1.08103	0.803873
rs11203203	1.00803	0.940477	1.08043	0.821276
rs62447205	1.00792	0.940677	1.07998	0.822753
rs229533	1.00714	0.940103	1.07896	0.83954
rs3087243	1.00698	0.939299	1.07955	0.844584
rs34593439	1.00621	0.938984	1.07825	0.86073
rs6691977	1.0062	0.939644	1.07748	0.859394
rs12927355	1.00595	0.938426	1.07833	0.867151
rs7239671	1.00571	0.939061	1.07709	0.870753
rs56994090	1.00491	0.938551	1.07597	0.888176
rs12416116	1.00469	0.938005	1.07612	0.893719
rs2304256	1.00374	0.938116	1.07396	0.913741
rs516246	1.00329	0.937462	1.07375	0.924344
rs3184504	1.00318	0.934997	1.07634	0.929518
rs72928038	1.00176	0.936511	1.07156	0.959181
rs2111485	1.00003	0.934718	1.06991	0.999304
rs3842727	0.997883	0.918301	1.08436	0.960136

## Sheet: Age of smoke initiation
SNP	OR	95%CI_lower	95%CI_upper	P value
All - Inverse variance weighted	2.35453	1.36367	4.06537	0.00211827
rs951740	2.48491	1.43394	4.30615	0.00117506
rs748832	2.45371	1.41945	4.24157	0.00130756
rs1901477	2.44959	1.41316	4.24616	0.00141194
rs10233018	2.44523	1.41162	4.23566	0.00142341
rs9323328	2.44297	1.41353	4.22215	0.00137519
rs1109480	2.44161	1.41214	4.22156	0.0013966
rs59537158	2.43836	1.40991	4.21702	0.00142707
rs1811739	2.43491	1.40834	4.20974	0.00144339
rs1714521	2.4335	1.4075	4.2074	0.00145439
rs72780746	2.42883	1.40445	4.20036	0.0014967
rs11642231	2.4286	1.40513	4.19754	0.00148128
rs12022778	2.42772	1.40302	4.20082	0.00152216
rs1549979	2.4259	1.40159	4.1988	0.0015445
rs6731872	2.4258	1.40107	4.20002	0.00155545
rs1116690	2.42321	1.40203	4.18818	0.001522
rs10858334	2.41903	1.39936	4.18169	0.00156031
rs147052174	2.4185	1.39869	4.18187	0.00157265
rs67050670	2.41807	1.39883	4.17998	0.00156735
rs540860	2.41743	1.39803	4.18016	0.00158212
rs12878369	2.41693	1.39844	4.17721	0.00157056
rs1518393	2.41632	1.39761	4.17755	0.00158602
rs17229285	2.41412	1.39604	4.17464	0.00161066
rs8096225	2.41329	1.39649	4.17043	0.00159632
rs2378662	2.41067	1.39464	4.16688	0.00162535
rs6948707	2.40766	1.39115	4.16692	0.00169155
rs12244388	2.40503	1.38952	4.16272	0.00171698
rs12027999	2.40126	1.38892	4.15148	0.00171181
rs16826827	2.40056	1.38886	4.14922	0.00170942
rs12714017	2.3994	1.38811	4.14744	0.00172144
rs4877285	2.3973	1.3871	4.1432	0.00173496
rs7072776	2.3966	1.38499	4.14711	0.00178337
rs12130857	2.39532	1.38596	4.13977	0.0017524
rs35656245	2.39481	1.38565	4.13893	0.00175735
rs11594623	2.39417	1.38399	4.14168	0.00179518
rs58400863	2.39404	1.3847	4.13911	0.00177685
rs10853981	2.39391	1.38557	4.13605	0.00175454
rs6986430	2.39323	1.38414	4.13797	0.00178645
rs1514176	2.39209	1.38317	4.13696	0.00180466
rs6452785	2.39144	1.38041	4.14296	0.00187178
rs1445649	2.39066	1.38217	4.13497	0.00182211
rs221988	2.39037	1.38329	4.13065	0.00179234
rs10966092	2.38978	1.38243	4.13115	0.00181077
rs7696257	2.38847	1.38234	4.12692	0.00180599
rs11768481	2.38837	1.38109	4.13031	0.00183724
rs2901785	2.38788	1.38166	4.12689	0.0018199
rs1449012	2.38736	1.38157	4.12537	0.00181942
rs2587507	2.38588	1.38053	4.12335	0.00183781
rs1435672	2.38459	1.37988	4.12087	0.00184766
rs112725451	2.38382	1.37846	4.12242	0.00188016
rs7943721	2.38376	1.37906	4.12043	0.00186419
rs34553878	2.38348	1.37452	4.13305	0.00198366
rs9540731	2.38194	1.37777	4.11796	0.00188761
rs3847244	2.38099	1.37705	4.11683	0.00190131
rs71367544	2.38054	1.37729	4.11457	0.00189251
rs61533748	2.37983	1.37673	4.11379	0.00190325
rs62246017	2.37803	1.37622	4.10912	0.00190674
rs11057005	2.37774	1.37501	4.11173	0.00193748
rs359247	2.37686	1.37458	4.10994	0.00194389
rs9288999	2.37673	1.37489	4.10858	0.00193486
rs6936160	2.37613	1.37461	4.10734	0.00193892
rs290601	2.3753	1.37457	4.1046	0.00193517
rs6073075	2.37493	1.37416	4.10453	0.00194418
rs1004787	2.37465	1.37074	4.1138	0.00203672
rs9941217	2.3743	1.37366	4.10384	0.00195401
rs6568832	2.37396	1.37372	4.1025	0.00195059
rs7809303	2.37296	1.37203	4.1041	0.00199095
rs1139897	2.37274	1.37212	4.10305	0.00198708
rs12195240	2.37236	1.3713	4.10422	0.00200779
rs13392222	2.37234	1.37258	4.10032	0.00197235
rs61959481	2.3718	1.37217	4.09968	0.00198039
rs7134009	2.36965	1.37112	4.09538	0.00199678
rs13007361	2.36958	1.37088	4.09582	0.00200287
rs2063976	2.36956	1.37074	4.0962	0.00200681
rs117734003	2.36792	1.37035	4.09171	0.00200804
rs7836565	2.36791	1.37004	4.09256	0.00201652
rs3811038	2.3677	1.36966	4.093	0.00202609
rs11162019	2.3676	1.36964	4.09267	0.00202577
rs13437771	2.36707	1.36859	4.09399	0.00205232
rs1108130	2.36578	1.36846	4.08993	0.00204837
rs7743165	2.36516	1.36776	4.0899	0.00206461
rs1733760	2.36514	1.36848	4.08765	0.00204393
rs7929518	2.3651	1.36786	4.08936	0.00206124
rs80054503	2.36398	1.36907	4.08189	0.00202035
rs9423279	2.36368	1.36717	4.08655	0.0020726
rs1291821	2.36336	1.3675	4.08442	0.00206108
rs3810496	2.36319	1.36754	4.08375	0.0020591
rs160631	2.3631	1.36716	4.08456	0.00206936
rs71592686	2.36275	1.36608	4.08658	0.00209826
rs3820277	2.36176	1.36597	4.08348	0.00209542
rs1889571	2.35824	1.36428	4.07636	0.00212306
rs10789369	2.35776	1.36242	4.08027	0.00217519
rs7969559	2.35764	1.36397	4.07521	0.00212844
rs4822102	2.35725	1.36395	4.07393	0.00212673
rs4044321	2.35631	1.36117	4.079	0.0022037
rs61886926	2.35623	1.36281	4.0738	0.00215393
rs62007780	2.35611	1.36338	4.07167	0.00213632
rs77283305	2.35574	1.36347	4.07016	0.00213165
rs6437769	2.35538	1.3628	4.0709	0.00214909
rs4476253	2.355	1.36236	4.07089	0.00215974
rs4752018	2.35491	1.36229	4.07081	0.00216143
rs644740	2.35416	1.36207	4.06886	0.00216317
rs2279829	2.35414	1.36243	4.06771	0.00215226
rs11791671	2.35406	1.3625	4.06721	0.00214966
rs13906	2.35216	1.36125	4.06442	0.00217535
rs1772572	2.35191	1.36101	4.06423	0.00218079
rs11611651	2.35146	1.36063	4.06383	0.00218939
rs113230003	2.35118	1.36004	4.06462	0.00220554
rs4310804	2.34989	1.35939	4.0621	0.00221697
rs1008078	2.3497	1.35821	4.06496	0.00225193
rs28441558	2.34943	1.35936	4.06059	0.00221509
rs35375873	2.34897	1.3584	4.06189	0.00224147
rs77215829	2.34798	1.35836	4.05858	0.00223642
rs34399632	2.34695	1.35774	4.05687	0.00224883
rs10914684	2.34649	1.3578	4.05511	0.00224413
rs6438436	2.34635	1.35629	4.05913	0.00229008
rs6750529	2.34627	1.35692	4.05699	0.00226999
rs73008357	2.34424	1.35651	4.05119	0.00226969
rs62340589	2.34401	1.35625	4.05116	0.00227622
rs10953957	2.34337	1.35569	4.05062	0.00228953
rs6890961	2.34276	1.35527	4.04979	0.00229899
rs11076962	2.34182	1.35467	4.04831	0.00231158
rs2796793	2.34119	1.35464	4.04624	0.0023086
rs12633090	2.34031	1.354	4.0451	0.00232314
rs281296	2.33995	1.35156	4.05112	0.00239894
rs10698713	2.33924	1.35336	4.04329	0.00233626
rs71602617	2.33916	1.35353	4.04254	0.00233052
rs45444697	2.33842	1.3531	4.04126	0.00233929
rs1381287	2.3376	1.352	4.0417	0.00236912
rs4264267	2.33731	1.35271	4.0386	0.00234457
rs329124	2.33687	1.35202	4.03913	0.00236371
rs2155646	2.33676	1.34507	4.0596	0.00259545
rs12517438	2.33665	1.351	4.04139	0.00239515
rs6874731	2.33652	1.35169	4.03891	0.00237213
rs4818005	2.33596	1.35075	4.03976	0.00239871
rs72938304	2.33486	1.3509	4.03552	0.00238669
rs3764351	2.33429	1.35071	4.03411	0.00238891
rs3218116	2.33301	1.34954	4.03319	0.0024187
rs17197663	2.33233	1.34961	4.03064	0.0024119
rs6265	2.33231	1.34751	4.03684	0.00248158
rs1050847	2.33184	1.34892	4.03099	0.0024312
rs4790874	2.33043	1.34777	4.02954	0.00245979
rs117657830	2.33038	1.34843	4.02743	0.00243771
rs9826984	2.32936	1.34769	4.0261	0.00245543
rs1373178	2.32915	1.34672	4.02826	0.00248642
rs10490159	2.32589	1.34443	4.02381	0.00254158
rs4912332	2.32531	1.34536	4.01904	0.00250606
rs1030015	2.32517	1.34576	4.01736	0.00249143
rs10279261	2.32457	1.34394	4.02074	0.00254934
rs2939756	2.32388	1.34433	4.0172	0.00253133
rs2710634	2.32372	1.3441	4.0173	0.00253799
rs4727189	2.32104	1.34323	4.01064	0.00254909
rs75919030	2.32083	1.3422	4.01299	0.00258339
rs2319545	2.32061	1.34275	4.01061	0.00256293
rs1187820	2.31994	1.3427	4.00844	0.00255983
rs8027457	2.31982	1.34209	4.00982	0.00258008
rs3934797	2.3193	1.34128	4.01045	0.00260493
rs2925128	2.3192	1.34203	4.00789	0.00257804
rs12739243	2.3184	1.34077	4.00889	0.00261652
rs1022376	2.31773	1.34138	4.00474	0.00259026
rs10945141	2.31619	1.34016	4.00305	0.0026223
rs13110073	2.31535	1.33777	4.0073	0.00270206
rs6497840	2.31511	1.33915	4.00232	0.00265035
rs1385108	2.31503	1.33866	4.00352	0.00266755
rs8005334	2.31385	1.33813	4.00103	0.00267801
rs1381775	2.31051	1.33727	3.99205	0.00268492
rs12918191	2.30983	1.33611	3.99319	0.00272231
rs2010921	2.30647	1.33449	3.98638	0.00275686
rs1106363	2.30632	1.33457	3.98566	0.00275314
rs34342129	2.30598	1.33453	3.98457	0.00275183
rs9545155	2.30428	1.33305	3.98315	0.00279455
rs12474587	2.30359	1.33099	3.98691	0.00286726
rs876793	2.29984	1.33069	3.97483	0.00285036
rs76608582	2.29935	1.32936	3.97711	0.00289756
rs10885480	2.29864	1.32987	3.97313	0.00287265
rs9302604	2.29479	1.32681	3.96895	0.00296203
rs1126757	2.29424	1.32762	3.96464	0.00292596
rs7024924	2.29313	1.32681	3.96322	0.00294913
rs4837631	2.29264	1.32635	3.96291	0.00296364
rs2173019	2.29099	1.32482	3.96177	0.00301161
rs4674993	2.28638	1.32204	3.95413	0.00308738
rs2526390	2.28526	1.32122	3.9527	0.00311199
rs9922607	2.28361	1.32072	3.94851	0.00311943
rs6050446	2.28167	1.31844	3.94862	0.00319909
rs11713899	2.28066	1.31962	3.94161	0.00314156
rs9627272	2.27861	1.31778	3.94001	0.00320194
rs7631379	2.276	1.31645	3.93497	0.00323695
rs1150668	2.27399	1.31514	3.93192	0.00327646
rs13261666	2.26933	1.31171	3.92606	0.0033876
rs118202	2.26862	1.30951	3.93019	0.0034803
rs62193862	2.26537	1.31051	3.91596	0.00340741
rs67777803	2.26393	1.3092	3.91491	0.00345402
rs2289791	2.23765	1.2949	3.86675	0.00390133
rs11783093	2.21743	1.27784	3.84788	0.00462798
rs6756212	2.2071	1.27171	3.83051	0.00488509

## Sheet: Tobacco use
SNP	OR	95%CI_lower	95%CI_upper	P value
All - Inverse variance weighted	5.1502	2.37671	11.1602	3.26438e-05
rs113382419	5.77456	2.64655	12.5996	1.05789e-05
rs6779302	5.5156	2.56635	11.8541	1.21753e-05
rs73220544	5.47413	2.54492	11.7749	1.3593e-05
rs2867112	5.44558	2.5074	11.8268	1.84286e-05
rs1246265	5.44495	2.52322	11.7499	1.57095e-05
rs317021	5.44184	2.51513	11.7742	1.69054e-05
rs67596067	5.43969	2.51759	11.7534	1.64042e-05
rs13016665	5.43776	2.51742	11.7459	1.63515e-05
rs860326	5.43683	2.51745	11.7417	1.63082e-05
rs12244388	5.41813	2.4855	11.8109	2.1378e-05
rs6957896	5.4144	2.50818	11.688	1.69104e-05
rs35175834	5.41178	2.47895	11.8144	2.24462e-05
rs7807019	5.40187	2.48546	11.7404	2.05561e-05
rs7569203	5.37889	2.47457	11.6919	2.16357e-05
rs112282219	5.37263	2.47402	11.6673	2.14238e-05
rs10052591	5.37092	2.47735	11.6442	2.06415e-05
rs11948770	5.36802	2.47414	11.6467	2.11562e-05
rs9842947	5.35263	2.46704	11.6134	2.18555e-05
rs7155595	5.34312	2.46147	11.5983	2.25625e-05
rs4671357	5.34161	2.45638	11.6158	2.36361e-05
rs1922018	5.32196	2.44493	11.5845	2.52232e-05
rs11255908	5.32014	2.44688	11.5674	2.46371e-05
rs6741228	5.32003	2.45013	11.5515	2.3853e-05
rs13009008	5.31512	2.44645	11.5475	2.44415e-05
rs7077678	5.30113	2.43815	11.5259	2.56391e-05
rs7553348	5.30016	2.43385	11.5421	2.66826e-05
rs624833	5.28989	2.43122	11.5098	2.67114e-05
rs11768481	5.28563	2.42926	11.5005	2.6952e-05
rs74086911	5.28266	2.42954	11.4863	2.66867e-05
rs71367545	5.2773	2.42495	11.4848	2.75611e-05
rs7333559	5.26953	2.4202	11.4734	2.83416e-05
rs4571506	5.26669	2.42086	11.4579	2.7966e-05
rs12481282	5.26449	2.41928	11.4558	2.8255e-05
rs12967855	5.26119	2.41837	11.4458	2.82837e-05
rs10918701	5.2597	2.41735	11.4441	2.84659e-05
rs348809	5.25844	2.41637	11.4433	2.86546e-05
rs62175972	5.24899	2.41167	11.4244	2.93328e-05
rs10879871	5.24329	2.40588	11.427	3.06228e-05
rs34866095	5.24284	2.40825	11.4138	2.98913e-05
rs369230	5.23062	2.40105	11.3948	3.1152e-05
rs3811038	5.22832	2.39963	11.3915	3.14135e-05
rs13153393	5.21359	2.39185	11.3642	3.27302e-05
rs72674867	5.21284	2.39351	11.3531	3.21456e-05
rs12708665	5.20713	2.38974	11.3461	3.29034e-05
rs2675638	5.20571	2.38859	11.3454	3.31648e-05
rs35343344	5.20435	2.38868	11.339	3.30268e-05
rs7039819	5.20357	2.38721	11.3426	3.34439e-05
rs4957528	5.20281	2.38767	11.3371	3.32343e-05
rs4949465	5.20127	2.38752	11.3311	3.31614e-05
rs6962772	5.19874	2.38593	11.3276	3.34779e-05
rs4391802	5.19705	2.38276	11.3353	3.43916e-05
rs359243	5.19545	2.38353	11.3247	3.40075e-05
rs4731925	5.19389	2.38401	11.3156	3.37249e-05
rs245774	5.18989	2.38161	11.3096	3.41966e-05
rs11210229	5.18689	2.3739	11.3332	3.65977e-05
rs6562474	5.18562	2.37968	11.3001	3.44977e-05
rs326341	5.17321	2.37139	11.2854	3.63205e-05
rs12831617	5.16256	2.36901	11.2503	3.62549e-05
rs9919670	5.16222	2.3539	11.321	4.19155e-05
rs8042134	5.16125	2.36501	11.2636	3.75753e-05
rs35169606	5.15973	2.3667	11.2489	3.68327e-05
rs2062882	5.15815	2.36673	11.2419	3.66878e-05
rs732083	5.15813	2.36682	11.2414	3.66537e-05
rs4543592	5.15419	2.36381	11.2385	3.73977e-05
rs9435340	5.15361	2.36465	11.232	3.70431e-05
rs61796681	5.15197	2.36428	11.2266	3.70346e-05
rs71627581	5.14367	2.35933	11.2139	3.81103e-05
rs421983	5.14335	2.35873	11.2154	3.83044e-05
rs10823968	5.14232	2.35969	11.2063	3.78592e-05
rs147412694	5.14142	2.35864	11.2074	3.81685e-05
rs17309874	5.14123	2.35569	11.2206	3.9258e-05
rs12202536	5.13452	2.35548	11.1923	3.87288e-05
rs62135536	5.13115	2.35334	11.1878	3.92328e-05
rs11861214	5.13049	2.35437	11.1801	3.87819e-05
rs1933270	5.12993	2.35237	11.1871	3.94918e-05
rs202645	5.12424	2.35103	11.1687	3.94817e-05
rs4473348	5.12252	2.34884	11.1716	4.0167e-05
rs13296519	5.11764	2.34583	11.1646	4.0893e-05
rs986391	5.11718	2.34321	11.1751	4.18985e-05
rs2894808	5.1104	2.34494	11.1372	4.05567e-05
rs329120	5.10033	2.33818	11.1254	4.23049e-05
rs2838834	5.098	2.33883	11.1122	4.18145e-05
rs1050847	5.08997	2.33666	11.0875	4.19147e-05
rs2254710	5.07579	2.3311	11.0521	4.2807e-05
rs6935954	5.07378	2.32677	11.0639	4.44368e-05
rs17576594	5.06852	2.32399	11.0542	4.51009e-05
rs62098013	5.06654	2.3263	11.0346	4.39004e-05
rs60952428	5.05852	2.32419	11.0097	4.39823e-05
rs7297175	5.05726	2.32278	11.0109	4.44607e-05
rs57611503	5.05452	2.32259	10.9999	4.42574e-05
rs6598539	5.04042	2.31583	10.9705	4.57452e-05
rs17553262	5.0356	2.31402	10.9581	4.60409e-05
rs549845	5.02304	2.30368	10.9525	4.9445e-05
rs10282292	5.02038	2.30695	10.9254	4.76083e-05
rs136233	5.00872	2.30447	10.8863	4.74669e-05
rs72678864	5.00216	2.29755	10.8906	5.00103e-05
rs4814873	4.99568	2.29852	10.8578	4.88037e-05
rs3742365	4.99401	2.29117	10.8853	5.22154e-05
rs76608582	4.99178	2.29516	10.8567	4.99745e-05
rs1931263	4.9807	2.29524	10.8082	4.86685e-05
rs889398	4.97601	2.28843	10.8199	5.14456e-05
rs3896224	4.96252	2.28235	10.79	5.29108e-05
rs7766610	4.94258	2.27365	10.7444	5.49993e-05
rs7528604	4.92923	2.26939	10.7065	5.5593e-05
rs6119897	4.91936	2.26085	10.704	5.90543e-05
rs75742406	4.89691	2.26346	10.5943	5.46555e-05
rs2890772	4.87339	2.23372	10.6325	6.91607e-05
rs62155874	4.86849	2.24007	10.581	6.43342e-05
rs7519626	4.86681	2.25803	10.4896	5.37276e-05
rs1221148	4.84754	2.24422	10.4707	5.88583e-05
rs8614	4.83782	2.24265	10.4361	5.84344e-05
rs11783093	4.8208	2.22167	10.4607	6.90162e-05
rs10226228	4.81532	2.22222	10.4343	6.77904e-05
rs6011779	4.81344	2.2041	10.5119	8.04184e-05
rs6778080	4.7582	2.21101	10.2399	6.63161e-05
rs28485305	4.75817	2.23414	10.1337	5.25348e-05
rs12623702	4.72555	2.20466	10.1289	6.54078e-05
rs8042849	3.98209	1.86109	8.5203	0.000370037

## Sheet: Alcohol consumption
SNP	OR	95%CI_lower	95%CI_upper	P value
All - Inverse variance weighted	1.95552	0.838446	4.56087	0.120618
rs11940694	2.32768	0.974162	5.56182	0.0572894
rs6460047	2.12452	0.922976	4.89023	0.076467
rs7950166	2.12333	0.922322	4.88823	0.0767385
rs28929474	2.11561	0.911971	4.90783	0.0809204
rs4690727	2.11023	0.912284	4.88122	0.0809093
rs2011092	2.10052	0.911609	4.84001	0.0813861
rs35034355	2.09452	0.909395	4.82413	0.0824091
rs62250685	2.09369	0.889981	4.92543	0.0904631
rs378421	2.08831	0.894131	4.87739	0.0888613
rs13383034	2.07763	0.88214	4.89324	0.0943135
rs500321	2.06758	0.889068	4.80826	0.091617
rs56337305	2.05124	0.87739	4.79557	0.0972941
rs62044525	2.04493	0.873167	4.78916	0.0994304
rs9838144	2.04409	0.876228	4.76853	0.0980712
rs3748034	2.04351	0.875422	4.77019	0.0984574
rs4501255	2.02912	0.865345	4.75803	0.103656
rs9950000	2.02788	0.865043	4.75387	0.103849
rs4842786	2.02632	0.864575	4.7491	0.104133
rs682011	2.01783	0.860714	4.73055	0.106321
rs6787172	2.01519	0.859623	4.72416	0.106958
rs6951574	2.01046	0.850577	4.75201	0.111555
rs5024204	2.00857	0.855202	4.71742	0.10939
rs10753661	2.00498	0.854067	4.70684	0.11011
rs12795042	2.00449	0.85389	4.70549	0.11022
rs10978550	1.99887	0.849323	4.70433	0.112737
rs2854334	1.99831	0.849576	4.70028	0.11264
rs13032049	1.99553	0.84802	4.69582	0.113551
rs10506274	1.9946	0.847629	4.69361	0.113793
rs823114	1.9828	0.842287	4.66766	0.117098
rs12655091	1.97607	0.839485	4.65146	0.118899
rs2472297	1.97525	0.838226	4.65462	0.119592
rs1123285	1.97371	0.838413	4.64632	0.119583
rs3809162	1.96195	0.832683	4.6227	0.123254
rs7074871	1.95353	0.82955	4.60042	0.125431
rs58107686	1.95116	0.827903	4.5984	0.12646
rs55872084	1.95024	0.827953	4.5938	0.126492
rs9607814	1.94034	0.824308	4.56736	0.129105
rs17665139	1.93636	0.822549	4.55838	0.130332
rs828867	1.93295	0.821035	4.5507	0.131397
rs11030084	1.93286	0.821241	4.54917	0.13129
rs3803800	1.93143	0.819855	4.55012	0.132152
rs10750025	1.93095	0.819449	4.5501	0.13241
rs13250583	1.9287	0.819948	4.53671	0.132294
rs12907323	1.92674	0.818902	4.53329	0.133011
rs4815364	1.91888	0.816015	4.51229	0.135192
rs13094887	1.91535	0.813704	4.50847	0.136754
rs4916723	1.91486	0.813224	4.50883	0.137062
rs10236149	1.90404	0.810258	4.47432	0.139589
rs56030824	1.89985	0.806544	4.47519	0.14206
rs10438820	1.89406	0.807941	4.44025	0.141729
rs4938230	1.89166	0.805916	4.44014	0.143104
rs12088813	1.89067	0.80684	4.43043	0.142649
rs17177078	1.88576	0.802393	4.43183	0.145667
rs705687	1.88012	0.802339	4.40568	0.146191
rs72859280	1.87518	0.802183	4.38341	0.14672
rs77165542	1.86969	0.798509	4.37786	0.149406
rs1217091	1.86617	0.797359	4.36765	0.150422
rs28680958	1.86491	0.798011	4.35822	0.150148
rs13024996	1.86464	0.795019	4.37332	0.151978
rs55932213	1.85597	0.798251	4.31521	0.150844
rs11692435	1.84969	0.793365	4.31247	0.154435
rs1260326	1.84628	0.772225	4.41421	0.167962
rs4092465	1.84328	0.796561	4.26543	0.153106
rs4548913	1.83379	0.794401	4.2331	0.155396
rs281379	1.82229	0.775597	4.28154	0.168538
rs2165670	1.80969	0.771133	4.24695	0.172928
rs13107325	1.75591	0.752926	4.09499	0.192531
rs1229984	1.33302	0.514946	3.45073	0.553625

[truncated: 3 more sheets: Coffee consumption, Physical activity, Sleep duration]
